# Supplementary material for: Specific PIP2 binding promotes calcium activation of TMEM16A chloride channels
Source: Commun Biol. 2021 Feb 26;4:259. doi: 10.1038/s42003-021-01782-2 (PMC7910439; doi:10.1038/s42003-021-01782-2)
Supplement: Supplementary file 9 — Supplementary Data 2 (PDB format) [file 42003_2021_1782_MOESM9_ESM.txt]

ATOM  12555  CAY MET B 117      63.890  39.190  24.830  1.00  0.00           C
ATOM  12556  HY1 MET B 117      62.960  39.400  24.260  1.00  0.00           H
ATOM  12557  HY2 MET B 117      63.790  38.470  25.670  1.00  0.00           H
ATOM  12558  HY3 MET B 117      64.590  38.820  24.050  1.00  0.00           H
ATOM  12559  CY  MET B 117      64.400  40.400  25.480  1.00  0.00           C
ATOM  12560  OY  MET B 117      63.630  41.300  25.720  1.00  0.00           O
ATOM  12561  N   MET B 117      65.680  40.460  25.760  1.00  0.00           N
ATOM  12562  HN  MET B 117      66.230  39.670  25.510  1.00  0.00           H
ATOM  12563  CA  MET B 117      66.320  41.660  26.260  1.00  0.00           C
ATOM  12564  HA  MET B 117      67.290  41.260  26.510  1.00  0.00           H
ATOM  12565  CB  MET B 117      66.370  42.840  25.190  1.00  0.00           C
ATOM  12566  HB1 MET B 117      67.220  43.510  25.450  1.00  0.00           H
ATOM  12567  HB2 MET B 117      65.380  43.330  25.210  1.00  0.00           H
ATOM  12568  CG  MET B 117      66.720  42.440  23.750  1.00  0.00           C
ATOM  12569  HG1 MET B 117      65.870  41.810  23.420  1.00  0.00           H
ATOM  12570  HG2 MET B 117      67.610  41.820  23.960  1.00  0.00           H
ATOM  12571  SD  MET B 117      67.010  43.730  22.440  1.00  0.00           S
ATOM  12572  CE  MET B 117      65.370  44.520  22.420  1.00  0.00           C
ATOM  12573  HE1 MET B 117      65.380  45.450  21.810  1.00  0.00           H
ATOM  12574  HE2 MET B 117      65.130  44.820  23.460  1.00  0.00           H
ATOM  12575  HE3 MET B 117      64.570  43.890  21.970  1.00  0.00           H
ATOM  12576  C   MET B 117      65.890  42.300  27.610  1.00  0.00           C
ATOM  12577  O   MET B 117      66.060  43.490  27.890  1.00  0.00           O
ATOM  12578  N   ASP B 118      65.330  41.480  28.480  1.00  0.00           N
ATOM  12579  HN  ASP B 118      65.280  40.520  28.200  1.00  0.00           H
ATOM  12580  CA  ASP B 118      64.950  41.820  29.820  1.00  0.00           C
ATOM  12581  HA  ASP B 118      64.980  42.900  29.950  1.00  0.00           H
ATOM  12582  CB  ASP B 118      63.580  41.230  30.080  1.00  0.00           C
ATOM  12583  HB1 ASP B 118      63.450  40.980  31.150  1.00  0.00           H
ATOM  12584  HB2 ASP B 118      63.250  40.300  29.570  1.00  0.00           H
ATOM  12585  CG  ASP B 118      62.480  42.280  29.820  1.00  0.00           C
ATOM  12586  OD1 ASP B 118      61.340  41.920  29.510  1.00  0.00           O
ATOM  12587  OD2 ASP B 118      62.760  43.460  30.080  1.00  0.00           O
ATOM  12588  C   ASP B 118      65.900  41.090  30.790  1.00  0.00           C
ATOM  12589  O   ASP B 118      65.900  39.840  30.910  1.00  0.00           O
ATOM  12590  N   TYR B 119      66.760  41.870  31.420  1.00  0.00           N
ATOM  12591  HN  TYR B 119      66.780  42.820  31.120  1.00  0.00           H
ATOM  12592  CA  TYR B 119      67.850  41.430  32.290  1.00  0.00           C
ATOM  12593  HA  TYR B 119      68.110  40.380  32.270  1.00  0.00           H
ATOM  12594  CB  TYR B 119      69.160  42.130  31.750  1.00  0.00           C
ATOM  12595  HB1 TYR B 119      70.050  41.780  32.320  1.00  0.00           H
ATOM  12596  HB2 TYR B 119      69.000  43.230  31.810  1.00  0.00           H
ATOM  12597  CG  TYR B 119      69.460  41.830  30.350  1.00  0.00           C
ATOM  12598  CD1 TYR B 119      69.660  42.890  29.470  1.00  0.00           C
ATOM  12599  HD1 TYR B 119      69.440  43.920  29.730  1.00  0.00           H
ATOM  12600  CE1 TYR B 119      69.940  42.620  28.100  1.00  0.00           C
ATOM  12601  HE1 TYR B 119      69.940  43.420  27.380  1.00  0.00           H
ATOM  12602  CZ  TYR B 119      70.150  41.310  27.690  1.00  0.00           C
ATOM  12603  OH  TYR B 119      70.510  41.040  26.400  1.00  0.00           O
ATOM  12604  HH  TYR B 119      70.270  41.860  25.970  1.00  0.00           H
ATOM  12605  CD2 TYR B 119      69.780  40.560  29.960  1.00  0.00           C
ATOM  12606  HD2 TYR B 119      69.930  39.730  30.630  1.00  0.00           H
ATOM  12607  CE2 TYR B 119      70.150  40.340  28.610  1.00  0.00           C
ATOM  12608  HE2 TYR B 119      70.610  39.390  28.370  1.00  0.00           H
ATOM  12609  C   TYR B 119      67.580  41.720  33.760  1.00  0.00           C
ATOM  12610  O   TYR B 119      68.530  41.880  34.520  1.00  0.00           O
ATOM  12611  N   HSD B 120      66.290  41.730  34.100  1.00  0.00           N
ATOM  12612  HN  HSD B 120      65.620  41.460  33.420  1.00  0.00           H
ATOM  12613  CA  HSD B 120      65.790  42.110  35.420  1.00  0.00           C
ATOM  12614  HA  HSD B 120      66.280  41.500  36.160  1.00  0.00           H
ATOM  12615  CB  HSD B 120      66.050  43.610  35.800  1.00  0.00           C
ATOM  12616  HB1 HSD B 120      65.340  44.000  36.560  1.00  0.00           H
ATOM  12617  HB2 HSD B 120      66.000  44.370  34.990  1.00  0.00           H
ATOM  12618  ND1 HSD B 120      67.680  43.500  37.680  1.00  0.00           N
ATOM  12619  HD1 HSD B 120      67.120  43.120  38.410  1.00  0.00           H
ATOM  12620  CG  HSD B 120      67.400  43.720  36.380  1.00  0.00           C
ATOM  12621  CE1 HSD B 120      68.980  43.920  37.860  1.00  0.00           C
ATOM  12622  HE1 HSD B 120      69.510  43.830  38.810  1.00  0.00           H
ATOM  12623  NE2 HSD B 120      69.530  44.450  36.770  1.00  0.00           N
ATOM  12624  CD2 HSD B 120      68.540  44.350  35.860  1.00  0.00           C
ATOM  12625  HD2 HSD B 120      68.710  44.730  34.860  1.00  0.00           H
ATOM  12626  C   HSD B 120      64.350  41.890  35.500  1.00  0.00           C
ATOM  12627  O   HSD B 120      63.600  42.080  34.560  1.00  0.00           O
ATOM  12628  N   GLU B 121      63.820  41.510  36.690  1.00  0.00           N
ATOM  12629  HN  GLU B 121      64.450  41.520  37.470  1.00  0.00           H
ATOM  12630  CA  GLU B 121      62.360  41.230  37.000  1.00  0.00           C
ATOM  12631  HA  GLU B 121      62.090  40.590  36.170  1.00  0.00           H
ATOM  12632  CB  GLU B 121      62.070  40.620  38.390  1.00  0.00           C
ATOM  12633  HB1 GLU B 121      60.970  40.520  38.470  1.00  0.00           H
ATOM  12634  HB2 GLU B 121      62.400  41.400  39.110  1.00  0.00           H
ATOM  12635  CG  GLU B 121      62.740  39.270  38.660  1.00  0.00           C
ATOM  12636  HG1 GLU B 121      62.410  38.840  39.620  1.00  0.00           H
ATOM  12637  HG2 GLU B 121      63.810  39.500  38.850  1.00  0.00           H
ATOM  12638  CD  GLU B 121      62.640  38.370  37.450  1.00  0.00           C
ATOM  12639  OE1 GLU B 121      61.580  37.800  37.090  1.00  0.00           O
ATOM  12640  OE2 GLU B 121      63.730  38.100  36.820  1.00  0.00           O
ATOM  12641  C   GLU B 121      61.400  42.410  36.860  1.00  0.00           C
ATOM  12642  O   GLU B 121      61.720  43.540  37.230  1.00  0.00           O
ATOM  12643  N   ASP B 122      60.160  42.220  36.400  1.00  0.00           N
ATOM  12644  HN  ASP B 122      59.920  41.290  36.130  1.00  0.00           H
ATOM  12645  CA  ASP B 122      59.100  43.270  36.270  1.00  0.00           C
ATOM  12646  HA  ASP B 122      59.590  44.190  36.000  1.00  0.00           H
ATOM  12647  CB  ASP B 122      57.940  42.880  35.350  1.00  0.00           C
ATOM  12648  HB1 ASP B 122      57.210  43.710  35.410  1.00  0.00           H
ATOM  12649  HB2 ASP B 122      57.450  41.970  35.750  1.00  0.00           H
ATOM  12650  CG  ASP B 122      58.390  42.660  33.900  1.00  0.00           C
ATOM  12651  OD1 ASP B 122      57.600  42.150  33.130  1.00  0.00           O
ATOM  12652  OD2 ASP B 122      59.600  42.860  33.530  1.00  0.00           O
ATOM  12653  C   ASP B 122      58.430  43.480  37.630  1.00  0.00           C
ATOM  12654  O   ASP B 122      58.560  42.640  38.550  1.00  0.00           O
ATOM  12655  N   ASP B 123      57.890  44.600  37.990  1.00  0.00           N
ATOM  12656  HN  ASP B 123      57.720  45.290  37.290  1.00  0.00           H
ATOM  12657  CA  ASP B 123      57.440  44.910  39.370  1.00  0.00           C
ATOM  12658  HA  ASP B 123      57.930  44.290  40.100  1.00  0.00           H
ATOM  12659  CB  ASP B 123      57.580  46.390  39.760  1.00  0.00           C
ATOM  12660  HB1 ASP B 123      56.950  46.590  40.650  1.00  0.00           H
ATOM  12661  HB2 ASP B 123      57.300  47.150  38.990  1.00  0.00           H
ATOM  12662  CG  ASP B 123      58.970  46.900  40.170  1.00  0.00           C
ATOM  12663  OD1 ASP B 123      59.940  46.150  39.970  1.00  0.00           O
ATOM  12664  OD2 ASP B 123      59.070  48.080  40.600  1.00  0.00           O
ATOM  12665  C   ASP B 123      55.940  44.390  39.420  1.00  0.00           C
ATOM  12666  O   ASP B 123      55.050  44.710  38.670  1.00  0.00           O
ATOM  12667  N   LYS B 124      55.630  43.610  40.490  1.00  0.00           N
ATOM  12668  HN  LYS B 124      56.300  43.470  41.210  1.00  0.00           H
ATOM  12669  CA  LYS B 124      54.300  43.080  40.750  1.00  0.00           C
ATOM  12670  HA  LYS B 124      53.940  42.640  39.840  1.00  0.00           H
ATOM  12671  CB  LYS B 124      54.360  41.890  41.670  1.00  0.00           C
ATOM  12672  HB1 LYS B 124      54.960  42.160  42.570  1.00  0.00           H
ATOM  12673  HB2 LYS B 124      54.830  41.050  41.130  1.00  0.00           H
ATOM  12674  CG  LYS B 124      53.140  41.160  42.230  1.00  0.00           C
ATOM  12675  HG1 LYS B 124      52.470  41.880  42.750  1.00  0.00           H
ATOM  12676  HG2 LYS B 124      53.520  40.420  42.970  1.00  0.00           H
ATOM  12677  CD  LYS B 124      52.360  40.300  41.180  1.00  0.00           C
ATOM  12678  HD1 LYS B 124      52.120  40.990  40.340  1.00  0.00           H
ATOM  12679  HD2 LYS B 124      51.440  40.050  41.740  1.00  0.00           H
ATOM  12680  CE  LYS B 124      53.020  38.990  40.660  1.00  0.00           C
ATOM  12681  HE1 LYS B 124      53.990  39.300  40.220  1.00  0.00           H
ATOM  12682  HE2 LYS B 124      52.420  38.510  39.860  1.00  0.00           H
ATOM  12683  NZ  LYS B 124      53.210  37.940  41.750  1.00  0.00           N
ATOM  12684  HZ1 LYS B 124      52.790  37.020  41.500  1.00  0.00           H
ATOM  12685  HZ2 LYS B 124      52.870  38.300  42.670  1.00  0.00           H
ATOM  12686  HZ3 LYS B 124      54.230  37.780  41.890  1.00  0.00           H
ATOM  12687  C   LYS B 124      53.400  44.170  41.420  1.00  0.00           C
ATOM  12688  O   LYS B 124      53.840  44.840  42.330  1.00  0.00           O
ATOM  12689  N   ARG B 125      52.150  44.220  40.930  1.00  0.00           N
ATOM  12690  HN  ARG B 125      51.920  43.630  40.170  1.00  0.00           H
ATOM  12691  CA  ARG B 125      51.010  44.850  41.650  1.00  0.00           C
ATOM  12692  HA  ARG B 125      51.270  45.140  42.660  1.00  0.00           H
ATOM  12693  CB  ARG B 125      50.450  46.080  40.890  1.00  0.00           C
ATOM  12694  HB1 ARG B 125      51.180  46.920  40.980  1.00  0.00           H
ATOM  12695  HB2 ARG B 125      49.530  46.400  41.410  1.00  0.00           H
ATOM  12696  CG  ARG B 125      50.070  46.050  39.370  1.00  0.00           C
ATOM  12697  HG1 ARG B 125      49.200  45.350  39.280  1.00  0.00           H
ATOM  12698  HG2 ARG B 125      50.980  45.630  38.880  1.00  0.00           H
ATOM  12699  CD  ARG B 125      49.710  47.460  38.840  1.00  0.00           C
ATOM  12700  HD1 ARG B 125      50.590  48.130  38.880  1.00  0.00           H
ATOM  12701  HD2 ARG B 125      48.890  47.910  39.440  1.00  0.00           H
ATOM  12702  NE  ARG B 125      49.270  47.320  37.340  1.00  0.00           N
ATOM  12703  HE  ARG B 125      49.770  47.680  36.550  1.00  0.00           H
ATOM  12704  CZ  ARG B 125      48.030  46.950  37.010  1.00  0.00           C
ATOM  12705  NH1 ARG B 125      47.130  46.510  37.930  1.00  0.00           N
ATOM  12706 1HH1 ARG B 125      47.530  46.070  38.730  1.00  0.00           H
ATOM  12707 2HH1 ARG B 125      46.360  46.110  37.430  1.00  0.00           H
ATOM  12708  NH2 ARG B 125      47.530  47.060  35.800  1.00  0.00           N
ATOM  12709 1HH2 ARG B 125      48.130  47.240  35.020  1.00  0.00           H
ATOM  12710 2HH2 ARG B 125      46.570  46.800  35.680  1.00  0.00           H
ATOM  12711  C   ARG B 125      49.980  43.730  41.830  1.00  0.00           C
ATOM  12712  O   ARG B 125      49.580  43.000  40.930  1.00  0.00           O
ATOM  12713  N   PHE B 126      49.630  43.630  43.150  1.00  0.00           N
ATOM  12714  HN  PHE B 126      50.110  44.240  43.770  1.00  0.00           H
ATOM  12715  CA  PHE B 126      48.800  42.540  43.710  1.00  0.00           C
ATOM  12716  HA  PHE B 126      48.380  41.960  42.900  1.00  0.00           H
ATOM  12717  CB  PHE B 126      49.600  41.700  44.790  1.00  0.00           C
ATOM  12718  HB1 PHE B 126      49.700  42.340  45.690  1.00  0.00           H
ATOM  12719  HB2 PHE B 126      50.520  41.300  44.320  1.00  0.00           H
ATOM  12720  CG  PHE B 126      48.720  40.510  45.230  1.00  0.00           C
ATOM  12721  CD1 PHE B 126      48.450  39.420  44.370  1.00  0.00           C
ATOM  12722  HD1 PHE B 126      48.870  39.390  43.370  1.00  0.00           H
ATOM  12723  CE1 PHE B 126      47.580  38.420  44.810  1.00  0.00           C
ATOM  12724  HE1 PHE B 126      47.510  37.580  44.120  1.00  0.00           H
ATOM  12725  CZ  PHE B 126      46.860  38.570  45.980  1.00  0.00           C
ATOM  12726  HZ  PHE B 126      46.220  37.770  46.300  1.00  0.00           H
ATOM  12727  CD2 PHE B 126      48.020  40.610  46.470  1.00  0.00           C
ATOM  12728  HD2 PHE B 126      48.250  41.410  47.160  1.00  0.00           H
ATOM  12729  CE2 PHE B 126      47.100  39.590  46.910  1.00  0.00           C
ATOM  12730  HE2 PHE B 126      46.570  39.660  47.840  1.00  0.00           H
ATOM  12731  C   PHE B 126      47.530  43.160  44.380  1.00  0.00           C
ATOM  12732  O   PHE B 126      47.640  44.150  45.100  1.00  0.00           O
ATOM  12733  N   ARG B 127      46.340  42.640  44.130  1.00  0.00           N
ATOM  12734  HN  ARG B 127      46.220  41.920  43.450  1.00  0.00           H
ATOM  12735  CA  ARG B 127      45.040  42.980  44.760  1.00  0.00           C
ATOM  12736  HA  ARG B 127      45.150  43.640  45.610  1.00  0.00           H
ATOM  12737  CB  ARG B 127      44.120  43.720  43.740  1.00  0.00           C
ATOM  12738  HB1 ARG B 127      43.750  43.130  42.880  1.00  0.00           H
ATOM  12739  HB2 ARG B 127      44.550  44.620  43.260  1.00  0.00           H
ATOM  12740  CG  ARG B 127      42.860  44.250  44.360  1.00  0.00           C
ATOM  12741  HG1 ARG B 127      43.140  45.030  45.120  1.00  0.00           H
ATOM  12742  HG2 ARG B 127      42.380  43.540  45.070  1.00  0.00           H
ATOM  12743  CD  ARG B 127      41.770  44.630  43.330  1.00  0.00           C
ATOM  12744  HD1 ARG B 127      41.210  43.740  42.970  1.00  0.00           H
ATOM  12745  HD2 ARG B 127      42.230  45.230  42.510  1.00  0.00           H
ATOM  12746  NE  ARG B 127      40.830  45.500  44.110  1.00  0.00           N
ATOM  12747  HE  ARG B 127      41.100  45.760  45.040  1.00  0.00           H
ATOM  12748  CZ  ARG B 127      39.520  45.700  43.860  1.00  0.00           C
ATOM  12749  NH1 ARG B 127      38.850  46.340  44.780  1.00  0.00           N
ATOM  12750 1HH1 ARG B 127      37.850  46.330  44.740  1.00  0.00           H
ATOM  12751 2HH1 ARG B 127      39.310  46.910  45.460  1.00  0.00           H
ATOM  12752  NH2 ARG B 127      38.880  45.270  42.750  1.00  0.00           N
ATOM  12753 1HH2 ARG B 127      39.370  44.710  42.080  1.00  0.00           H
ATOM  12754 2HH2 ARG B 127      37.920  45.500  42.670  1.00  0.00           H
ATOM  12755  C   ARG B 127      44.240  41.710  45.230  1.00  0.00           C
ATOM  12756  O   ARG B 127      43.950  40.830  44.410  1.00  0.00           O
ATOM  12757  N   ARG B 128      43.940  41.660  46.550  1.00  0.00           N
ATOM  12758  HN  ARG B 128      44.180  42.450  47.100  1.00  0.00           H
ATOM  12759  CA  ARG B 128      43.250  40.540  47.210  1.00  0.00           C
ATOM  12760  HA  ARG B 128      43.920  39.700  47.220  1.00  0.00           H
ATOM  12761  CB  ARG B 128      43.080  40.920  48.690  1.00  0.00           C
ATOM  12762  HB1 ARG B 128      42.610  41.920  48.830  1.00  0.00           H
ATOM  12763  HB2 ARG B 128      44.090  41.010  49.140  1.00  0.00           H
ATOM  12764  CG  ARG B 128      42.170  40.000  49.470  1.00  0.00           C
ATOM  12765  HG1 ARG B 128      41.090  40.230  49.360  1.00  0.00           H
ATOM  12766  HG2 ARG B 128      42.440  40.220  50.520  1.00  0.00           H
ATOM  12767  CD  ARG B 128      42.490  38.460  49.370  1.00  0.00           C
ATOM  12768  HD1 ARG B 128      42.190  38.130  48.350  1.00  0.00           H
ATOM  12769  HD2 ARG B 128      41.880  38.010  50.180  1.00  0.00           H
ATOM  12770  NE  ARG B 128      43.910  38.190  49.580  1.00  0.00           N
ATOM  12771  HE  ARG B 128      44.420  38.800  50.180  1.00  0.00           H
ATOM  12772  CZ  ARG B 128      44.480  37.000  49.390  1.00  0.00           C
ATOM  12773  NH1 ARG B 128      43.890  35.970  48.850  1.00  0.00           N
ATOM  12774 1HH1 ARG B 128      42.920  35.980  48.600  1.00  0.00           H
ATOM  12775 2HH1 ARG B 128      44.270  35.100  48.540  1.00  0.00           H
ATOM  12776  NH2 ARG B 128      45.740  36.920  49.660  1.00  0.00           N
ATOM  12777 1HH2 ARG B 128      46.170  37.720  50.080  1.00  0.00           H
ATOM  12778 2HH2 ARG B 128      46.070  35.980  49.710  1.00  0.00           H
ATOM  12779  C   ARG B 128      41.920  40.230  46.490  1.00  0.00           C
ATOM  12780  O   ARG B 128      41.520  39.070  46.240  1.00  0.00           O
ATOM  12781  N   GLU B 129      41.170  41.270  46.170  1.00  0.00           N
ATOM  12782  HN  GLU B 129      41.500  42.180  46.390  1.00  0.00           H
ATOM  12783  CA  GLU B 129      39.790  41.250  45.670  1.00  0.00           C
ATOM  12784  HA  GLU B 129      39.220  40.390  45.990  1.00  0.00           H
ATOM  12785  CB  GLU B 129      39.120  42.560  46.180  1.00  0.00           C
ATOM  12786  HB1 GLU B 129      38.110  42.680  45.710  1.00  0.00           H
ATOM  12787  HB2 GLU B 129      39.700  43.430  45.830  1.00  0.00           H
ATOM  12788  CG  GLU B 129      38.900  42.610  47.740  1.00  0.00           C
ATOM  12789  HG1 GLU B 129      39.880  42.420  48.230  1.00  0.00           H
ATOM  12790  HG2 GLU B 129      38.140  41.820  47.900  1.00  0.00           H
ATOM  12791  CD  GLU B 129      38.320  43.910  48.310  1.00  0.00           C
ATOM  12792  OE1 GLU B 129      38.930  44.370  49.280  1.00  0.00           O
ATOM  12793  OE2 GLU B 129      37.310  44.390  47.810  1.00  0.00           O
ATOM  12794  C   GLU B 129      39.840  41.280  44.120  1.00  0.00           C
ATOM  12795  O   GLU B 129      39.030  41.990  43.480  1.00  0.00           O
ATOM  12796  N   GLU B 130      40.810  40.640  43.490  1.00  0.00           N
ATOM  12797  HN  GLU B 130      41.510  40.270  44.100  1.00  0.00           H
ATOM  12798  CA  GLU B 130      40.880  40.440  42.020  1.00  0.00           C
ATOM  12799  HA  GLU B 130      40.520  41.340  41.540  1.00  0.00           H
ATOM  12800  CB  GLU B 130      42.350  40.330  41.640  1.00  0.00           C
ATOM  12801  HB1 GLU B 130      42.820  39.400  42.020  1.00  0.00           H
ATOM  12802  HB2 GLU B 130      42.930  41.230  41.940  1.00  0.00           H
ATOM  12803  CG  GLU B 130      42.620  40.130  40.110  1.00  0.00           C
ATOM  12804  HG1 GLU B 130      42.130  39.220  39.720  1.00  0.00           H
ATOM  12805  HG2 GLU B 130      43.700  39.960  39.940  1.00  0.00           H
ATOM  12806  CD  GLU B 130      42.220  41.320  39.270  1.00  0.00           C
ATOM  12807  OE1 GLU B 130      41.020  41.570  39.140  1.00  0.00           O
ATOM  12808  OE2 GLU B 130      43.150  42.100  38.860  1.00  0.00           O
ATOM  12809  C   GLU B 130      40.140  39.220  41.490  1.00  0.00           C
ATOM  12810  O   GLU B 130      40.620  38.120  41.720  1.00  0.00           O
ATOM  12811  NT  GLU B 130      38.980  39.340  40.760  1.00  0.00           N
ATOM  12812  HT1 GLU B 130      38.670  40.180  40.310  1.00  0.00           H
ATOM  12813  HT2 GLU B 130      38.510  38.520  40.440  1.00  0.00           H
ATOM  12814  CAY LEU B 165      27.350  48.660  43.440  1.00  0.00           C
ATOM  12815  HY1 LEU B 165      26.910  49.430  42.780  1.00  0.00           H
ATOM  12816  HY2 LEU B 165      26.850  48.580  44.430  1.00  0.00           H
ATOM  12817  HY3 LEU B 165      27.160  47.730  42.870  1.00  0.00           H
ATOM  12818  CY  LEU B 165      28.780  48.740  43.640  1.00  0.00           C
ATOM  12819  OY  LEU B 165      29.470  49.000  42.640  1.00  0.00           O
ATOM  12820  N   LEU B 165      29.330  48.370  44.720  1.00  0.00           N
ATOM  12821  HN  LEU B 165      28.680  48.150  45.450  1.00  0.00           H
ATOM  12822  CA  LEU B 165      30.710  48.410  45.170  1.00  0.00           C
ATOM  12823  HA  LEU B 165      31.020  49.440  45.040  1.00  0.00           H
ATOM  12824  CB  LEU B 165      30.860  48.090  46.670  1.00  0.00           C
ATOM  12825  HB1 LEU B 165      31.950  48.250  46.830  1.00  0.00           H
ATOM  12826  HB2 LEU B 165      30.590  47.030  46.820  1.00  0.00           H
ATOM  12827  CG  LEU B 165      29.940  48.770  47.700  1.00  0.00           C
ATOM  12828  HG  LEU B 165      28.900  48.800  47.290  1.00  0.00           H
ATOM  12829  CD1 LEU B 165      29.870  47.880  48.970  1.00  0.00           C
ATOM  12830 1HD1 LEU B 165      29.020  48.280  49.560  1.00  0.00           H
ATOM  12831 2HD1 LEU B 165      30.770  48.140  49.580  1.00  0.00           H
ATOM  12832 3HD1 LEU B 165      29.640  46.850  48.640  1.00  0.00           H
ATOM  12833  CD2 LEU B 165      30.310  50.150  48.280  1.00  0.00           C
ATOM  12834 1HD2 LEU B 165      31.380  50.190  48.570  1.00  0.00           H
ATOM  12835 2HD2 LEU B 165      29.730  50.450  49.180  1.00  0.00           H
ATOM  12836 3HD2 LEU B 165      30.170  50.860  47.440  1.00  0.00           H
ATOM  12837  C   LEU B 165      31.810  47.800  44.430  1.00  0.00           C
ATOM  12838  O   LEU B 165      32.810  48.470  44.100  1.00  0.00           O
ATOM  12839  N   CYS B 166      31.580  46.500  44.040  1.00  0.00           N
ATOM  12840  HN  CYS B 166      30.870  45.940  44.460  1.00  0.00           H
ATOM  12841  CA  CYS B 166      32.490  45.720  43.230  1.00  0.00           C
ATOM  12842  HA  CYS B 166      33.480  45.740  43.680  1.00  0.00           H
ATOM  12843  CB  CYS B 166      32.060  44.200  43.260  1.00  0.00           C
ATOM  12844  HB1 CYS B 166      32.660  43.580  42.560  1.00  0.00           H
ATOM  12845  HB2 CYS B 166      31.000  44.040  42.960  1.00  0.00           H
ATOM  12846  SG  CYS B 166      32.370  43.510  44.870  1.00  0.00           S
ATOM  12847  HG1 CYS B 166      33.690  43.480  44.850  1.00  0.00           H
ATOM  12848  C   CYS B 166      32.620  46.260  41.780  1.00  0.00           C
ATOM  12849  O   CYS B 166      33.760  46.370  41.310  1.00  0.00           O
ATOM  12850  N   ARG B 167      31.480  46.670  41.150  1.00  0.00           N
ATOM  12851  HN  ARG B 167      30.580  46.490  41.540  1.00  0.00           H
ATOM  12852  CA  ARG B 167      31.520  47.340  39.900  1.00  0.00           C
ATOM  12853  HA  ARG B 167      32.220  46.800  39.270  1.00  0.00           H
ATOM  12854  CB  ARG B 167      30.060  47.250  39.250  1.00  0.00           C
ATOM  12855  HB1 ARG B 167      29.320  47.390  40.070  1.00  0.00           H
ATOM  12856  HB2 ARG B 167      29.960  46.190  38.940  1.00  0.00           H
ATOM  12857  CG  ARG B 167      29.810  48.130  38.010  1.00  0.00           C
ATOM  12858  HG1 ARG B 167      30.010  49.210  38.200  1.00  0.00           H
ATOM  12859  HG2 ARG B 167      28.730  48.020  37.800  1.00  0.00           H
ATOM  12860  CD  ARG B 167      30.670  47.770  36.740  1.00  0.00           C
ATOM  12861  HD1 ARG B 167      31.740  47.630  36.990  1.00  0.00           H
ATOM  12862  HD2 ARG B 167      30.570  48.450  35.860  1.00  0.00           H
ATOM  12863  NE  ARG B 167      30.140  46.420  36.330  1.00  0.00           N
ATOM  12864  HE  ARG B 167      30.600  45.600  36.680  1.00  0.00           H
ATOM  12865  CZ  ARG B 167      29.300  46.220  35.320  1.00  0.00           C
ATOM  12866  NH1 ARG B 167      28.330  47.120  34.920  1.00  0.00           N
ATOM  12867 1HH1 ARG B 167      27.580  46.690  34.420  1.00  0.00           H
ATOM  12868 2HH1 ARG B 167      28.200  47.960  35.440  1.00  0.00           H
ATOM  12869  NH2 ARG B 167      29.310  45.020  34.820  1.00  0.00           N
ATOM  12870 1HH2 ARG B 167      30.030  44.350  35.000  1.00  0.00           H
ATOM  12871 2HH2 ARG B 167      28.680  44.840  34.060  1.00  0.00           H
ATOM  12872  C   ARG B 167      32.170  48.700  39.870  1.00  0.00           C
ATOM  12873  O   ARG B 167      32.780  49.040  38.920  1.00  0.00           O
ATOM  12874  N   GLU B 168      32.010  49.550  40.940  1.00  0.00           N
ATOM  12875  HN  GLU B 168      31.440  49.250  41.700  1.00  0.00           H
ATOM  12876  CA  GLU B 168      32.560  50.870  40.990  1.00  0.00           C
ATOM  12877  HA  GLU B 168      32.320  51.440  40.100  1.00  0.00           H
ATOM  12878  CB  GLU B 168      32.110  51.610  42.190  1.00  0.00           C
ATOM  12879  HB1 GLU B 168      32.700  52.550  42.290  1.00  0.00           H
ATOM  12880  HB2 GLU B 168      32.040  51.040  43.140  1.00  0.00           H
ATOM  12881  CG  GLU B 168      30.570  52.110  42.060  1.00  0.00           C
ATOM  12882  HG1 GLU B 168      29.810  51.310  42.190  1.00  0.00           H
ATOM  12883  HG2 GLU B 168      30.360  52.340  40.990  1.00  0.00           H
ATOM  12884  CD  GLU B 168      30.170  53.350  42.840  1.00  0.00           C
ATOM  12885  OE1 GLU B 168      29.100  53.870  42.680  1.00  0.00           O
ATOM  12886  OE2 GLU B 168      31.010  53.760  43.660  1.00  0.00           O
ATOM  12887  C   GLU B 168      34.060  50.770  41.030  1.00  0.00           C
ATOM  12888  O   GLU B 168      34.780  51.370  40.290  1.00  0.00           O
ATOM  12889  N   ALA B 169      34.550  49.790  41.900  1.00  0.00           N
ATOM  12890  HN  ALA B 169      33.960  49.330  42.560  1.00  0.00           H
ATOM  12891  CA  ALA B 169      35.980  49.470  41.890  1.00  0.00           C
ATOM  12892  HA  ALA B 169      36.520  50.400  41.950  1.00  0.00           H
ATOM  12893  CB  ALA B 169      36.230  48.650  43.120  1.00  0.00           C
ATOM  12894  HB1 ALA B 169      37.230  48.170  43.170  1.00  0.00           H
ATOM  12895  HB2 ALA B 169      35.410  47.900  43.060  1.00  0.00           H
ATOM  12896  HB3 ALA B 169      36.110  49.210  44.070  1.00  0.00           H
ATOM  12897  C   ALA B 169      36.470  48.870  40.630  1.00  0.00           C
ATOM  12898  O   ALA B 169      37.560  49.270  40.160  1.00  0.00           O
ATOM  12899  N   GLU B 170      35.810  47.920  39.940  1.00  0.00           N
ATOM  12900  HN  GLU B 170      34.890  47.580  40.150  1.00  0.00           H
ATOM  12901  CA  GLU B 170      36.220  47.340  38.640  1.00  0.00           C
ATOM  12902  HA  GLU B 170      37.200  46.920  38.830  1.00  0.00           H
ATOM  12903  CB  GLU B 170      35.220  46.310  38.060  1.00  0.00           C
ATOM  12904  HB1 GLU B 170      35.230  46.240  36.950  1.00  0.00           H
ATOM  12905  HB2 GLU B 170      34.190  46.690  38.260  1.00  0.00           H
ATOM  12906  CG  GLU B 170      35.290  44.840  38.550  1.00  0.00           C
ATOM  12907  HG1 GLU B 170      34.370  44.330  38.180  1.00  0.00           H
ATOM  12908  HG2 GLU B 170      35.280  44.890  39.660  1.00  0.00           H
ATOM  12909  CD  GLU B 170      36.550  44.130  38.160  1.00  0.00           C
ATOM  12910  OE1 GLU B 170      36.880  44.000  36.910  1.00  0.00           O
ATOM  12911  OE2 GLU B 170      37.360  43.700  39.080  1.00  0.00           O
ATOM  12912  C   GLU B 170      36.340  48.460  37.550  1.00  0.00           C
ATOM  12913  O   GLU B 170      37.360  48.570  36.800  1.00  0.00           O
ATOM  12914  N   PHE B 171      35.350  49.440  37.430  1.00  0.00           N
ATOM  12915  HN  PHE B 171      34.460  49.360  37.880  1.00  0.00           H
ATOM  12916  CA  PHE B 171      35.520  50.630  36.650  1.00  0.00           C
ATOM  12917  HA  PHE B 171      35.790  50.280  35.670  1.00  0.00           H
ATOM  12918  CB  PHE B 171      34.180  51.470  36.630  1.00  0.00           C
ATOM  12919  HB1 PHE B 171      33.950  51.770  37.680  1.00  0.00           H
ATOM  12920  HB2 PHE B 171      33.350  50.860  36.220  1.00  0.00           H
ATOM  12921  CG  PHE B 171      34.130  52.620  35.760  1.00  0.00           C
ATOM  12922  CD1 PHE B 171      34.090  53.910  36.320  1.00  0.00           C
ATOM  12923  HD1 PHE B 171      34.130  53.990  37.400  1.00  0.00           H
ATOM  12924  CE1 PHE B 171      33.920  55.030  35.500  1.00  0.00           C
ATOM  12925  HE1 PHE B 171      33.910  55.960  36.050  1.00  0.00           H
ATOM  12926  CZ  PHE B 171      33.900  54.900  34.080  1.00  0.00           C
ATOM  12927  HZ  PHE B 171      33.670  55.780  33.490  1.00  0.00           H
ATOM  12928  CD2 PHE B 171      33.920  52.490  34.430  1.00  0.00           C
ATOM  12929  HD2 PHE B 171      33.950  51.530  33.940  1.00  0.00           H
ATOM  12930  CE2 PHE B 171      33.870  53.610  33.560  1.00  0.00           C
ATOM  12931  HE2 PHE B 171      33.660  53.390  32.530  1.00  0.00           H
ATOM  12932  C   PHE B 171      36.700  51.620  36.970  1.00  0.00           C
ATOM  12933  O   PHE B 171      37.310  52.120  36.040  1.00  0.00           O
ATOM  12934  N   LEU B 172      37.030  51.950  38.270  1.00  0.00           N
ATOM  12935  HN  LEU B 172      36.500  51.540  39.010  1.00  0.00           H
ATOM  12936  CA  LEU B 172      38.160  52.740  38.610  1.00  0.00           C
ATOM  12937  HA  LEU B 172      38.220  53.600  37.950  1.00  0.00           H
ATOM  12938  CB  LEU B 172      38.280  53.290  40.080  1.00  0.00           C
ATOM  12939  HB1 LEU B 172      39.290  53.660  40.360  1.00  0.00           H
ATOM  12940  HB2 LEU B 172      38.000  52.520  40.820  1.00  0.00           H
ATOM  12941  CG  LEU B 172      37.350  54.500  40.320  1.00  0.00           C
ATOM  12942  HG  LEU B 172      36.280  54.300  40.130  1.00  0.00           H
ATOM  12943  CD1 LEU B 172      37.440  54.820  41.820  1.00  0.00           C
ATOM  12944 1HD1 LEU B 172      37.120  53.950  42.440  1.00  0.00           H
ATOM  12945 2HD1 LEU B 172      36.730  55.670  41.960  1.00  0.00           H
ATOM  12946 3HD1 LEU B 172      38.490  55.100  42.050  1.00  0.00           H
ATOM  12947  CD2 LEU B 172      37.790  55.700  39.570  1.00  0.00           C
ATOM  12948 1HD2 LEU B 172      37.410  56.570  40.140  1.00  0.00           H
ATOM  12949 2HD2 LEU B 172      37.320  55.610  38.560  1.00  0.00           H
ATOM  12950 3HD2 LEU B 172      38.890  55.850  39.540  1.00  0.00           H
ATOM  12951  C   LEU B 172      39.390  51.940  38.300  1.00  0.00           C
ATOM  12952  O   LEU B 172      40.270  52.480  37.700  1.00  0.00           O
ATOM  12953  N   LYS B 173      39.340  50.610  38.600  1.00  0.00           N
ATOM  12954  HN  LYS B 173      38.560  50.170  39.030  1.00  0.00           H
ATOM  12955  CA  LYS B 173      40.470  49.750  38.380  1.00  0.00           C
ATOM  12956  HA  LYS B 173      41.290  50.270  38.850  1.00  0.00           H
ATOM  12957  CB  LYS B 173      40.350  48.510  39.170  1.00  0.00           C
ATOM  12958  HB1 LYS B 173      39.570  47.840  38.740  1.00  0.00           H
ATOM  12959  HB2 LYS B 173      40.090  48.600  40.250  1.00  0.00           H
ATOM  12960  CG  LYS B 173      41.610  47.670  39.210  1.00  0.00           C
ATOM  12961  HG1 LYS B 173      42.500  48.140  39.680  1.00  0.00           H
ATOM  12962  HG2 LYS B 173      42.010  47.470  38.190  1.00  0.00           H
ATOM  12963  CD  LYS B 173      41.380  46.260  39.920  1.00  0.00           C
ATOM  12964  HD1 LYS B 173      40.420  46.000  39.430  1.00  0.00           H
ATOM  12965  HD2 LYS B 173      41.160  46.280  41.010  1.00  0.00           H
ATOM  12966  CE  LYS B 173      42.490  45.230  39.740  1.00  0.00           C
ATOM  12967  HE1 LYS B 173      42.320  44.360  40.410  1.00  0.00           H
ATOM  12968  HE2 LYS B 173      43.490  45.680  39.890  1.00  0.00           H
ATOM  12969  NZ  LYS B 173      42.500  44.670  38.420  1.00  0.00           N
ATOM  12970  HZ1 LYS B 173      42.630  43.640  38.530  1.00  0.00           H
ATOM  12971  HZ2 LYS B 173      43.240  45.040  37.780  1.00  0.00           H
ATOM  12972  HZ3 LYS B 173      41.530  44.720  38.030  1.00  0.00           H
ATOM  12973  C   LYS B 173      40.890  49.590  36.980  1.00  0.00           C
ATOM  12974  O   LYS B 173      42.100  49.680  36.670  1.00  0.00           O
ATOM  12975  N   LEU B 174      39.940  49.350  36.040  1.00  0.00           N
ATOM  12976  HN  LEU B 174      38.980  49.290  36.320  1.00  0.00           H
ATOM  12977  CA  LEU B 174      40.190  49.350  34.650  1.00  0.00           C
ATOM  12978  HA  LEU B 174      41.120  48.840  34.460  1.00  0.00           H
ATOM  12979  CB  LEU B 174      39.090  48.510  34.030  1.00  0.00           C
ATOM  12980  HB1 LEU B 174      39.150  48.570  32.930  1.00  0.00           H
ATOM  12981  HB2 LEU B 174      38.110  48.980  34.230  1.00  0.00           H
ATOM  12982  CG  LEU B 174      39.150  47.000  34.510  1.00  0.00           C
ATOM  12983  HG  LEU B 174      39.180  46.980  35.630  1.00  0.00           H
ATOM  12984  CD1 LEU B 174      37.920  46.190  34.100  1.00  0.00           C
ATOM  12985 1HD1 LEU B 174      37.050  46.520  34.700  1.00  0.00           H
ATOM  12986 2HD1 LEU B 174      38.110  45.100  34.220  1.00  0.00           H
ATOM  12987 3HD1 LEU B 174      37.750  46.440  33.030  1.00  0.00           H
ATOM  12988  CD2 LEU B 174      40.360  46.250  33.950  1.00  0.00           C
ATOM  12989 1HD2 LEU B 174      40.430  46.400  32.860  1.00  0.00           H
ATOM  12990 2HD2 LEU B 174      40.340  45.150  34.140  1.00  0.00           H
ATOM  12991 3HD2 LEU B 174      41.200  46.640  34.570  1.00  0.00           H
ATOM  12992  C   LEU B 174      40.410  50.710  33.950  1.00  0.00           C
ATOM  12993  O   LEU B 174      41.060  50.800  32.920  1.00  0.00           O
ATOM  12994  N   LYS B 175      39.930  51.810  34.660  1.00  0.00           N
ATOM  12995  HN  LYS B 175      39.320  51.570  35.420  1.00  0.00           H
ATOM  12996  CA  LYS B 175      40.250  53.080  34.160  1.00  0.00           C
ATOM  12997  HA  LYS B 175      40.120  53.060  33.090  1.00  0.00           H
ATOM  12998  CB  LYS B 175      39.180  54.180  34.470  1.00  0.00           C
ATOM  12999  HB1 LYS B 175      39.530  55.230  34.470  1.00  0.00           H
ATOM  13000  HB2 LYS B 175      38.760  54.060  35.490  1.00  0.00           H
ATOM  13001  CG  LYS B 175      37.940  54.230  33.530  1.00  0.00           C
ATOM  13002  HG1 LYS B 175      37.260  55.010  33.930  1.00  0.00           H
ATOM  13003  HG2 LYS B 175      37.410  53.270  33.690  1.00  0.00           H
ATOM  13004  CD  LYS B 175      38.250  54.240  31.990  1.00  0.00           C
ATOM  13005  HD1 LYS B 175      38.630  53.250  31.640  1.00  0.00           H
ATOM  13006  HD2 LYS B 175      38.930  55.110  31.860  1.00  0.00           H
ATOM  13007  CE  LYS B 175      37.010  54.380  31.080  1.00  0.00           C
ATOM  13008  HE1 LYS B 175      36.630  55.400  31.300  1.00  0.00           H
ATOM  13009  HE2 LYS B 175      36.160  53.680  31.250  1.00  0.00           H
ATOM  13010  NZ  LYS B 175      37.360  54.270  29.630  1.00  0.00           N
ATOM  13011  HZ1 LYS B 175      38.300  54.690  29.510  1.00  0.00           H
ATOM  13012  HZ2 LYS B 175      36.720  54.880  29.080  1.00  0.00           H
ATOM  13013  HZ3 LYS B 175      37.340  53.350  29.160  1.00  0.00           H
ATOM  13014  C   LYS B 175      41.610  53.650  34.400  1.00  0.00           C
ATOM  13015  O   LYS B 175      42.170  54.450  33.600  1.00  0.00           O
ATOM  13016  N   MET B 176      42.270  53.140  35.510  1.00  0.00           N
ATOM  13017  HN  MET B 176      41.750  52.810  36.290  1.00  0.00           H
ATOM  13018  CA  MET B 176      43.670  53.470  35.870  1.00  0.00           C
ATOM  13019  HA  MET B 176      43.610  54.530  36.070  1.00  0.00           H
ATOM  13020  CB  MET B 176      44.120  52.780  37.200  1.00  0.00           C
ATOM  13021  HB1 MET B 176      44.080  51.690  36.980  1.00  0.00           H
ATOM  13022  HB2 MET B 176      43.310  53.040  37.920  1.00  0.00           H
ATOM  13023  CG  MET B 176      45.500  53.190  37.780  1.00  0.00           C
ATOM  13024  HG1 MET B 176      46.280  52.960  37.020  1.00  0.00           H
ATOM  13025  HG2 MET B 176      45.620  52.580  38.700  1.00  0.00           H
ATOM  13026  SD  MET B 176      45.690  54.930  38.130  1.00  0.00           S
ATOM  13027  CE  MET B 176      47.380  54.630  38.830  1.00  0.00           C
ATOM  13028  HE1 MET B 176      47.370  53.920  39.680  1.00  0.00           H
ATOM  13029  HE2 MET B 176      47.680  55.610  39.260  1.00  0.00           H
ATOM  13030  HE3 MET B 176      48.030  54.230  38.020  1.00  0.00           H
ATOM  13031  C   MET B 176      44.720  53.230  34.780  1.00  0.00           C
ATOM  13032  O   MET B 176      45.410  54.210  34.530  1.00  0.00           O
ATOM  13033  N   PRO B 177      44.860  52.070  34.100  1.00  0.00           N
ATOM  13034  CD  PRO B 177      44.240  50.760  34.390  1.00  0.00           C
ATOM  13035  HD1 PRO B 177      43.350  50.840  33.730  1.00  0.00           H
ATOM  13036  HD2 PRO B 177      43.810  50.560  35.390  1.00  0.00           H
ATOM  13037  CA  PRO B 177      46.030  51.940  33.170  1.00  0.00           C
ATOM  13038  HA  PRO B 177      46.890  52.260  33.720  1.00  0.00           H
ATOM  13039  CB  PRO B 177      45.930  50.530  32.700  1.00  0.00           C
ATOM  13040  HB1 PRO B 177      46.880  50.020  32.420  1.00  0.00           H
ATOM  13041  HB2 PRO B 177      45.330  50.320  31.790  1.00  0.00           H
ATOM  13042  CG  PRO B 177      45.290  49.780  33.790  1.00  0.00           C
ATOM  13043  HG1 PRO B 177      44.790  48.850  33.460  1.00  0.00           H
ATOM  13044  HG2 PRO B 177      46.000  49.700  34.630  1.00  0.00           H
ATOM  13045  C   PRO B 177      45.850  52.780  31.900  1.00  0.00           C
ATOM  13046  O   PRO B 177      46.860  52.900  31.200  1.00  0.00           O
ATOM  13047  N   THR B 178      44.680  53.450  31.630  1.00  0.00           N
ATOM  13048  HN  THR B 178      43.950  53.510  32.300  1.00  0.00           H
ATOM  13049  CA  THR B 178      44.520  54.200  30.380  1.00  0.00           C
ATOM  13050  HA  THR B 178      44.730  53.590  29.520  1.00  0.00           H
ATOM  13051  CB  THR B 178      43.070  54.670  30.310  1.00  0.00           C
ATOM  13052  HB  THR B 178      42.960  55.200  29.340  1.00  0.00           H
ATOM  13053  OG1 THR B 178      42.660  55.680  31.270  1.00  0.00           O
ATOM  13054  HG1 THR B 178      42.400  55.170  32.040  1.00  0.00           H
ATOM  13055  CG2 THR B 178      42.130  53.500  30.450  1.00  0.00           C
ATOM  13056 1HG2 THR B 178      42.420  52.970  31.380  1.00  0.00           H
ATOM  13057 2HG2 THR B 178      42.040  52.830  29.570  1.00  0.00           H
ATOM  13058 3HG2 THR B 178      41.100  53.840  30.730  1.00  0.00           H
ATOM  13059  C   THR B 178      45.410  55.410  30.150  1.00  0.00           C
ATOM  13060  O   THR B 178      45.650  55.770  28.970  1.00  0.00           O
ATOM  13061  N   LYS B 179      45.950  56.090  31.220  1.00  0.00           N
ATOM  13062  HN  LYS B 179      45.640  55.820  32.130  1.00  0.00           H
ATOM  13063  CA  LYS B 179      47.030  57.030  31.030  1.00  0.00           C
ATOM  13064  HA  LYS B 179      47.060  57.460  30.040  1.00  0.00           H
ATOM  13065  CB  LYS B 179      46.770  58.290  31.860  1.00  0.00           C
ATOM  13066  HB1 LYS B 179      47.690  58.920  31.910  1.00  0.00           H
ATOM  13067  HB2 LYS B 179      46.500  58.060  32.910  1.00  0.00           H
ATOM  13068  CG  LYS B 179      45.710  59.330  31.300  1.00  0.00           C
ATOM  13069  HG1 LYS B 179      45.430  59.990  32.150  1.00  0.00           H
ATOM  13070  HG2 LYS B 179      44.750  58.820  31.060  1.00  0.00           H
ATOM  13071  CD  LYS B 179      46.310  60.090  30.190  1.00  0.00           C
ATOM  13072  HD1 LYS B 179      46.410  59.510  29.250  1.00  0.00           H
ATOM  13073  HD2 LYS B 179      47.310  60.510  30.440  1.00  0.00           H
ATOM  13074  CE  LYS B 179      45.460  61.220  29.740  1.00  0.00           C
ATOM  13075  HE1 LYS B 179      45.430  62.020  30.510  1.00  0.00           H
ATOM  13076  HE2 LYS B 179      44.460  60.800  29.460  1.00  0.00           H
ATOM  13077  NZ  LYS B 179      46.040  61.930  28.550  1.00  0.00           N
ATOM  13078  HZ1 LYS B 179      45.910  62.950  28.710  1.00  0.00           H
ATOM  13079  HZ2 LYS B 179      45.610  61.580  27.670  1.00  0.00           H
ATOM  13080  HZ3 LYS B 179      47.050  61.680  28.490  1.00  0.00           H
ATOM  13081  C   LYS B 179      48.440  56.470  31.140  1.00  0.00           C
ATOM  13082  O   LYS B 179      49.510  57.090  30.970  1.00  0.00           O
ATOM  13083  N   LYS B 180      48.490  55.180  31.480  1.00  0.00           N
ATOM  13084  HN  LYS B 180      47.690  54.620  31.710  1.00  0.00           H
ATOM  13085  CA  LYS B 180      49.820  54.520  31.710  1.00  0.00           C
ATOM  13086  HA  LYS B 180      50.630  55.230  31.810  1.00  0.00           H
ATOM  13087  CB  LYS B 180      49.700  53.650  33.020  1.00  0.00           C
ATOM  13088  HB1 LYS B 180      50.540  52.950  33.210  1.00  0.00           H
ATOM  13089  HB2 LYS B 180      48.890  52.900  32.880  1.00  0.00           H
ATOM  13090  CG  LYS B 180      49.300  54.390  34.350  1.00  0.00           C
ATOM  13091  HG1 LYS B 180      49.180  53.620  35.130  1.00  0.00           H
ATOM  13092  HG2 LYS B 180      48.430  55.050  34.160  1.00  0.00           H
ATOM  13093  CD  LYS B 180      50.430  55.350  34.830  1.00  0.00           C
ATOM  13094  HD1 LYS B 180      50.670  56.020  33.980  1.00  0.00           H
ATOM  13095  HD2 LYS B 180      51.310  54.710  35.060  1.00  0.00           H
ATOM  13096  CE  LYS B 180      50.130  56.160  36.120  1.00  0.00           C
ATOM  13097  HE1 LYS B 180      51.000  56.730  36.500  1.00  0.00           H
ATOM  13098  HE2 LYS B 180      49.830  55.450  36.920  1.00  0.00           H
ATOM  13099  NZ  LYS B 180      49.070  57.150  35.800  1.00  0.00           N
ATOM  13100  HZ1 LYS B 180      48.130  56.810  35.530  1.00  0.00           H
ATOM  13101  HZ2 LYS B 180      49.380  57.720  34.990  1.00  0.00           H
ATOM  13102  HZ3 LYS B 180      48.890  57.780  36.610  1.00  0.00           H
ATOM  13103  C   LYS B 180      50.270  53.690  30.520  1.00  0.00           C
ATOM  13104  O   LYS B 180      51.420  53.470  30.250  1.00  0.00           O
ATOM  13105  N   VAL B 181      49.360  53.330  29.580  1.00  0.00           N
ATOM  13106  HN  VAL B 181      48.420  53.530  29.830  1.00  0.00           H
ATOM  13107  CA  VAL B 181      49.740  52.550  28.400  1.00  0.00           C
ATOM  13108  HA  VAL B 181      50.240  51.680  28.810  1.00  0.00           H
ATOM  13109  CB  VAL B 181      48.580  51.980  27.630  1.00  0.00           C
ATOM  13110  HB  VAL B 181      48.970  51.540  26.690  1.00  0.00           H
ATOM  13111  CG1 VAL B 181      47.650  50.920  28.340  1.00  0.00           C
ATOM  13112 1HG1 VAL B 181      48.300  50.070  28.630  1.00  0.00           H
ATOM  13113 2HG1 VAL B 181      46.940  50.480  27.610  1.00  0.00           H
ATOM  13114 3HG1 VAL B 181      47.150  51.440  29.190  1.00  0.00           H
ATOM  13115  CG2 VAL B 181      47.610  53.120  27.230  1.00  0.00           C
ATOM  13116 1HG2 VAL B 181      48.130  53.750  26.480  1.00  0.00           H
ATOM  13117 2HG2 VAL B 181      47.220  53.690  28.110  1.00  0.00           H
ATOM  13118 3HG2 VAL B 181      46.800  52.750  26.580  1.00  0.00           H
ATOM  13119  C   VAL B 181      50.810  53.210  27.520  1.00  0.00           C
ATOM  13120  O   VAL B 181      51.580  52.430  26.960  1.00  0.00           O
ATOM  13121  N   TYR B 182      50.920  54.600  27.390  1.00  0.00           N
ATOM  13122  HN  TYR B 182      50.290  55.330  27.650  1.00  0.00           H
ATOM  13123  CA  TYR B 182      52.040  55.130  26.610  1.00  0.00           C
ATOM  13124  HA  TYR B 182      52.450  54.410  25.920  1.00  0.00           H
ATOM  13125  CB  TYR B 182      51.690  56.290  25.680  1.00  0.00           C
ATOM  13126  HB1 TYR B 182      51.080  55.860  24.860  1.00  0.00           H
ATOM  13127  HB2 TYR B 182      52.630  56.730  25.270  1.00  0.00           H
ATOM  13128  CG  TYR B 182      50.890  57.320  26.390  1.00  0.00           C
ATOM  13129  CD1 TYR B 182      49.540  57.300  26.600  1.00  0.00           C
ATOM  13130  HD1 TYR B 182      48.950  56.400  26.440  1.00  0.00           H
ATOM  13131  CE1 TYR B 182      48.890  58.380  27.300  1.00  0.00           C
ATOM  13132  HE1 TYR B 182      47.830  58.270  27.480  1.00  0.00           H
ATOM  13133  CZ  TYR B 182      49.580  59.550  27.580  1.00  0.00           C
ATOM  13134  OH  TYR B 182      48.930  60.680  28.110  1.00  0.00           O
ATOM  13135  HH  TYR B 182      49.650  61.310  28.210  1.00  0.00           H
ATOM  13136  CD2 TYR B 182      51.570  58.500  26.750  1.00  0.00           C
ATOM  13137  HD2 TYR B 182      52.610  58.540  26.480  1.00  0.00           H
ATOM  13138  CE2 TYR B 182      50.940  59.570  27.330  1.00  0.00           C
ATOM  13139  HE2 TYR B 182      51.530  60.410  27.660  1.00  0.00           H
ATOM  13140  C   TYR B 182      53.240  55.490  27.500  1.00  0.00           C
ATOM  13141  O   TYR B 182      54.170  56.190  27.020  1.00  0.00           O
ATOM  13142  N   HSD B 183      53.240  55.020  28.780  1.00  0.00           N
ATOM  13143  HN  HSD B 183      52.510  54.460  29.170  1.00  0.00           H
ATOM  13144  CA  HSD B 183      54.390  55.230  29.670  1.00  0.00           C
ATOM  13145  HA  HSD B 183      55.170  55.690  29.080  1.00  0.00           H
ATOM  13146  CB  HSD B 183      54.190  56.200  30.860  1.00  0.00           C
ATOM  13147  HB1 HSD B 183      55.010  56.290  31.600  1.00  0.00           H
ATOM  13148  HB2 HSD B 183      53.250  55.890  31.360  1.00  0.00           H
ATOM  13149  ND1 HSD B 183      52.570  58.090  30.220  1.00  0.00           N
ATOM  13150  HD1 HSD B 183      51.720  57.560  30.310  1.00  0.00           H
ATOM  13151  CG  HSD B 183      53.830  57.610  30.320  1.00  0.00           C
ATOM  13152  CE1 HSD B 183      52.650  59.460  30.180  1.00  0.00           C
ATOM  13153  HE1 HSD B 183      51.810  60.140  30.300  1.00  0.00           H
ATOM  13154  NE2 HSD B 183      53.930  59.890  30.330  1.00  0.00           N
ATOM  13155  CD2 HSD B 183      54.680  58.720  30.330  1.00  0.00           C
ATOM  13156  HD2 HSD B 183      55.760  58.640  30.450  1.00  0.00           H
ATOM  13157  C   HSD B 183      54.950  53.910  30.210  1.00  0.00           C
ATOM  13158  O   HSD B 183      56.120  53.810  30.400  1.00  0.00           O
ATOM  13159  N   ILE B 184      54.110  52.820  30.460  1.00  0.00           N
ATOM  13160  HN  ILE B 184      53.140  52.770  30.220  1.00  0.00           H
ATOM  13161  CA  ILE B 184      54.480  51.770  31.330  1.00  0.00           C
ATOM  13162  HA  ILE B 184      55.550  51.680  31.440  1.00  0.00           H
ATOM  13163  CB  ILE B 184      53.920  51.920  32.740  1.00  0.00           C
ATOM  13164  HB  ILE B 184      52.820  52.090  32.680  1.00  0.00           H
ATOM  13165  CG2 ILE B 184      54.100  50.460  33.440  1.00  0.00           C
ATOM  13166 1HG2 ILE B 184      55.130  50.050  33.400  1.00  0.00           H
ATOM  13167 2HG2 ILE B 184      53.280  49.770  33.140  1.00  0.00           H
ATOM  13168 3HG2 ILE B 184      53.790  50.570  34.510  1.00  0.00           H
ATOM  13169  CG1 ILE B 184      54.460  53.130  33.510  1.00  0.00           C
ATOM  13170 1HG1 ILE B 184      54.120  54.120  33.130  1.00  0.00           H
ATOM  13171 2HG1 ILE B 184      55.560  53.070  33.380  1.00  0.00           H
ATOM  13172  CD  ILE B 184      54.130  53.070  35.000  1.00  0.00           C
ATOM  13173  HD1 ILE B 184      53.020  53.090  35.140  1.00  0.00           H
ATOM  13174  HD2 ILE B 184      54.660  53.920  35.480  1.00  0.00           H
ATOM  13175  HD3 ILE B 184      54.540  52.170  35.500  1.00  0.00           H
ATOM  13176  C   ILE B 184      53.970  50.490  30.610  1.00  0.00           C
ATOM  13177  O   ILE B 184      52.910  50.490  30.040  1.00  0.00           O
ATOM  13178  N   SER B 185      54.730  49.380  30.620  1.00  0.00           N
ATOM  13179  HN  SER B 185      55.660  49.440  30.990  1.00  0.00           H
ATOM  13180  CA  SER B 185      54.430  48.120  29.970  1.00  0.00           C
ATOM  13181  HA  SER B 185      53.610  48.280  29.280  1.00  0.00           H
ATOM  13182  CB  SER B 185      55.520  47.470  29.100  1.00  0.00           C
ATOM  13183  HB1 SER B 185      56.320  47.060  29.740  1.00  0.00           H
ATOM  13184  HB2 SER B 185      56.000  48.280  28.510  1.00  0.00           H
ATOM  13185  OG  SER B 185      54.950  46.340  28.480  1.00  0.00           O
ATOM  13186  HG1 SER B 185      54.500  46.630  27.680  1.00  0.00           H
ATOM  13187  C   SER B 185      53.930  47.110  31.020  1.00  0.00           C
ATOM  13188  O   SER B 185      54.270  47.230  32.180  1.00  0.00           O
ATOM  13189  N   GLU B 186      52.950  46.240  30.620  1.00  0.00           N
ATOM  13190  HN  GLU B 186      52.820  46.060  29.640  1.00  0.00           H
ATOM  13191  CA  GLU B 186      52.220  45.420  31.570  1.00  0.00           C
ATOM  13192  HA  GLU B 186      52.910  45.280  32.400  1.00  0.00           H
ATOM  13193  CB  GLU B 186      51.020  46.120  32.130  1.00  0.00           C
ATOM  13194  HB1 GLU B 186      50.450  45.460  32.830  1.00  0.00           H
ATOM  13195  HB2 GLU B 186      50.370  46.480  31.300  1.00  0.00           H
ATOM  13196  CG  GLU B 186      51.370  47.390  32.960  1.00  0.00           C
ATOM  13197  HG1 GLU B 186      51.640  48.210  32.270  1.00  0.00           H
ATOM  13198  HG2 GLU B 186      52.330  47.300  33.520  1.00  0.00           H
ATOM  13199  CD  GLU B 186      50.270  47.840  33.860  1.00  0.00           C
ATOM  13200  OE1 GLU B 186      49.110  47.880  33.430  1.00  0.00           O
ATOM  13201  OE2 GLU B 186      50.540  48.250  35.000  1.00  0.00           O
ATOM  13202  C   GLU B 186      51.910  44.050  31.090  1.00  0.00           C
ATOM  13203  O   GLU B 186      51.750  43.870  29.910  1.00  0.00           O
ATOM  13204  N   THR B 187      51.680  43.140  32.070  1.00  0.00           N
ATOM  13205  HN  THR B 187      51.900  43.310  33.030  1.00  0.00           H
ATOM  13206  CA  THR B 187      51.190  41.800  31.730  1.00  0.00           C
ATOM  13207  HA  THR B 187      50.520  41.950  30.890  1.00  0.00           H
ATOM  13208  CB  THR B 187      52.230  40.830  31.300  1.00  0.00           C
ATOM  13209  HB  THR B 187      52.950  41.320  30.610  1.00  0.00           H
ATOM  13210  OG1 THR B 187      51.780  39.730  30.460  1.00  0.00           O
ATOM  13211  HG1 THR B 187      51.860  39.990  29.540  1.00  0.00           H
ATOM  13212  CG2 THR B 187      53.070  40.330  32.510  1.00  0.00           C
ATOM  13213 1HG2 THR B 187      53.920  39.810  32.040  1.00  0.00           H
ATOM  13214 2HG2 THR B 187      52.540  39.530  33.070  1.00  0.00           H
ATOM  13215 3HG2 THR B 187      53.530  41.070  33.210  1.00  0.00           H
ATOM  13216  C   THR B 187      50.410  41.140  32.840  1.00  0.00           C
ATOM  13217  O   THR B 187      50.690  41.410  33.960  1.00  0.00           O
ATOM  13218  N   ARG B 188      49.390  40.340  32.520  1.00  0.00           N
ATOM  13219  HN  ARG B 188      49.160  40.280  31.560  1.00  0.00           H
ATOM  13220  CA  ARG B 188      48.500  39.640  33.360  1.00  0.00           C
ATOM  13221  HA  ARG B 188      48.190  40.410  34.060  1.00  0.00           H
ATOM  13222  CB  ARG B 188      47.250  39.150  32.690  1.00  0.00           C
ATOM  13223  HB1 ARG B 188      46.750  40.090  32.380  1.00  0.00           H
ATOM  13224  HB2 ARG B 188      46.600  38.690  33.460  1.00  0.00           H
ATOM  13225  CG  ARG B 188      47.470  38.110  31.500  1.00  0.00           C
ATOM  13226  HG1 ARG B 188      47.830  37.180  31.990  1.00  0.00           H
ATOM  13227  HG2 ARG B 188      48.300  38.420  30.830  1.00  0.00           H
ATOM  13228  CD  ARG B 188      46.310  37.830  30.660  1.00  0.00           C
ATOM  13229  HD1 ARG B 188      46.120  38.640  29.930  1.00  0.00           H
ATOM  13230  HD2 ARG B 188      45.370  37.610  31.210  1.00  0.00           H
ATOM  13231  NE  ARG B 188      46.640  36.590  29.870  1.00  0.00           N
ATOM  13232  HE  ARG B 188      47.600  36.340  29.810  1.00  0.00           H
ATOM  13233  CZ  ARG B 188      45.750  35.770  29.280  1.00  0.00           C
ATOM  13234  NH1 ARG B 188      44.450  36.010  29.320  1.00  0.00           N
ATOM  13235 1HH1 ARG B 188      44.070  36.760  29.870  1.00  0.00           H
ATOM  13236 2HH1 ARG B 188      43.810  35.330  28.960  1.00  0.00           H
ATOM  13237  NH2 ARG B 188      46.090  34.650  28.640  1.00  0.00           N
ATOM  13238 1HH2 ARG B 188      47.050  34.470  28.440  1.00  0.00           H
ATOM  13239 2HH2 ARG B 188      45.480  33.880  28.790  1.00  0.00           H
ATOM  13240  C   ARG B 188      49.280  38.450  34.000  1.00  0.00           C
ATOM  13241  O   ARG B 188      50.080  37.730  33.470  1.00  0.00           O
ATOM  13242  N   GLY B 189      49.170  38.310  35.320  1.00  0.00           N
ATOM  13243  HN  GLY B 189      48.620  38.970  35.810  1.00  0.00           H
ATOM  13244  CA  GLY B 189      49.760  37.220  36.120  1.00  0.00           C
ATOM  13245  HA1 GLY B 189      50.020  37.740  37.030  1.00  0.00           H
ATOM  13246  HA2 GLY B 189      50.650  36.760  35.710  1.00  0.00           H
ATOM  13247  C   GLY B 189      48.700  36.200  36.460  1.00  0.00           C
ATOM  13248  O   GLY B 189      47.990  36.450  37.430  1.00  0.00           O
ATOM  13249  N   LEU B 190      48.550  35.060  35.760  1.00  0.00           N
ATOM  13250  HN  LEU B 190      49.160  34.790  35.020  1.00  0.00           H
ATOM  13251  CA  LEU B 190      47.410  34.100  35.960  1.00  0.00           C
ATOM  13252  HA  LEU B 190      46.640  34.730  36.390  1.00  0.00           H
ATOM  13253  CB  LEU B 190      46.960  33.400  34.670  1.00  0.00           C
ATOM  13254  HB1 LEU B 190      46.170  32.630  34.810  1.00  0.00           H
ATOM  13255  HB2 LEU B 190      47.760  32.790  34.210  1.00  0.00           H
ATOM  13256  CG  LEU B 190      46.520  34.320  33.450  1.00  0.00           C
ATOM  13257  HG  LEU B 190      47.280  35.080  33.170  1.00  0.00           H
ATOM  13258  CD1 LEU B 190      46.250  33.350  32.220  1.00  0.00           C
ATOM  13259 1HD1 LEU B 190      47.130  32.700  32.060  1.00  0.00           H
ATOM  13260 2HD1 LEU B 190      46.020  33.820  31.240  1.00  0.00           H
ATOM  13261 3HD1 LEU B 190      45.410  32.690  32.530  1.00  0.00           H
ATOM  13262  CD2 LEU B 190      45.210  35.080  33.850  1.00  0.00           C
ATOM  13263 1HD2 LEU B 190      45.360  35.860  34.620  1.00  0.00           H
ATOM  13264 2HD2 LEU B 190      44.350  34.410  34.080  1.00  0.00           H
ATOM  13265 3HD2 LEU B 190      44.740  35.670  33.030  1.00  0.00           H
ATOM  13266  C   LEU B 190      47.890  32.990  36.950  1.00  0.00           C
ATOM  13267  O   LEU B 190      49.050  32.620  36.920  1.00  0.00           O
ATOM  13268  N   LEU B 191      47.010  32.500  37.830  1.00  0.00           N
ATOM  13269  HN  LEU B 191      46.060  32.800  37.860  1.00  0.00           H
ATOM  13270  CA  LEU B 191      47.450  31.710  38.940  1.00  0.00           C
ATOM  13271  HA  LEU B 191      48.280  31.030  38.810  1.00  0.00           H
ATOM  13272  CB  LEU B 191      47.870  32.650  39.990  1.00  0.00           C
ATOM  13273  HB1 LEU B 191      47.100  33.370  40.350  1.00  0.00           H
ATOM  13274  HB2 LEU B 191      48.580  33.360  39.510  1.00  0.00           H
ATOM  13275  CG  LEU B 191      48.790  32.060  41.140  1.00  0.00           C
ATOM  13276  HG  LEU B 191      48.210  31.350  41.770  1.00  0.00           H
ATOM  13277  CD1 LEU B 191      50.140  31.380  40.630  1.00  0.00           C
ATOM  13278 1HD1 LEU B 191      50.680  32.030  39.910  1.00  0.00           H
ATOM  13279 2HD1 LEU B 191      49.930  30.460  40.050  1.00  0.00           H
ATOM  13280 3HD1 LEU B 191      50.710  31.040  41.520  1.00  0.00           H
ATOM  13281  CD2 LEU B 191      49.150  33.120  42.160  1.00  0.00           C
ATOM  13282 1HD2 LEU B 191      49.960  33.760  41.760  1.00  0.00           H
ATOM  13283 2HD2 LEU B 191      49.590  32.670  43.080  1.00  0.00           H
ATOM  13284 3HD2 LEU B 191      48.270  33.750  42.420  1.00  0.00           H
ATOM  13285  C   LEU B 191      46.250  30.880  39.370  1.00  0.00           C
ATOM  13286  O   LEU B 191      45.110  30.990  38.870  1.00  0.00           O
ATOM  13287  N   LYS B 192      46.370  29.830  40.270  1.00  0.00           N
ATOM  13288  HN  LYS B 192      47.230  29.660  40.760  1.00  0.00           H
ATOM  13289  CA  LYS B 192      45.270  29.040  40.650  1.00  0.00           C
ATOM  13290  HA  LYS B 192      44.650  28.720  39.820  1.00  0.00           H
ATOM  13291  CB  LYS B 192      45.710  27.710  41.200  1.00  0.00           C
ATOM  13292  HB1 LYS B 192      44.810  27.130  41.480  1.00  0.00           H
ATOM  13293  HB2 LYS B 192      46.340  27.890  42.090  1.00  0.00           H
ATOM  13294  CG  LYS B 192      46.490  26.820  40.210  1.00  0.00           C
ATOM  13295  HG1 LYS B 192      46.840  25.890  40.710  1.00  0.00           H
ATOM  13296  HG2 LYS B 192      47.340  27.260  39.650  1.00  0.00           H
ATOM  13297  CD  LYS B 192      45.450  26.310  39.140  1.00  0.00           C
ATOM  13298  HD1 LYS B 192      45.180  27.150  38.470  1.00  0.00           H
ATOM  13299  HD2 LYS B 192      44.550  25.880  39.640  1.00  0.00           H
ATOM  13300  CE  LYS B 192      46.110  25.260  38.250  1.00  0.00           C
ATOM  13301  HE1 LYS B 192      46.170  24.360  38.900  1.00  0.00           H
ATOM  13302  HE2 LYS B 192      47.080  25.670  37.880  1.00  0.00           H
ATOM  13303  NZ  LYS B 192      45.290  24.910  37.020  1.00  0.00           N
ATOM  13304  HZ1 LYS B 192      45.650  24.070  36.520  1.00  0.00           H
ATOM  13305  HZ2 LYS B 192      45.420  25.710  36.360  1.00  0.00           H
ATOM  13306  HZ3 LYS B 192      44.300  24.800  37.290  1.00  0.00           H
ATOM  13307  C   LYS B 192      44.330  29.720  41.570  1.00  0.00           C
ATOM  13308  O   LYS B 192      43.140  29.840  41.390  1.00  0.00           O
ATOM  13309  N   THR B 193      44.830  30.390  42.610  1.00  0.00           N
ATOM  13310  HN  THR B 193      45.810  30.350  42.760  1.00  0.00           H
ATOM  13311  CA  THR B 193      44.220  31.290  43.480  1.00  0.00           C
ATOM  13312  HA  THR B 193      43.150  31.270  43.340  1.00  0.00           H
ATOM  13313  CB  THR B 193      44.380  30.880  44.920  1.00  0.00           C
ATOM  13314  HB  THR B 193      43.710  31.620  45.410  1.00  0.00           H
ATOM  13315  OG1 THR B 193      45.690  30.820  45.470  1.00  0.00           O
ATOM  13316  HG1 THR B 193      45.610  31.220  46.330  1.00  0.00           H
ATOM  13317  CG2 THR B 193      43.820  29.430  45.200  1.00  0.00           C
ATOM  13318 1HG2 THR B 193      44.310  28.660  44.570  1.00  0.00           H
ATOM  13319 2HG2 THR B 193      42.770  29.410  44.810  1.00  0.00           H
ATOM  13320 3HG2 THR B 193      43.830  29.120  46.260  1.00  0.00           H
ATOM  13321  C   THR B 193      44.690  32.730  43.280  1.00  0.00           C
ATOM  13322  O   THR B 193      45.860  33.060  43.540  1.00  0.00           O
ATOM  13323  N   ILE B 194      43.820  33.660  42.910  1.00  0.00           N
ATOM  13324  HN  ILE B 194      42.910  33.270  42.820  1.00  0.00           H
ATOM  13325  CA  ILE B 194      43.930  35.140  42.700  1.00  0.00           C
ATOM  13326  HA  ILE B 194      42.970  35.470  42.330  1.00  0.00           H
ATOM  13327  CB  ILE B 194      44.160  35.860  44.000  1.00  0.00           C
ATOM  13328  HB  ILE B 194      45.150  35.600  44.420  1.00  0.00           H
ATOM  13329  CG2 ILE B 194      44.030  37.420  43.690  1.00  0.00           C
ATOM  13330 1HG2 ILE B 194      44.810  37.800  42.990  1.00  0.00           H
ATOM  13331 2HG2 ILE B 194      44.200  38.000  44.620  1.00  0.00           H
ATOM  13332 3HG2 ILE B 194      43.110  37.850  43.240  1.00  0.00           H
ATOM  13333  CG1 ILE B 194      43.100  35.350  44.980  1.00  0.00           C
ATOM  13334 1HG1 ILE B 194      43.370  35.840  45.940  1.00  0.00           H
ATOM  13335 2HG1 ILE B 194      43.080  34.260  45.220  1.00  0.00           H
ATOM  13336  CD  ILE B 194      41.690  35.850  44.770  1.00  0.00           C
ATOM  13337  HD1 ILE B 194      41.670  36.940  44.590  1.00  0.00           H
ATOM  13338  HD2 ILE B 194      41.010  35.530  45.590  1.00  0.00           H
ATOM  13339  HD3 ILE B 194      41.370  35.340  43.840  1.00  0.00           H
ATOM  13340  C   ILE B 194      45.010  35.540  41.610  1.00  0.00           C
ATOM  13341  O   ILE B 194      46.220  35.450  41.870  1.00  0.00           O
ATOM  13342  N   ASN B 195      44.620  36.060  40.430  1.00  0.00           N
ATOM  13343  HN  ASN B 195      43.650  36.100  40.180  1.00  0.00           H
ATOM  13344  CA  ASN B 195      45.420  36.690  39.380  1.00  0.00           C
ATOM  13345  HA  ASN B 195      46.250  36.030  39.170  1.00  0.00           H
ATOM  13346  CB  ASN B 195      44.740  36.790  37.940  1.00  0.00           C
ATOM  13347  HB1 ASN B 195      45.490  37.020  37.150  1.00  0.00           H
ATOM  13348  HB2 ASN B 195      43.950  37.560  37.780  1.00  0.00           H
ATOM  13349  CG  ASN B 195      44.210  35.350  37.500  1.00  0.00           C
ATOM  13350  OD1 ASN B 195      44.790  34.280  37.710  1.00  0.00           O
ATOM  13351  ND2 ASN B 195      43.040  35.540  36.830  1.00  0.00           N
ATOM  13352 1HD2 ASN B 195      42.540  34.770  36.420  1.00  0.00           H
ATOM  13353 2HD2 ASN B 195      42.750  36.490  36.690  1.00  0.00           H
ATOM  13354  C   ASN B 195      46.020  38.020  39.830  1.00  0.00           C
ATOM  13355  O   ASN B 195      45.670  38.570  40.840  1.00  0.00           O
ATOM  13356  N   SER B 196      46.940  38.500  39.060  1.00  0.00           N
ATOM  13357  HN  SER B 196      47.260  37.880  38.340  1.00  0.00           H
ATOM  13358  CA  SER B 196      47.700  39.700  39.350  1.00  0.00           C
ATOM  13359  HA  SER B 196      47.090  40.500  39.740  1.00  0.00           H
ATOM  13360  CB  SER B 196      48.770  39.420  40.480  1.00  0.00           C
ATOM  13361  HB1 SER B 196      48.300  39.080  41.420  1.00  0.00           H
ATOM  13362  HB2 SER B 196      49.410  40.330  40.590  1.00  0.00           H
ATOM  13363  OG  SER B 196      49.760  38.470  40.040  1.00  0.00           O
ATOM  13364  HG1 SER B 196      49.430  37.570  39.980  1.00  0.00           H
ATOM  13365  C   SER B 196      48.200  40.390  38.130  1.00  0.00           C
ATOM  13366  O   SER B 196      47.850  39.980  37.050  1.00  0.00           O
ATOM  13367  N   VAL B 197      48.950  41.460  38.260  1.00  0.00           N
ATOM  13368  HN  VAL B 197      48.930  41.990  39.110  1.00  0.00           H
ATOM  13369  CA  VAL B 197      49.560  42.130  37.070  1.00  0.00           C
ATOM  13370  HA  VAL B 197      49.670  41.520  36.190  1.00  0.00           H
ATOM  13371  CB  VAL B 197      48.760  43.340  36.610  1.00  0.00           C
ATOM  13372  HB  VAL B 197      48.850  44.120  37.390  1.00  0.00           H
ATOM  13373  CG1 VAL B 197      49.260  43.900  35.340  1.00  0.00           C
ATOM  13374 1HG1 VAL B 197      48.650  44.770  35.050  1.00  0.00           H
ATOM  13375 2HG1 VAL B 197      49.100  43.150  34.530  1.00  0.00           H
ATOM  13376 3HG1 VAL B 197      50.320  44.220  35.450  1.00  0.00           H
ATOM  13377  CG2 VAL B 197      47.240  43.060  36.430  1.00  0.00           C
ATOM  13378 1HG2 VAL B 197      47.130  42.200  35.740  1.00  0.00           H
ATOM  13379 2HG2 VAL B 197      46.730  43.990  36.110  1.00  0.00           H
ATOM  13380 3HG2 VAL B 197      46.790  42.810  37.420  1.00  0.00           H
ATOM  13381  C   VAL B 197      50.980  42.540  37.490  1.00  0.00           C
ATOM  13382  O   VAL B 197      51.260  42.840  38.630  1.00  0.00           O
ATOM  13383  N   LEU B 198      51.930  42.360  36.560  1.00  0.00           N
ATOM  13384  HN  LEU B 198      51.680  41.960  35.680  1.00  0.00           H
ATOM  13385  CA  LEU B 198      53.280  42.880  36.630  1.00  0.00           C
ATOM  13386  HA  LEU B 198      53.340  43.360  37.600  1.00  0.00           H
ATOM  13387  CB  LEU B 198      54.410  41.860  36.380  1.00  0.00           C
ATOM  13388  HB1 LEU B 198      55.420  42.330  36.290  1.00  0.00           H
ATOM  13389  HB2 LEU B 198      54.400  41.340  35.390  1.00  0.00           H
ATOM  13390  CG  LEU B 198      54.430  40.650  37.340  1.00  0.00           C
ATOM  13391  HG  LEU B 198      54.470  40.990  38.400  1.00  0.00           H
ATOM  13392  CD1 LEU B 198      53.300  39.580  37.090  1.00  0.00           C
ATOM  13393 1HD1 LEU B 198      53.420  38.550  37.500  1.00  0.00           H
ATOM  13394 2HD1 LEU B 198      53.140  39.510  35.990  1.00  0.00           H
ATOM  13395 3HD1 LEU B 198      52.300  39.960  37.410  1.00  0.00           H
ATOM  13396  CD2 LEU B 198      55.900  40.040  37.220  1.00  0.00           C
ATOM  13397 1HD2 LEU B 198      56.060  39.160  37.890  1.00  0.00           H
ATOM  13398 2HD2 LEU B 198      56.620  40.840  37.490  1.00  0.00           H
ATOM  13399 3HD2 LEU B 198      56.090  39.840  36.140  1.00  0.00           H
ATOM  13400  C   LEU B 198      53.420  44.020  35.590  1.00  0.00           C
ATOM  13401  O   LEU B 198      52.890  43.900  34.490  1.00  0.00           O
ATOM  13402  N   GLN B 199      54.260  45.020  35.970  1.00  0.00           N
ATOM  13403  HN  GLN B 199      54.660  44.910  36.880  1.00  0.00           H
ATOM  13404  CA  GLN B 199      54.490  46.290  35.270  1.00  0.00           C
ATOM  13405  HA  GLN B 199      54.110  46.200  34.260  1.00  0.00           H
ATOM  13406  CB  GLN B 199      53.660  47.500  35.870  1.00  0.00           C
ATOM  13407  HB1 GLN B 199      52.590  47.210  35.970  1.00  0.00           H
ATOM  13408  HB2 GLN B 199      53.760  48.310  35.120  1.00  0.00           H
ATOM  13409  CG  GLN B 199      54.150  47.890  37.300  1.00  0.00           C
ATOM  13410  HG1 GLN B 199      55.200  48.250  37.180  1.00  0.00           H
ATOM  13411  HG2 GLN B 199      54.180  46.980  37.930  1.00  0.00           H
ATOM  13412  CD  GLN B 199      53.280  48.910  37.950  1.00  0.00           C
ATOM  13413  OE1 GLN B 199      53.430  49.140  39.140  1.00  0.00           O
ATOM  13414  NE2 GLN B 199      52.340  49.580  37.170  1.00  0.00           N
ATOM  13415 1HE2 GLN B 199      51.670  50.180  37.610  1.00  0.00           H
ATOM  13416 2HE2 GLN B 199      52.230  49.390  36.200  1.00  0.00           H
ATOM  13417  C   GLN B 199      56.000  46.620  35.120  1.00  0.00           C
ATOM  13418  O   GLN B 199      56.820  46.190  35.930  1.00  0.00           O
ATOM  13419  N   LYS B 200      56.420  47.360  34.130  1.00  0.00           N
ATOM  13420  HN  LYS B 200      55.880  47.650  33.340  1.00  0.00           H
ATOM  13421  CA  LYS B 200      57.800  47.650  33.940  1.00  0.00           C
ATOM  13422  HA  LYS B 200      58.220  48.000  34.870  1.00  0.00           H
ATOM  13423  CB  LYS B 200      58.590  46.430  33.370  1.00  0.00           C
ATOM  13424  HB1 LYS B 200      58.740  45.590  34.090  1.00  0.00           H
ATOM  13425  HB2 LYS B 200      59.670  46.670  33.280  1.00  0.00           H
ATOM  13426  CG  LYS B 200      58.040  45.860  32.030  1.00  0.00           C
ATOM  13427  HG1 LYS B 200      57.040  46.280  31.820  1.00  0.00           H
ATOM  13428  HG2 LYS B 200      57.840  44.770  32.120  1.00  0.00           H
ATOM  13429  CD  LYS B 200      58.970  46.060  30.830  1.00  0.00           C
ATOM  13430  HD1 LYS B 200      59.250  47.100  30.560  1.00  0.00           H
ATOM  13431  HD2 LYS B 200      58.380  45.830  29.920  1.00  0.00           H
ATOM  13432  CE  LYS B 200      60.210  45.250  30.800  1.00  0.00           C
ATOM  13433  HE1 LYS B 200      60.970  45.590  31.540  1.00  0.00           H
ATOM  13434  HE2 LYS B 200      60.630  45.460  29.800  1.00  0.00           H
ATOM  13435  NZ  LYS B 200      59.900  43.810  31.000  1.00  0.00           N
ATOM  13436  HZ1 LYS B 200      60.700  43.220  30.700  1.00  0.00           H
ATOM  13437  HZ2 LYS B 200      59.130  43.400  30.440  1.00  0.00           H
ATOM  13438  HZ3 LYS B 200      59.740  43.580  32.000  1.00  0.00           H
ATOM  13439  C   LYS B 200      58.020  48.760  32.920  1.00  0.00           C
ATOM  13440  O   LYS B 200      57.060  49.110  32.230  1.00  0.00           O
ATOM  13441  N   ILE B 201      59.190  49.290  32.730  1.00  0.00           N
ATOM  13442  HN  ILE B 201      59.980  48.950  33.240  1.00  0.00           H
ATOM  13443  CA  ILE B 201      59.340  50.270  31.670  1.00  0.00           C
ATOM  13444  HA  ILE B 201      58.510  50.220  30.980  1.00  0.00           H
ATOM  13445  CB  ILE B 201      59.540  51.720  32.150  1.00  0.00           C
ATOM  13446  HB  ILE B 201      60.490  51.660  32.720  1.00  0.00           H
ATOM  13447  CG2 ILE B 201      59.670  52.750  30.990  1.00  0.00           C
ATOM  13448 1HG2 ILE B 201      60.560  52.470  30.380  1.00  0.00           H
ATOM  13449 2HG2 ILE B 201      60.030  53.680  31.490  1.00  0.00           H
ATOM  13450 3HG2 ILE B 201      58.710  52.960  30.480  1.00  0.00           H
ATOM  13451  CG1 ILE B 201      58.350  52.100  33.020  1.00  0.00           C
ATOM  13452 1HG1 ILE B 201      58.150  51.310  33.770  1.00  0.00           H
ATOM  13453 2HG1 ILE B 201      57.380  52.310  32.510  1.00  0.00           H
ATOM  13454  CD  ILE B 201      58.670  53.350  33.860  1.00  0.00           C
ATOM  13455  HD1 ILE B 201      59.610  53.210  34.450  1.00  0.00           H
ATOM  13456  HD2 ILE B 201      57.860  53.460  34.620  1.00  0.00           H
ATOM  13457  HD3 ILE B 201      58.650  54.240  33.190  1.00  0.00           H
ATOM  13458  C   ILE B 201      60.640  49.850  30.960  1.00  0.00           C
ATOM  13459  O   ILE B 201      61.540  49.370  31.680  1.00  0.00           O
ATOM  13460  N   THR B 202      60.670  49.730  29.620  1.00  0.00           N
ATOM  13461  HN  THR B 202      59.880  50.050  29.110  1.00  0.00           H
ATOM  13462  CA  THR B 202      61.730  49.280  28.750  1.00  0.00           C
ATOM  13463  HA  THR B 202      61.940  48.290  29.150  1.00  0.00           H
ATOM  13464  CB  THR B 202      61.350  49.240  27.310  1.00  0.00           C
ATOM  13465  HB  THR B 202      62.220  49.380  26.650  1.00  0.00           H
ATOM  13466  OG1 THR B 202      60.330  50.260  27.060  1.00  0.00           O
ATOM  13467  HG1 THR B 202      60.400  50.420  26.110  1.00  0.00           H
ATOM  13468  CG2 THR B 202      60.610  47.980  27.210  1.00  0.00           C
ATOM  13469 1HG2 THR B 202      61.090  47.200  27.830  1.00  0.00           H
ATOM  13470 2HG2 THR B 202      60.630  47.620  26.150  1.00  0.00           H
ATOM  13471 3HG2 THR B 202      59.520  48.010  27.410  1.00  0.00           H
ATOM  13472  C   THR B 202      62.990  50.020  29.020  1.00  0.00           C
ATOM  13473  O   THR B 202      63.010  51.240  29.290  1.00  0.00           O
ATOM  13474  N   ASP B 203      64.150  49.330  28.820  1.00  0.00           N
ATOM  13475  HN  ASP B 203      64.200  48.340  28.670  1.00  0.00           H
ATOM  13476  CA  ASP B 203      65.500  49.860  29.060  1.00  0.00           C
ATOM  13477  HA  ASP B 203      65.430  50.160  30.090  1.00  0.00           H
ATOM  13478  CB  ASP B 203      66.640  48.790  29.070  1.00  0.00           C
ATOM  13479  HB1 ASP B 203      67.570  49.330  29.330  1.00  0.00           H
ATOM  13480  HB2 ASP B 203      66.790  48.380  28.050  1.00  0.00           H
ATOM  13481  CG  ASP B 203      66.520  47.690  30.100  1.00  0.00           C
ATOM  13482  OD1 ASP B 203      65.370  47.310  30.500  1.00  0.00           O
ATOM  13483  OD2 ASP B 203      67.550  47.100  30.490  1.00  0.00           O
ATOM  13484  C   ASP B 203      66.000  51.200  28.510  1.00  0.00           C
ATOM  13485  O   ASP B 203      66.640  51.930  29.260  1.00  0.00           O
ATOM  13486  N   PRO B 204      65.790  51.580  27.320  1.00  0.00           N
ATOM  13487  CD  PRO B 204      65.610  50.660  26.210  1.00  0.00           C
ATOM  13488  HD1 PRO B 204      64.890  49.830  26.390  1.00  0.00           H
ATOM  13489  HD2 PRO B 204      66.620  50.330  25.890  1.00  0.00           H
ATOM  13490  CA  PRO B 204      66.030  52.870  26.790  1.00  0.00           C
ATOM  13491  HA  PRO B 204      66.940  53.290  27.210  1.00  0.00           H
ATOM  13492  CB  PRO B 204      66.010  52.740  25.240  1.00  0.00           C
ATOM  13493  HB1 PRO B 204      66.980  52.500  24.770  1.00  0.00           H
ATOM  13494  HB2 PRO B 204      65.690  53.700  24.780  1.00  0.00           H
ATOM  13495  CG  PRO B 204      65.170  51.560  24.960  1.00  0.00           C
ATOM  13496  HG1 PRO B 204      64.080  51.770  25.000  1.00  0.00           H
ATOM  13497  HG2 PRO B 204      65.530  50.980  24.080  1.00  0.00           H
ATOM  13498  C   PRO B 204      64.990  53.850  27.280  1.00  0.00           C
ATOM  13499  O   PRO B 204      65.260  55.080  27.380  1.00  0.00           O
ATOM  13500  N   ILE B 205      63.760  53.460  27.520  1.00  0.00           N
ATOM  13501  HN  ILE B 205      63.570  52.490  27.380  1.00  0.00           H
ATOM  13502  CA  ILE B 205      62.700  54.380  27.990  1.00  0.00           C
ATOM  13503  HA  ILE B 205      62.780  55.260  27.370  1.00  0.00           H
ATOM  13504  CB  ILE B 205      61.320  53.750  27.600  1.00  0.00           C
ATOM  13505  HB  ILE B 205      61.160  52.780  28.100  1.00  0.00           H
ATOM  13506  CG2 ILE B 205      60.140  54.720  27.870  1.00  0.00           C
ATOM  13507 1HG2 ILE B 205      59.900  54.650  28.950  1.00  0.00           H
ATOM  13508 2HG2 ILE B 205      59.310  54.520  27.160  1.00  0.00           H
ATOM  13509 3HG2 ILE B 205      60.480  55.770  27.780  1.00  0.00           H
ATOM  13510  CG1 ILE B 205      61.240  53.390  26.080  1.00  0.00           C
ATOM  13511 1HG1 ILE B 205      60.180  53.060  26.000  1.00  0.00           H
ATOM  13512 2HG1 ILE B 205      61.830  52.490  25.800  1.00  0.00           H
ATOM  13513  CD  ILE B 205      61.650  54.570  25.220  1.00  0.00           C
ATOM  13514  HD1 ILE B 205      61.200  55.540  25.520  1.00  0.00           H
ATOM  13515  HD2 ILE B 205      61.400  54.320  24.160  1.00  0.00           H
ATOM  13516  HD3 ILE B 205      62.760  54.590  25.110  1.00  0.00           H
ATOM  13517  C   ILE B 205      62.810  54.840  29.420  1.00  0.00           C
ATOM  13518  O   ILE B 205      62.480  55.990  29.700  1.00  0.00           O
ATOM  13519  N   GLN B 206      63.230  54.010  30.380  1.00  0.00           N
ATOM  13520  HN  GLN B 206      63.320  53.020  30.270  1.00  0.00           H
ATOM  13521  CA  GLN B 206      63.650  54.500  31.730  1.00  0.00           C
ATOM  13522  HA  GLN B 206      62.740  54.500  32.320  1.00  0.00           H
ATOM  13523  CB  GLN B 206      64.360  53.380  32.510  1.00  0.00           C
ATOM  13524  HB1 GLN B 206      64.800  53.830  33.420  1.00  0.00           H
ATOM  13525  HB2 GLN B 206      65.160  52.990  31.840  1.00  0.00           H
ATOM  13526  CG  GLN B 206      63.430  52.200  32.840  1.00  0.00           C
ATOM  13527  HG1 GLN B 206      63.400  51.470  32.000  1.00  0.00           H
ATOM  13528  HG2 GLN B 206      62.380  52.510  33.010  1.00  0.00           H
ATOM  13529  CD  GLN B 206      63.850  51.490  34.130  1.00  0.00           C
ATOM  13530  OE1 GLN B 206      65.010  51.610  34.540  1.00  0.00           O
ATOM  13531  NE2 GLN B 206      62.840  50.750  34.750  1.00  0.00           N
ATOM  13532 1HE2 GLN B 206      61.960  50.640  34.280  1.00  0.00           H
ATOM  13533 2HE2 GLN B 206      63.030  50.330  35.630  1.00  0.00           H
ATOM  13534  C   GLN B 206      64.430  55.780  31.950  1.00  0.00           C
ATOM  13535  O   GLN B 206      63.910  56.710  32.610  1.00  0.00           O
ATOM  13536  N   PRO B 207      65.640  56.010  31.380  1.00  0.00           N
ATOM  13537  CD  PRO B 207      66.570  54.910  31.090  1.00  0.00           C
ATOM  13538  HD1 PRO B 207      66.160  54.100  30.450  1.00  0.00           H
ATOM  13539  HD2 PRO B 207      67.000  54.450  32.000  1.00  0.00           H
ATOM  13540  CA  PRO B 207      66.230  57.310  31.550  1.00  0.00           C
ATOM  13541  HA  PRO B 207      66.240  57.630  32.580  1.00  0.00           H
ATOM  13542  CB  PRO B 207      67.630  57.040  31.170  1.00  0.00           C
ATOM  13543  HB1 PRO B 207      68.220  56.810  32.090  1.00  0.00           H
ATOM  13544  HB2 PRO B 207      68.110  57.850  30.580  1.00  0.00           H
ATOM  13545  CG  PRO B 207      67.600  55.750  30.350  1.00  0.00           C
ATOM  13546  HG1 PRO B 207      67.120  56.000  29.380  1.00  0.00           H
ATOM  13547  HG2 PRO B 207      68.570  55.220  30.230  1.00  0.00           H
ATOM  13548  C   PRO B 207      65.650  58.460  30.730  1.00  0.00           C
ATOM  13549  O   PRO B 207      66.270  59.540  30.770  1.00  0.00           O
ATOM  13550  N   LYS B 208      64.470  58.340  30.080  1.00  0.00           N
ATOM  13551  HN  LYS B 208      64.090  57.420  30.070  1.00  0.00           H
ATOM  13552  CA  LYS B 208      63.700  59.420  29.360  1.00  0.00           C
ATOM  13553  HA  LYS B 208      64.220  60.370  29.340  1.00  0.00           H
ATOM  13554  CB  LYS B 208      63.370  58.950  27.920  1.00  0.00           C
ATOM  13555  HB1 LYS B 208      63.070  59.820  27.290  1.00  0.00           H
ATOM  13556  HB2 LYS B 208      62.490  58.270  27.910  1.00  0.00           H
ATOM  13557  CG  LYS B 208      64.420  58.340  27.040  1.00  0.00           C
ATOM  13558  HG1 LYS B 208      64.100  58.200  25.990  1.00  0.00           H
ATOM  13559  HG2 LYS B 208      64.670  57.330  27.440  1.00  0.00           H
ATOM  13560  CD  LYS B 208      65.670  59.260  26.930  1.00  0.00           C
ATOM  13561  HD1 LYS B 208      66.450  58.690  26.390  1.00  0.00           H
ATOM  13562  HD2 LYS B 208      65.990  59.370  27.990  1.00  0.00           H
ATOM  13563  CE  LYS B 208      65.440  60.560  26.280  1.00  0.00           C
ATOM  13564  HE1 LYS B 208      64.670  61.260  26.660  1.00  0.00           H
ATOM  13565  HE2 LYS B 208      65.280  60.360  25.200  1.00  0.00           H
ATOM  13566  NZ  LYS B 208      66.750  61.340  26.310  1.00  0.00           N
ATOM  13567  HZ1 LYS B 208      66.780  62.210  25.730  1.00  0.00           H
ATOM  13568  HZ2 LYS B 208      67.560  60.750  26.080  1.00  0.00           H
ATOM  13569  HZ3 LYS B 208      66.930  61.430  27.330  1.00  0.00           H
ATOM  13570  C   LYS B 208      62.480  59.800  30.220  1.00  0.00           C
ATOM  13571  O   LYS B 208      62.160  60.970  30.320  1.00  0.00           O
ATOM  13572  N   VAL B 209      61.800  58.830  30.940  1.00  0.00           N
ATOM  13573  HN  VAL B 209      61.950  57.880  30.700  1.00  0.00           H
ATOM  13574  CA  VAL B 209      60.630  59.170  31.710  1.00  0.00           C
ATOM  13575  HA  VAL B 209      60.100  60.000  31.270  1.00  0.00           H
ATOM  13576  CB  VAL B 209      59.620  57.960  31.730  1.00  0.00           C
ATOM  13577  HB  VAL B 209      58.620  58.310  32.070  1.00  0.00           H
ATOM  13578  CG1 VAL B 209      59.430  57.480  30.340  1.00  0.00           C
ATOM  13579 1HG1 VAL B 209      59.360  58.280  29.570  1.00  0.00           H
ATOM  13580 2HG1 VAL B 209      58.480  56.900  30.270  1.00  0.00           H
ATOM  13581 3HG1 VAL B 209      60.270  56.800  30.100  1.00  0.00           H
ATOM  13582  CG2 VAL B 209      59.970  56.780  32.740  1.00  0.00           C
ATOM  13583 1HG2 VAL B 209      60.970  56.320  32.570  1.00  0.00           H
ATOM  13584 2HG2 VAL B 209      59.200  55.990  32.590  1.00  0.00           H
ATOM  13585 3HG2 VAL B 209      59.970  57.170  33.780  1.00  0.00           H
ATOM  13586  C   VAL B 209      61.010  59.580  33.130  1.00  0.00           C
ATOM  13587  O   VAL B 209      60.260  60.340  33.770  1.00  0.00           O
ATOM  13588  N   ALA B 210      62.200  59.220  33.470  1.00  0.00           N
ATOM  13589  HN  ALA B 210      62.790  58.690  32.860  1.00  0.00           H
ATOM  13590  CA  ALA B 210      62.960  59.800  34.510  1.00  0.00           C
ATOM  13591  HA  ALA B 210      62.260  60.210  35.230  1.00  0.00           H
ATOM  13592  CB  ALA B 210      63.840  58.710  35.160  1.00  0.00           C
ATOM  13593  HB1 ALA B 210      63.240  57.790  35.380  1.00  0.00           H
ATOM  13594  HB2 ALA B 210      64.260  59.070  36.120  1.00  0.00           H
ATOM  13595  HB3 ALA B 210      64.630  58.440  34.440  1.00  0.00           H
ATOM  13596  C   ALA B 210      63.830  61.010  34.180  1.00  0.00           C
ATOM  13597  O   ALA B 210      64.810  60.910  33.450  1.00  0.00           O
ATOM  13598  N   GLU B 211      63.500  62.200  34.760  1.00  0.00           N
ATOM  13599  HN  GLU B 211      62.670  62.360  35.280  1.00  0.00           H
ATOM  13600  CA  GLU B 211      64.290  63.420  34.630  1.00  0.00           C
ATOM  13601  HA  GLU B 211      64.360  63.550  33.550  1.00  0.00           H
ATOM  13602  CB  GLU B 211      63.550  64.760  35.040  1.00  0.00           C
ATOM  13603  HB1 GLU B 211      63.290  64.600  36.100  1.00  0.00           H
ATOM  13604  HB2 GLU B 211      62.580  64.660  34.500  1.00  0.00           H
ATOM  13605  CG  GLU B 211      64.280  66.050  35.000  1.00  0.00           C
ATOM  13606  HG1 GLU B 211      65.300  66.060  35.440  1.00  0.00           H
ATOM  13607  HG2 GLU B 211      63.700  66.850  35.510  1.00  0.00           H
ATOM  13608  CD  GLU B 211      64.450  66.550  33.590  1.00  0.00           C
ATOM  13609  OE1 GLU B 211      63.510  67.260  33.080  1.00  0.00           O
ATOM  13610  OE2 GLU B 211      65.330  66.020  32.890  1.00  0.00           O
ATOM  13611  C   GLU B 211      65.760  63.310  35.110  1.00  0.00           C
ATOM  13612  O   GLU B 211      66.010  62.530  36.060  1.00  0.00           O
ATOM  13613  N   HSD B 212      66.760  63.900  34.400  1.00  0.00           N
ATOM  13614  HN  HSD B 212      66.490  64.460  33.630  1.00  0.00           H
ATOM  13615  CA  HSD B 212      68.190  63.740  34.700  1.00  0.00           C
ATOM  13616  HA  HSD B 212      68.380  62.690  34.580  1.00  0.00           H
ATOM  13617  CB  HSD B 212      69.040  64.610  33.710  1.00  0.00           C
ATOM  13618  HB1 HSD B 212      70.120  64.430  33.870  1.00  0.00           H
ATOM  13619  HB2 HSD B 212      68.810  65.680  33.890  1.00  0.00           H
ATOM  13620  ND1 HSD B 212      67.640  65.010  31.600  1.00  0.00           N
ATOM  13621  HD1 HSD B 212      67.040  65.660  32.060  1.00  0.00           H
ATOM  13622  CG  HSD B 212      68.700  64.350  32.190  1.00  0.00           C
ATOM  13623  CE1 HSD B 212      67.580  64.540  30.310  1.00  0.00           C
ATOM  13624  HE1 HSD B 212      66.970  65.070  29.590  1.00  0.00           H
ATOM  13625  NE2 HSD B 212      68.570  63.670  30.000  1.00  0.00           N
ATOM  13626  CD2 HSD B 212      69.250  63.520  31.190  1.00  0.00           C
ATOM  13627  HD2 HSD B 212      70.130  62.880  31.090  1.00  0.00           H
ATOM  13628  C   HSD B 212      68.520  64.180  36.140  1.00  0.00           C
ATOM  13629  O   HSD B 212      68.020  65.140  36.690  1.00  0.00           O
ATOM  13630  N   ARG B 213      69.500  63.470  36.800  1.00  0.00           N
ATOM  13631  HN  ARG B 213      70.040  62.710  36.420  1.00  0.00           H
ATOM  13632  CA  ARG B 213      69.850  63.690  38.200  1.00  0.00           C
ATOM  13633  HA  ARG B 213      69.010  64.100  38.760  1.00  0.00           H
ATOM  13634  CB  ARG B 213      70.340  62.380  38.890  1.00  0.00           C
ATOM  13635  HB1 ARG B 213      70.460  62.610  39.970  1.00  0.00           H
ATOM  13636  HB2 ARG B 213      71.320  62.030  38.480  1.00  0.00           H
ATOM  13637  CG  ARG B 213      69.470  61.100  38.690  1.00  0.00           C
ATOM  13638  HG1 ARG B 213      69.950  60.190  39.120  1.00  0.00           H
ATOM  13639  HG2 ARG B 213      69.460  60.920  37.590  1.00  0.00           H
ATOM  13640  CD  ARG B 213      68.000  61.200  39.160  1.00  0.00           C
ATOM  13641  HD1 ARG B 213      67.610  60.180  38.950  1.00  0.00           H
ATOM  13642  HD2 ARG B 213      67.470  62.020  38.620  1.00  0.00           H
ATOM  13643  NE  ARG B 213      67.990  61.430  40.640  1.00  0.00           N
ATOM  13644  HE  ARG B 213      68.680  60.940  41.170  1.00  0.00           H
ATOM  13645  CZ  ARG B 213      67.080  62.010  41.400  1.00  0.00           C
ATOM  13646  NH1 ARG B 213      66.030  62.660  41.060  1.00  0.00           N
ATOM  13647 1HH1 ARG B 213      65.270  62.850  41.680  1.00  0.00           H
ATOM  13648 2HH1 ARG B 213      65.800  62.730  40.080  1.00  0.00           H
ATOM  13649  NH2 ARG B 213      67.360  62.120  42.740  1.00  0.00           N
ATOM  13650 1HH2 ARG B 213      66.880  62.740  43.370  1.00  0.00           H
ATOM  13651 2HH2 ARG B 213      68.220  61.740  43.090  1.00  0.00           H
ATOM  13652  C   ARG B 213      70.900  64.800  38.360  1.00  0.00           C
ATOM  13653  O   ARG B 213      71.640  65.050  37.390  1.00  0.00           O
ATOM  13654  N   PRO B 214      71.020  65.500  39.450  1.00  0.00           N
ATOM  13655  CD  PRO B 214      70.090  65.570  40.550  1.00  0.00           C
ATOM  13656  HD1 PRO B 214      70.070  64.560  41.020  1.00  0.00           H
ATOM  13657  HD2 PRO B 214      69.080  65.880  40.190  1.00  0.00           H
ATOM  13658  CA  PRO B 214      72.050  66.530  39.520  1.00  0.00           C
ATOM  13659  HA  PRO B 214      72.200  67.040  38.580  1.00  0.00           H
ATOM  13660  CB  PRO B 214      71.460  67.490  40.510  1.00  0.00           C
ATOM  13661  HB1 PRO B 214      70.830  68.300  40.070  1.00  0.00           H
ATOM  13662  HB2 PRO B 214      72.290  68.020  41.020  1.00  0.00           H
ATOM  13663  CG  PRO B 214      70.650  66.620  41.460  1.00  0.00           C
ATOM  13664  HG1 PRO B 214      71.310  66.020  42.120  1.00  0.00           H
ATOM  13665  HG2 PRO B 214      69.970  67.170  42.150  1.00  0.00           H
ATOM  13666  C   PRO B 214      73.510  65.910  39.810  1.00  0.00           C
ATOM  13667  O   PRO B 214      74.240  66.410  40.650  1.00  0.00           O
ATOM  13668  N   GLN B 215      73.900  64.850  39.070  1.00  0.00           N
ATOM  13669  HN  GLN B 215      73.270  64.290  38.540  1.00  0.00           H
ATOM  13670  CA  GLN B 215      75.210  64.260  39.270  1.00  0.00           C
ATOM  13671  HA  GLN B 215      75.680  64.720  40.130  1.00  0.00           H
ATOM  13672  CB  GLN B 215      75.190  62.740  39.570  1.00  0.00           C
ATOM  13673  HB1 GLN B 215      76.210  62.310  39.560  1.00  0.00           H
ATOM  13674  HB2 GLN B 215      74.650  62.320  38.700  1.00  0.00           H
ATOM  13675  CG  GLN B 215      74.340  62.300  40.750  1.00  0.00           C
ATOM  13676  HG1 GLN B 215      74.430  61.230  41.040  1.00  0.00           H
ATOM  13677  HG2 GLN B 215      73.300  62.530  40.440  1.00  0.00           H
ATOM  13678  CD  GLN B 215      74.770  63.100  42.040  1.00  0.00           C
ATOM  13679  OE1 GLN B 215      73.880  63.670  42.660  1.00  0.00           O
ATOM  13680  NE2 GLN B 215      76.060  63.030  42.450  1.00  0.00           N
ATOM  13681 1HE2 GLN B 215      76.750  62.750  41.780  1.00  0.00           H
ATOM  13682 2HE2 GLN B 215      76.470  63.630  43.140  1.00  0.00           H
ATOM  13683  C   GLN B 215      75.990  64.540  38.020  1.00  0.00           C
ATOM  13684  O   GLN B 215      75.610  64.220  36.880  1.00  0.00           O
ATOM  13685  N   THR B 216      77.190  65.240  38.170  1.00  0.00           N
ATOM  13686  HN  THR B 216      77.500  65.340  39.110  1.00  0.00           H
ATOM  13687  CA  THR B 216      78.010  65.830  37.070  1.00  0.00           C
ATOM  13688  HA  THR B 216      77.730  65.440  36.100  1.00  0.00           H
ATOM  13689  CB  THR B 216      77.840  67.340  37.110  1.00  0.00           C
ATOM  13690  HB  THR B 216      76.800  67.490  37.470  1.00  0.00           H
ATOM  13691  OG1 THR B 216      77.950  67.860  35.760  1.00  0.00           O
ATOM  13692  HG1 THR B 216      77.080  67.820  35.370  1.00  0.00           H
ATOM  13693  CG2 THR B 216      78.730  68.210  37.840  1.00  0.00           C
ATOM  13694 1HG2 THR B 216      78.450  69.280  37.930  1.00  0.00           H
ATOM  13695 2HG2 THR B 216      79.810  68.090  37.600  1.00  0.00           H
ATOM  13696 3HG2 THR B 216      78.660  67.850  38.880  1.00  0.00           H
ATOM  13697  C   THR B 216      79.410  65.350  37.230  1.00  0.00           C
ATOM  13698  O   THR B 216      79.990  65.120  38.300  1.00  0.00           O
ATOM  13699  N   THR B 217      80.090  65.070  36.120  1.00  0.00           N
ATOM  13700  HN  THR B 217      79.550  65.250  35.290  1.00  0.00           H
ATOM  13701  CA  THR B 217      81.370  64.360  36.050  1.00  0.00           C
ATOM  13702  HA  THR B 217      81.900  64.630  36.950  1.00  0.00           H
ATOM  13703  CB  THR B 217      81.210  62.810  35.910  1.00  0.00           C
ATOM  13704  HB  THR B 217      80.620  62.500  36.800  1.00  0.00           H
ATOM  13705  OG1 THR B 217      82.470  62.100  36.050  1.00  0.00           O
ATOM  13706  HG1 THR B 217      82.240  61.280  36.500  1.00  0.00           H
ATOM  13707  CG2 THR B 217      80.390  62.410  34.730  1.00  0.00           C
ATOM  13708 1HG2 THR B 217      79.360  62.820  34.760  1.00  0.00           H
ATOM  13709 2HG2 THR B 217      80.240  61.310  34.800  1.00  0.00           H
ATOM  13710 3HG2 THR B 217      80.960  62.630  33.800  1.00  0.00           H
ATOM  13711  C   THR B 217      82.100  64.910  34.820  1.00  0.00           C
ATOM  13712  O   THR B 217      81.450  65.500  33.950  1.00  0.00           O
ATOM  13713  N   LYS B 218      83.460  64.650  34.720  1.00  0.00           N
ATOM  13714  HN  LYS B 218      83.970  64.130  35.400  1.00  0.00           H
ATOM  13715  CA  LYS B 218      84.290  64.950  33.590  1.00  0.00           C
ATOM  13716  HA  LYS B 218      83.580  65.510  33.000  1.00  0.00           H
ATOM  13717  CB  LYS B 218      85.450  65.810  34.070  1.00  0.00           C
ATOM  13718  HB1 LYS B 218      86.140  66.050  33.230  1.00  0.00           H
ATOM  13719  HB2 LYS B 218      86.100  65.170  34.700  1.00  0.00           H
ATOM  13720  CG  LYS B 218      85.040  67.100  34.910  1.00  0.00           C
ATOM  13721  HG1 LYS B 218      85.930  67.570  35.380  1.00  0.00           H
ATOM  13722  HG2 LYS B 218      84.540  66.670  35.800  1.00  0.00           H
ATOM  13723  CD  LYS B 218      84.150  68.090  34.050  1.00  0.00           C
ATOM  13724  HD1 LYS B 218      83.760  68.940  34.650  1.00  0.00           H
ATOM  13725  HD2 LYS B 218      83.190  67.570  33.830  1.00  0.00           H
ATOM  13726  CE  LYS B 218      84.710  68.710  32.740  1.00  0.00           C
ATOM  13727  HE1 LYS B 218      83.840  69.250  32.290  1.00  0.00           H
ATOM  13728  HE2 LYS B 218      85.090  67.970  32.010  1.00  0.00           H
ATOM  13729  NZ  LYS B 218      85.940  69.620  32.900  1.00  0.00           N
ATOM  13730  HZ1 LYS B 218      85.800  70.290  33.690  1.00  0.00           H
ATOM  13731  HZ2 LYS B 218      86.050  70.170  32.020  1.00  0.00           H
ATOM  13732  HZ3 LYS B 218      86.840  69.130  33.120  1.00  0.00           H
ATOM  13733  C   LYS B 218      84.730  63.740  32.900  1.00  0.00           C
ATOM  13734  O   LYS B 218      85.390  62.920  33.530  1.00  0.00           O
ATOM  13735  N   ARG B 219      84.390  63.530  31.640  1.00  0.00           N
ATOM  13736  HN  ARG B 219      83.850  64.250  31.210  1.00  0.00           H
ATOM  13737  CA  ARG B 219      84.890  62.460  30.830  1.00  0.00           C
ATOM  13738  HA  ARG B 219      85.230  61.620  31.420  1.00  0.00           H
ATOM  13739  CB  ARG B 219      83.940  61.940  29.720  1.00  0.00           C
ATOM  13740  HB1 ARG B 219      84.440  61.130  29.160  1.00  0.00           H
ATOM  13741  HB2 ARG B 219      83.830  62.760  28.980  1.00  0.00           H
ATOM  13742  CG  ARG B 219      82.530  61.490  30.170  1.00  0.00           C
ATOM  13743  HG1 ARG B 219      81.980  61.280  29.230  1.00  0.00           H
ATOM  13744  HG2 ARG B 219      82.050  62.330  30.730  1.00  0.00           H
ATOM  13745  CD  ARG B 219      82.470  60.180  31.020  1.00  0.00           C
ATOM  13746  HD1 ARG B 219      83.010  60.440  31.960  1.00  0.00           H
ATOM  13747  HD2 ARG B 219      82.940  59.380  30.400  1.00  0.00           H
ATOM  13748  NE  ARG B 219      81.040  59.740  31.240  1.00  0.00           N
ATOM  13749  HE  ARG B 219      80.350  60.460  31.170  1.00  0.00           H
ATOM  13750  CZ  ARG B 219      80.790  58.740  32.050  1.00  0.00           C
ATOM  13751  NH1 ARG B 219      81.690  58.180  32.790  1.00  0.00           N
ATOM  13752 1HH1 ARG B 219      82.680  58.350  32.760  1.00  0.00           H
ATOM  13753 2HH1 ARG B 219      81.460  57.530  33.510  1.00  0.00           H
ATOM  13754  NH2 ARG B 219      79.450  58.600  32.370  1.00  0.00           N
ATOM  13755 1HH2 ARG B 219      78.660  59.040  31.940  1.00  0.00           H
ATOM  13756 2HH2 ARG B 219      79.120  57.820  32.900  1.00  0.00           H
ATOM  13757  C   ARG B 219      86.150  62.910  30.130  1.00  0.00           C
ATOM  13758  O   ARG B 219      86.270  64.040  29.730  1.00  0.00           O
ATOM  13759  N   LEU B 220      87.100  61.970  29.930  1.00  0.00           N
ATOM  13760  HN  LEU B 220      87.170  61.110  30.430  1.00  0.00           H
ATOM  13761  CA  LEU B 220      88.250  62.400  29.070  1.00  0.00           C
ATOM  13762  HA  LEU B 220      88.630  63.370  29.350  1.00  0.00           H
ATOM  13763  CB  LEU B 220      89.350  61.330  29.130  1.00  0.00           C
ATOM  13764  HB1 LEU B 220      89.000  60.280  29.060  1.00  0.00           H
ATOM  13765  HB2 LEU B 220      89.910  61.340  30.090  1.00  0.00           H
ATOM  13766  CG  LEU B 220      90.510  61.440  28.150  1.00  0.00           C
ATOM  13767  HG  LEU B 220      90.130  61.170  27.140  1.00  0.00           H
ATOM  13768  CD1 LEU B 220      91.300  62.800  28.090  1.00  0.00           C
ATOM  13769 1HD1 LEU B 220      92.060  62.640  27.300  1.00  0.00           H
ATOM  13770 2HD1 LEU B 220      91.670  63.100  29.100  1.00  0.00           H
ATOM  13771 3HD1 LEU B 220      90.660  63.630  27.750  1.00  0.00           H
ATOM  13772  CD2 LEU B 220      91.530  60.420  28.500  1.00  0.00           C
ATOM  13773 1HD2 LEU B 220      92.250  60.330  27.660  1.00  0.00           H
ATOM  13774 2HD2 LEU B 220      91.080  59.410  28.690  1.00  0.00           H
ATOM  13775 3HD2 LEU B 220      92.100  60.690  29.410  1.00  0.00           H
ATOM  13776  C   LEU B 220      87.820  62.540  27.520  1.00  0.00           C
ATOM  13777  O   LEU B 220      88.250  63.490  26.820  1.00  0.00           O
ATOM  13778  N   SER B 221      86.940  61.630  26.990  1.00  0.00           N
ATOM  13779  HN  SER B 221      86.550  60.980  27.640  1.00  0.00           H
ATOM  13780  CA  SER B 221      86.640  61.630  25.590  1.00  0.00           C
ATOM  13781  HA  SER B 221      87.160  62.490  25.190  1.00  0.00           H
ATOM  13782  CB  SER B 221      87.060  60.370  24.850  1.00  0.00           C
ATOM  13783  HB1 SER B 221      86.630  59.490  25.370  1.00  0.00           H
ATOM  13784  HB2 SER B 221      88.160  60.180  24.820  1.00  0.00           H
ATOM  13785  OG  SER B 221      86.560  60.310  23.510  1.00  0.00           O
ATOM  13786  HG1 SER B 221      86.980  61.050  23.060  1.00  0.00           H
ATOM  13787  C   SER B 221      85.170  61.810  25.480  1.00  0.00           C
ATOM  13788  O   SER B 221      84.450  61.200  26.250  1.00  0.00           O
ATOM  13789  N   TYR B 222      84.740  62.600  24.530  1.00  0.00           N
ATOM  13790  HN  TYR B 222      85.380  63.010  23.870  1.00  0.00           H
ATOM  13791  CA  TYR B 222      83.410  63.010  24.240  1.00  0.00           C
ATOM  13792  HA  TYR B 222      82.830  62.360  24.880  1.00  0.00           H
ATOM  13793  CB  TYR B 222      83.120  64.510  24.420  1.00  0.00           C
ATOM  13794  HB1 TYR B 222      82.040  64.580  24.130  1.00  0.00           H
ATOM  13795  HB2 TYR B 222      83.860  65.070  23.810  1.00  0.00           H
ATOM  13796  CG  TYR B 222      83.060  65.060  25.780  1.00  0.00           C
ATOM  13797  CD1 TYR B 222      83.590  66.330  25.970  1.00  0.00           C
ATOM  13798  HD1 TYR B 222      84.140  66.750  25.140  1.00  0.00           H
ATOM  13799  CE1 TYR B 222      83.560  66.910  27.220  1.00  0.00           C
ATOM  13800  HE1 TYR B 222      84.130  67.820  27.330  1.00  0.00           H
ATOM  13801  CZ  TYR B 222      83.100  66.180  28.310  1.00  0.00           C
ATOM  13802  OH  TYR B 222      83.330  66.750  29.590  1.00  0.00           O
ATOM  13803  HH  TYR B 222      82.740  66.270  30.170  1.00  0.00           H
ATOM  13804  CD2 TYR B 222      82.530  64.390  26.880  1.00  0.00           C
ATOM  13805  HD2 TYR B 222      82.130  63.400  26.680  1.00  0.00           H
ATOM  13806  CE2 TYR B 222      82.480  64.900  28.120  1.00  0.00           C
ATOM  13807  HE2 TYR B 222      82.150  64.320  28.970  1.00  0.00           H
ATOM  13808  C   TYR B 222      83.150  62.640  22.790  1.00  0.00           C
ATOM  13809  O   TYR B 222      84.000  62.960  21.950  1.00  0.00           O
ATOM  13810  N   PRO B 223      82.030  62.010  22.550  1.00  0.00           N
ATOM  13811  CD  PRO B 223      81.320  61.170  23.450  1.00  0.00           C
ATOM  13812  HD1 PRO B 223      80.840  61.800  24.220  1.00  0.00           H
ATOM  13813  HD2 PRO B 223      82.070  60.480  23.910  1.00  0.00           H
ATOM  13814  CA  PRO B 223      81.280  62.150  21.290  1.00  0.00           C
ATOM  13815  HA  PRO B 223      81.940  61.620  20.620  1.00  0.00           H
ATOM  13816  CB  PRO B 223      79.940  61.480  21.520  1.00  0.00           C
ATOM  13817  HB1 PRO B 223      79.460  61.080  20.600  1.00  0.00           H
ATOM  13818  HB2 PRO B 223      79.310  62.220  22.060  1.00  0.00           H
ATOM  13819  CG  PRO B 223      80.370  60.400  22.590  1.00  0.00           C
ATOM  13820  HG1 PRO B 223      79.470  60.000  23.100  1.00  0.00           H
ATOM  13821  HG2 PRO B 223      80.990  59.590  22.150  1.00  0.00           H
ATOM  13822  C   PRO B 223      81.150  63.580  20.650  1.00  0.00           C
ATOM  13823  O   PRO B 223      80.800  64.510  21.400  1.00  0.00           O
ATOM  13824  N   PHE B 224      81.490  63.760  19.360  1.00  0.00           N
ATOM  13825  HN  PHE B 224      81.740  63.020  18.740  1.00  0.00           H
ATOM  13826  CA  PHE B 224      81.380  65.110  18.730  1.00  0.00           C
ATOM  13827  HA  PHE B 224      82.090  65.810  19.160  1.00  0.00           H
ATOM  13828  CB  PHE B 224      81.890  65.010  17.330  1.00  0.00           C
ATOM  13829  HB1 PHE B 224      81.390  64.090  16.960  1.00  0.00           H
ATOM  13830  HB2 PHE B 224      82.990  64.920  17.420  1.00  0.00           H
ATOM  13831  CG  PHE B 224      81.510  66.060  16.370  1.00  0.00           C
ATOM  13832  CD1 PHE B 224      80.430  65.860  15.480  1.00  0.00           C
ATOM  13833  HD1 PHE B 224      79.890  64.930  15.400  1.00  0.00           H
ATOM  13834  CE1 PHE B 224      79.920  66.980  14.790  1.00  0.00           C
ATOM  13835  HE1 PHE B 224      79.080  66.880  14.120  1.00  0.00           H
ATOM  13836  CZ  PHE B 224      80.610  68.210  14.770  1.00  0.00           C
ATOM  13837  HZ  PHE B 224      80.220  69.000  14.140  1.00  0.00           H
ATOM  13838  CD2 PHE B 224      82.180  67.280  16.440  1.00  0.00           C
ATOM  13839  HD2 PHE B 224      83.080  67.440  17.010  1.00  0.00           H
ATOM  13840  CE2 PHE B 224      81.740  68.300  15.580  1.00  0.00           C
ATOM  13841  HE2 PHE B 224      82.220  69.250  15.790  1.00  0.00           H
ATOM  13842  C   PHE B 224      80.030  65.770  18.890  1.00  0.00           C
ATOM  13843  O   PHE B 224      78.940  65.340  18.550  1.00  0.00           O
ATOM  13844  N   SER B 225      80.090  66.950  19.500  1.00  0.00           N
ATOM  13845  HN  SER B 225      80.920  67.360  19.870  1.00  0.00           H
ATOM  13846  CA  SER B 225      78.930  67.810  19.670  1.00  0.00           C
ATOM  13847  HA  SER B 225      79.380  68.710  20.060  1.00  0.00           H
ATOM  13848  CB  SER B 225      78.220  68.400  18.420  1.00  0.00           C
ATOM  13849  HB1 SER B 225      77.410  69.030  18.830  1.00  0.00           H
ATOM  13850  HB2 SER B 225      77.800  67.460  18.000  1.00  0.00           H
ATOM  13851  OG  SER B 225      79.120  69.090  17.490  1.00  0.00           O
ATOM  13852  HG1 SER B 225      79.880  68.520  17.330  1.00  0.00           H
ATOM  13853  C   SER B 225      77.980  67.400  20.770  1.00  0.00           C
ATOM  13854  O   SER B 225      76.800  67.680  20.630  1.00  0.00           O
ATOM  13855  N   ARG B 226      78.440  66.530  21.710  1.00  0.00           N
ATOM  13856  HN  ARG B 226      79.390  66.240  21.680  1.00  0.00           H
ATOM  13857  CA  ARG B 226      77.660  65.780  22.710  1.00  0.00           C
ATOM  13858  HA  ARG B 226      76.800  66.370  22.980  1.00  0.00           H
ATOM  13859  CB  ARG B 226      77.170  64.350  22.090  1.00  0.00           C
ATOM  13860  HB1 ARG B 226      76.550  63.850  22.870  1.00  0.00           H
ATOM  13861  HB2 ARG B 226      78.040  63.660  21.970  1.00  0.00           H
ATOM  13862  CG  ARG B 226      76.260  64.470  20.860  1.00  0.00           C
ATOM  13863  HG1 ARG B 226      76.110  63.520  20.320  1.00  0.00           H
ATOM  13864  HG2 ARG B 226      76.790  65.020  20.050  1.00  0.00           H
ATOM  13865  CD  ARG B 226      74.870  65.130  21.170  1.00  0.00           C
ATOM  13866  HD1 ARG B 226      74.440  65.320  20.170  1.00  0.00           H
ATOM  13867  HD2 ARG B 226      75.060  66.080  21.720  1.00  0.00           H
ATOM  13868  NE  ARG B 226      74.010  64.150  21.920  1.00  0.00           N
ATOM  13869  HE  ARG B 226      74.480  63.300  22.150  1.00  0.00           H
ATOM  13870  CZ  ARG B 226      72.760  63.890  21.830  1.00  0.00           C
ATOM  13871  NH1 ARG B 226      71.890  64.770  21.460  1.00  0.00           N
ATOM  13872 1HH1 ARG B 226      70.900  64.680  21.550  1.00  0.00           H
ATOM  13873 2HH1 ARG B 226      72.170  65.690  21.190  1.00  0.00           H
ATOM  13874  NH2 ARG B 226      72.280  62.710  22.160  1.00  0.00           N
ATOM  13875 1HH2 ARG B 226      72.880  61.960  22.420  1.00  0.00           H
ATOM  13876 2HH2 ARG B 226      71.340  62.500  21.900  1.00  0.00           H
ATOM  13877  C   ARG B 226      78.360  65.610  24.020  1.00  0.00           C
ATOM  13878  O   ARG B 226      78.470  64.540  24.590  1.00  0.00           O
ATOM  13879  N   GLU B 227      78.740  66.760  24.680  1.00  0.00           N
ATOM  13880  HN  GLU B 227      78.540  67.640  24.250  1.00  0.00           H
ATOM  13881  CA  GLU B 227      79.420  66.800  25.950  1.00  0.00           C
ATOM  13882  HA  GLU B 227      80.130  66.000  26.060  1.00  0.00           H
ATOM  13883  CB  GLU B 227      80.180  68.210  26.070  1.00  0.00           C
ATOM  13884  HB1 GLU B 227      80.860  68.190  26.950  1.00  0.00           H
ATOM  13885  HB2 GLU B 227      79.470  69.060  26.070  1.00  0.00           H
ATOM  13886  CG  GLU B 227      80.960  68.620  24.780  1.00  0.00           C
ATOM  13887  HG1 GLU B 227      80.350  68.600  23.860  1.00  0.00           H
ATOM  13888  HG2 GLU B 227      81.700  67.810  24.600  1.00  0.00           H
ATOM  13889  CD  GLU B 227      81.800  69.950  24.900  1.00  0.00           C
ATOM  13890  OE1 GLU B 227      81.570  70.840  24.040  1.00  0.00           O
ATOM  13891  OE2 GLU B 227      82.390  70.200  25.980  1.00  0.00           O
ATOM  13892  C   GLU B 227      78.350  66.760  27.030  1.00  0.00           C
ATOM  13893  O   GLU B 227      78.200  67.670  27.790  1.00  0.00           O
ATOM  13894  N   LYS B 228      77.590  65.660  27.100  1.00  0.00           N
ATOM  13895  HN  LYS B 228      77.620  64.960  26.380  1.00  0.00           H
ATOM  13896  CA  LYS B 228      76.740  65.500  28.270  1.00  0.00           C
ATOM  13897  HA  LYS B 228      76.070  66.350  28.340  1.00  0.00           H
ATOM  13898  CB  LYS B 228      75.750  64.330  28.130  1.00  0.00           C
ATOM  13899  HB1 LYS B 228      75.000  64.380  28.940  1.00  0.00           H
ATOM  13900  HB2 LYS B 228      76.320  63.370  28.170  1.00  0.00           H
ATOM  13901  CG  LYS B 228      74.950  64.360  26.870  1.00  0.00           C
ATOM  13902  HG1 LYS B 228      74.130  63.600  26.910  1.00  0.00           H
ATOM  13903  HG2 LYS B 228      75.600  64.170  25.990  1.00  0.00           H
ATOM  13904  CD  LYS B 228      74.180  65.710  26.610  1.00  0.00           C
ATOM  13905  HD1 LYS B 228      74.910  66.450  26.200  1.00  0.00           H
ATOM  13906  HD2 LYS B 228      73.840  66.140  27.570  1.00  0.00           H
ATOM  13907  CE  LYS B 228      73.050  65.580  25.580  1.00  0.00           C
ATOM  13908  HE1 LYS B 228      73.480  65.230  24.620  1.00  0.00           H
ATOM  13909  HE2 LYS B 228      72.610  66.590  25.440  1.00  0.00           H
ATOM  13910  NZ  LYS B 228      71.890  64.720  26.010  1.00  0.00           N
ATOM  13911  HZ1 LYS B 228      71.200  64.960  25.270  1.00  0.00           H
ATOM  13912  HZ2 LYS B 228      71.500  65.050  26.910  1.00  0.00           H
ATOM  13913  HZ3 LYS B 228      72.180  63.720  26.030  1.00  0.00           H
ATOM  13914  C   LYS B 228      77.510  65.420  29.650  1.00  0.00           C
ATOM  13915  O   LYS B 228      78.190  64.460  30.020  1.00  0.00           O
ATOM  13916  N   GLN B 229      77.340  66.450  30.480  1.00  0.00           N
ATOM  13917  HN  GLN B 229      76.820  67.250  30.220  1.00  0.00           H
ATOM  13918  CA  GLN B 229      77.940  66.490  31.800  1.00  0.00           C
ATOM  13919  HA  GLN B 229      78.990  66.270  31.740  1.00  0.00           H
ATOM  13920  CB  GLN B 229      77.610  67.930  32.320  1.00  0.00           C
ATOM  13921  HB1 GLN B 229      78.060  67.980  33.340  1.00  0.00           H
ATOM  13922  HB2 GLN B 229      76.510  68.030  32.430  1.00  0.00           H
ATOM  13923  CG  GLN B 229      78.410  69.040  31.590  1.00  0.00           C
ATOM  13924  HG1 GLN B 229      78.380  70.010  32.130  1.00  0.00           H
ATOM  13925  HG2 GLN B 229      77.970  69.320  30.620  1.00  0.00           H
ATOM  13926  CD  GLN B 229      79.850  68.650  31.290  1.00  0.00           C
ATOM  13927  OE1 GLN B 229      80.650  68.510  32.160  1.00  0.00           O
ATOM  13928  NE2 GLN B 229      80.200  68.700  29.990  1.00  0.00           N
ATOM  13929 1HE2 GLN B 229      81.170  68.520  29.800  1.00  0.00           H
ATOM  13930 2HE2 GLN B 229      79.600  68.680  29.190  1.00  0.00           H
ATOM  13931  C   GLN B 229      77.350  65.440  32.740  1.00  0.00           C
ATOM  13932  O   GLN B 229      78.060  65.030  33.650  1.00  0.00           O
ATOM  13933  N   HSD B 230      76.040  65.090  32.480  1.00  0.00           N
ATOM  13934  HN  HSD B 230      75.500  65.530  31.770  1.00  0.00           H
ATOM  13935  CA  HSD B 230      75.340  64.240  33.420  1.00  0.00           C
ATOM  13936  HA  HSD B 230      75.460  64.810  34.330  1.00  0.00           H
ATOM  13937  CB  HSD B 230      73.820  64.180  33.130  1.00  0.00           C
ATOM  13938  HB1 HSD B 230      73.660  64.030  32.040  1.00  0.00           H
ATOM  13939  HB2 HSD B 230      73.410  65.170  33.420  1.00  0.00           H
ATOM  13940  ND1 HSD B 230      72.360  62.180  33.080  1.00  0.00           N
ATOM  13941  HD1 HSD B 230      72.360  61.980  32.100  1.00  0.00           H
ATOM  13942  CG  HSD B 230      73.050  63.110  33.800  1.00  0.00           C
ATOM  13943  CE1 HSD B 230      71.680  61.450  33.990  1.00  0.00           C
ATOM  13944  HE1 HSD B 230      71.020  60.630  33.690  1.00  0.00           H
ATOM  13945  NE2 HSD B 230      71.880  61.880  35.220  1.00  0.00           N
ATOM  13946  CD2 HSD B 230      72.720  62.900  35.100  1.00  0.00           C
ATOM  13947  HD2 HSD B 230      73.030  63.500  35.940  1.00  0.00           H
ATOM  13948  C   HSD B 230      75.870  62.830  33.490  1.00  0.00           C
ATOM  13949  O   HSD B 230      76.110  62.070  32.580  1.00  0.00           O
ATOM  13950  N   LEU B 231      76.160  62.400  34.780  1.00  0.00           N
ATOM  13951  HN  LEU B 231      75.980  63.040  35.530  1.00  0.00           H
ATOM  13952  CA  LEU B 231      76.770  61.060  35.170  1.00  0.00           C
ATOM  13953  HA  LEU B 231      77.790  61.040  34.810  1.00  0.00           H
ATOM  13954  CB  LEU B 231      76.650  60.950  36.700  1.00  0.00           C
ATOM  13955  HB1 LEU B 231      75.580  61.060  36.980  1.00  0.00           H
ATOM  13956  HB2 LEU B 231      77.180  61.810  37.160  1.00  0.00           H
ATOM  13957  CG  LEU B 231      77.360  59.740  37.250  1.00  0.00           C
ATOM  13958  HG  LEU B 231      76.870  58.800  36.890  1.00  0.00           H
ATOM  13959  CD1 LEU B 231      78.830  59.540  36.800  1.00  0.00           C
ATOM  13960 1HD1 LEU B 231      79.400  60.460  37.070  1.00  0.00           H
ATOM  13961 2HD1 LEU B 231      78.900  59.240  35.730  1.00  0.00           H
ATOM  13962 3HD1 LEU B 231      79.270  58.770  37.480  1.00  0.00           H
ATOM  13963  CD2 LEU B 231      77.390  59.830  38.800  1.00  0.00           C
ATOM  13964 1HD2 LEU B 231      77.650  58.910  39.370  1.00  0.00           H
ATOM  13965 2HD2 LEU B 231      76.420  60.270  39.120  1.00  0.00           H
ATOM  13966 3HD2 LEU B 231      78.220  60.520  39.040  1.00  0.00           H
ATOM  13967  C   LEU B 231      76.170  59.850  34.530  1.00  0.00           C
ATOM  13968  O   LEU B 231      76.890  58.930  34.290  1.00  0.00           O
ATOM  13969  N   PHE B 232      74.850  59.800  34.340  1.00  0.00           N
ATOM  13970  HN  PHE B 232      74.260  60.560  34.600  1.00  0.00           H
ATOM  13971  CA  PHE B 232      74.310  58.580  33.890  1.00  0.00           C
ATOM  13972  HA  PHE B 232      74.980  57.750  34.040  1.00  0.00           H
ATOM  13973  CB  PHE B 232      72.970  58.270  34.700  1.00  0.00           C
ATOM  13974  HB1 PHE B 232      72.350  57.390  34.410  1.00  0.00           H
ATOM  13975  HB2 PHE B 232      72.460  59.250  34.860  1.00  0.00           H
ATOM  13976  CG  PHE B 232      73.470  57.950  36.010  1.00  0.00           C
ATOM  13977  CD1 PHE B 232      73.960  56.680  36.350  1.00  0.00           C
ATOM  13978  HD1 PHE B 232      73.940  55.940  35.570  1.00  0.00           H
ATOM  13979  CE1 PHE B 232      74.460  56.440  37.640  1.00  0.00           C
ATOM  13980  HE1 PHE B 232      74.860  55.440  37.650  1.00  0.00           H
ATOM  13981  CZ  PHE B 232      74.510  57.340  38.630  1.00  0.00           C
ATOM  13982  HZ  PHE B 232      74.790  57.210  39.670  1.00  0.00           H
ATOM  13983  CD2 PHE B 232      73.330  58.880  37.060  1.00  0.00           C
ATOM  13984  HD2 PHE B 232      72.940  59.850  36.780  1.00  0.00           H
ATOM  13985  CE2 PHE B 232      73.800  58.560  38.340  1.00  0.00           C
ATOM  13986  HE2 PHE B 232      73.830  59.260  39.160  1.00  0.00           H
ATOM  13987  C   PHE B 232      74.080  58.590  32.330  1.00  0.00           C
ATOM  13988  O   PHE B 232      73.550  57.640  31.730  1.00  0.00           O
ATOM  13989  N   ASP B 233      74.430  59.700  31.590  1.00  0.00           N
ATOM  13990  HN  ASP B 233      74.910  60.440  32.050  1.00  0.00           H
ATOM  13991  CA  ASP B 233      74.520  59.700  30.170  1.00  0.00           C
ATOM  13992  HA  ASP B 233      73.740  59.080  29.740  1.00  0.00           H
ATOM  13993  CB  ASP B 233      74.370  61.150  29.670  1.00  0.00           C
ATOM  13994  HB1 ASP B 233      74.630  61.230  28.600  1.00  0.00           H
ATOM  13995  HB2 ASP B 233      74.990  61.920  30.190  1.00  0.00           H
ATOM  13996  CG  ASP B 233      72.910  61.650  29.690  1.00  0.00           C
ATOM  13997  OD1 ASP B 233      71.940  60.860  29.950  1.00  0.00           O
ATOM  13998  OD2 ASP B 233      72.640  62.790  29.370  1.00  0.00           O
ATOM  13999  C   ASP B 233      75.970  59.210  29.780  1.00  0.00           C
ATOM  14000  O   ASP B 233      76.890  59.080  30.580  1.00  0.00           O
ATOM  14001  N   LEU B 234      76.120  58.830  28.450  1.00  0.00           N
ATOM  14002  HN  LEU B 234      75.390  58.790  27.780  1.00  0.00           H
ATOM  14003  CA  LEU B 234      77.380  58.360  27.930  1.00  0.00           C
ATOM  14004  HA  LEU B 234      77.200  58.090  26.900  1.00  0.00           H
ATOM  14005  CB  LEU B 234      78.510  59.440  27.820  1.00  0.00           C
ATOM  14006  HB1 LEU B 234      79.410  59.080  27.280  1.00  0.00           H
ATOM  14007  HB2 LEU B 234      78.770  59.590  28.890  1.00  0.00           H
ATOM  14008  CG  LEU B 234      78.110  60.800  27.160  1.00  0.00           C
ATOM  14009  HG  LEU B 234      77.230  61.220  27.680  1.00  0.00           H
ATOM  14010  CD1 LEU B 234      79.190  61.860  27.400  1.00  0.00           C
ATOM  14011 1HD1 LEU B 234      80.140  61.570  26.900  1.00  0.00           H
ATOM  14012 2HD1 LEU B 234      79.470  61.910  28.480  1.00  0.00           H
ATOM  14013 3HD1 LEU B 234      78.830  62.860  27.070  1.00  0.00           H
ATOM  14014  CD2 LEU B 234      77.860  60.590  25.670  1.00  0.00           C
ATOM  14015 1HD2 LEU B 234      77.550  61.580  25.250  1.00  0.00           H
ATOM  14016 2HD2 LEU B 234      76.990  59.920  25.570  1.00  0.00           H
ATOM  14017 3HD2 LEU B 234      78.780  60.230  25.160  1.00  0.00           H
ATOM  14018  C   LEU B 234      77.890  57.080  28.710  1.00  0.00           C
ATOM  14019  O   LEU B 234      79.050  56.710  28.770  1.00  0.00           O
ATOM  14020  N   THR B 235      76.920  56.370  29.240  1.00  0.00           N
ATOM  14021  HN  THR B 235      75.950  56.550  29.060  1.00  0.00           H
ATOM  14022  CA  THR B 235      77.190  55.030  29.720  1.00  0.00           C
ATOM  14023  HA  THR B 235      78.050  55.020  30.390  1.00  0.00           H
ATOM  14024  CB  THR B 235      76.030  54.540  30.590  1.00  0.00           C
ATOM  14025  HB  THR B 235      76.030  53.440  30.670  1.00  0.00           H
ATOM  14026  OG1 THR B 235      74.900  55.070  30.010  1.00  0.00           O
ATOM  14027  HG1 THR B 235      74.190  54.970  30.650  1.00  0.00           H
ATOM  14028  CG2 THR B 235      76.050  55.190  31.930  1.00  0.00           C
ATOM  14029 1HG2 THR B 235      76.970  55.050  32.540  1.00  0.00           H
ATOM  14030 2HG2 THR B 235      75.130  54.930  32.500  1.00  0.00           H
ATOM  14031 3HG2 THR B 235      75.980  56.290  31.810  1.00  0.00           H
ATOM  14032  C   THR B 235      77.540  53.980  28.630  1.00  0.00           C
ATOM  14033  O   THR B 235      78.380  53.160  28.790  1.00  0.00           O
ATOM  14034  N   ASP B 236      77.080  54.180  27.370  1.00  0.00           N
ATOM  14035  HN  ASP B 236      76.430  54.920  27.210  1.00  0.00           H
ATOM  14036  CA  ASP B 236      77.310  53.240  26.260  1.00  0.00           C
ATOM  14037  HA  ASP B 236      76.590  53.550  25.520  1.00  0.00           H
ATOM  14038  CB  ASP B 236      78.650  53.610  25.650  1.00  0.00           C
ATOM  14039  HB1 ASP B 236      79.440  52.980  26.100  1.00  0.00           H
ATOM  14040  HB2 ASP B 236      78.930  54.640  25.930  1.00  0.00           H
ATOM  14041  CG  ASP B 236      78.710  53.560  24.100  1.00  0.00           C
ATOM  14042  OD1 ASP B 236      77.710  53.340  23.430  1.00  0.00           O
ATOM  14043  OD2 ASP B 236      79.770  53.850  23.550  1.00  0.00           O
ATOM  14044  C   ASP B 236      77.120  51.640  26.440  1.00  0.00           C
ATOM  14045  O   ASP B 236      78.030  50.850  26.110  1.00  0.00           O
ATOM  14046  N   ARG B 237      75.920  51.230  26.890  1.00  0.00           N
ATOM  14047  HN  ARG B 237      75.250  51.950  27.070  1.00  0.00           H
ATOM  14048  CA  ARG B 237      75.760  49.870  27.240  1.00  0.00           C
ATOM  14049  HA  ARG B 237      76.170  49.260  26.460  1.00  0.00           H
ATOM  14050  CB  ARG B 237      76.560  49.600  28.510  1.00  0.00           C
ATOM  14051  HB1 ARG B 237      77.650  49.790  28.560  1.00  0.00           H
ATOM  14052  HB2 ARG B 237      76.350  48.580  28.900  1.00  0.00           H
ATOM  14053  CG  ARG B 237      76.130  50.570  29.620  1.00  0.00           C
ATOM  14054  HG1 ARG B 237      75.080  50.370  29.900  1.00  0.00           H
ATOM  14055  HG2 ARG B 237      76.150  51.650  29.360  1.00  0.00           H
ATOM  14056  CD  ARG B 237      77.020  50.380  30.930  1.00  0.00           C
ATOM  14057  HD1 ARG B 237      76.760  51.170  31.660  1.00  0.00           H
ATOM  14058  HD2 ARG B 237      78.020  50.420  30.460  1.00  0.00           H
ATOM  14059  NE  ARG B 237      76.660  48.990  31.480  1.00  0.00           N
ATOM  14060  HE  ARG B 237      76.190  48.340  30.880  1.00  0.00           H
ATOM  14061  CZ  ARG B 237      77.270  48.470  32.580  1.00  0.00           C
ATOM  14062  NH1 ARG B 237      77.650  49.220  33.580  1.00  0.00           N
ATOM  14063 1HH1 ARG B 237      77.560  50.210  33.450  1.00  0.00           H
ATOM  14064 2HH1 ARG B 237      78.280  48.850  34.260  1.00  0.00           H
ATOM  14065  NH2 ARG B 237      77.440  47.190  32.660  1.00  0.00           N
ATOM  14066 1HH2 ARG B 237      77.100  46.610  31.920  1.00  0.00           H
ATOM  14067 2HH2 ARG B 237      77.810  46.720  33.470  1.00  0.00           H
ATOM  14068  C   ARG B 237      74.300  49.470  27.400  1.00  0.00           C
ATOM  14069  O   ARG B 237      73.970  48.280  27.410  1.00  0.00           O
ATOM  14070  N   ASP B 238      73.390  50.490  27.370  1.00  0.00           N
ATOM  14071  HN  ASP B 238      73.710  51.430  27.500  1.00  0.00           H
ATOM  14072  CA  ASP B 238      71.990  50.180  27.100  1.00  0.00           C
ATOM  14073  HA  ASP B 238      71.610  51.170  26.920  1.00  0.00           H
ATOM  14074  CB  ASP B 238      71.720  49.250  25.890  1.00  0.00           C
ATOM  14075  HB1 ASP B 238      70.640  49.470  25.730  1.00  0.00           H
ATOM  14076  HB2 ASP B 238      71.910  48.170  26.030  1.00  0.00           H
ATOM  14077  CG  ASP B 238      72.490  49.690  24.670  1.00  0.00           C
ATOM  14078  OD1 ASP B 238      72.300  50.890  24.260  1.00  0.00           O
ATOM  14079  OD2 ASP B 238      73.020  48.780  24.020  1.00  0.00           O
ATOM  14080  C   ASP B 238      71.310  49.730  28.380  1.00  0.00           C
ATOM  14081  O   ASP B 238      70.290  50.290  28.790  1.00  0.00           O
ATOM  14082  N   SER B 239      71.950  48.790  29.110  1.00  0.00           N
ATOM  14083  HN  SER B 239      72.760  48.340  28.760  1.00  0.00           H
ATOM  14084  CA  SER B 239      71.480  48.260  30.380  1.00  0.00           C
ATOM  14085  HA  SER B 239      70.550  48.700  30.720  1.00  0.00           H
ATOM  14086  CB  SER B 239      71.180  46.660  30.380  1.00  0.00           C
ATOM  14087  HB1 SER B 239      70.850  46.270  31.370  1.00  0.00           H
ATOM  14088  HB2 SER B 239      72.120  46.180  30.040  1.00  0.00           H
ATOM  14089  OG  SER B 239      70.120  46.470  29.450  1.00  0.00           O
ATOM  14090  HG1 SER B 239      69.430  46.950  29.920  1.00  0.00           H
ATOM  14091  C   SER B 239      72.540  48.510  31.450  1.00  0.00           C
ATOM  14092  O   SER B 239      73.660  48.080  31.230  1.00  0.00           O
ATOM  14093  N   PHE B 240      72.170  49.260  32.540  1.00  0.00           N
ATOM  14094  HN  PHE B 240      71.190  49.390  32.730  1.00  0.00           H
ATOM  14095  CA  PHE B 240      73.090  49.640  33.570  1.00  0.00           C
ATOM  14096  HA  PHE B 240      73.710  48.770  33.700  1.00  0.00           H
ATOM  14097  CB  PHE B 240      73.950  50.880  33.040  1.00  0.00           C
ATOM  14098  HB1 PHE B 240      74.500  50.590  32.120  1.00  0.00           H
ATOM  14099  HB2 PHE B 240      74.640  51.140  33.870  1.00  0.00           H
ATOM  14100  CG  PHE B 240      73.110  52.010  32.670  1.00  0.00           C
ATOM  14101  CD1 PHE B 240      72.640  52.180  31.290  1.00  0.00           C
ATOM  14102  HD1 PHE B 240      73.090  51.490  30.590  1.00  0.00           H
ATOM  14103  CE1 PHE B 240      71.910  53.280  30.850  1.00  0.00           C
ATOM  14104  HE1 PHE B 240      71.630  53.360  29.810  1.00  0.00           H
ATOM  14105  CZ  PHE B 240      71.730  54.270  31.770  1.00  0.00           C
ATOM  14106  HZ  PHE B 240      71.200  55.190  31.560  1.00  0.00           H
ATOM  14107  CD2 PHE B 240      72.890  53.080  33.490  1.00  0.00           C
ATOM  14108  HD2 PHE B 240      73.320  53.120  34.480  1.00  0.00           H
ATOM  14109  CE2 PHE B 240      72.170  54.240  33.080  1.00  0.00           C
ATOM  14110  HE2 PHE B 240      71.960  55.140  33.640  1.00  0.00           H
ATOM  14111  C   PHE B 240      72.430  49.960  34.960  1.00  0.00           C
ATOM  14112  O   PHE B 240      73.110  49.880  36.020  1.00  0.00           O
ATOM  14113  N   PHE B 241      71.110  50.260  35.050  1.00  0.00           N
ATOM  14114  HN  PHE B 241      70.500  50.380  34.270  1.00  0.00           H
ATOM  14115  CA  PHE B 241      70.440  50.300  36.300  1.00  0.00           C
ATOM  14116  HA  PHE B 241      71.120  50.690  37.040  1.00  0.00           H
ATOM  14117  CB  PHE B 241      69.070  51.030  36.160  1.00  0.00           C
ATOM  14118  HB1 PHE B 241      68.500  51.020  37.120  1.00  0.00           H
ATOM  14119  HB2 PHE B 241      68.390  50.580  35.410  1.00  0.00           H
ATOM  14120  CG  PHE B 241      69.390  52.490  35.750  1.00  0.00           C
ATOM  14121  CD1 PHE B 241      68.630  53.050  34.710  1.00  0.00           C
ATOM  14122  HD1 PHE B 241      67.960  52.450  34.120  1.00  0.00           H
ATOM  14123  CE1 PHE B 241      68.700  54.430  34.420  1.00  0.00           C
ATOM  14124  HE1 PHE B 241      68.100  54.850  33.630  1.00  0.00           H
ATOM  14125  CZ  PHE B 241      69.610  55.260  35.120  1.00  0.00           C
ATOM  14126  HZ  PHE B 241      69.800  56.280  34.800  1.00  0.00           H
ATOM  14127  CD2 PHE B 241      70.290  53.390  36.430  1.00  0.00           C
ATOM  14128  HD2 PHE B 241      70.970  53.030  37.190  1.00  0.00           H
ATOM  14129  CE2 PHE B 241      70.400  54.720  36.080  1.00  0.00           C
ATOM  14130  HE2 PHE B 241      71.090  55.380  36.590  1.00  0.00           H
ATOM  14131  C   PHE B 241      70.110  48.900  37.000  1.00  0.00           C
ATOM  14132  O   PHE B 241      69.850  47.860  36.370  1.00  0.00           O
ATOM  14133  N   ASP B 242      70.070  48.980  38.300  1.00  0.00           N
ATOM  14134  HN  ASP B 242      70.570  49.740  38.710  1.00  0.00           H
ATOM  14135  CA  ASP B 242      69.920  47.820  39.230  1.00  0.00           C
ATOM  14136  HA  ASP B 242      70.030  46.830  38.820  1.00  0.00           H
ATOM  14137  CB  ASP B 242      70.890  47.880  40.480  1.00  0.00           C
ATOM  14138  HB1 ASP B 242      71.930  47.920  40.080  1.00  0.00           H
ATOM  14139  HB2 ASP B 242      70.720  47.000  41.130  1.00  0.00           H
ATOM  14140  CG  ASP B 242      70.820  49.190  41.270  1.00  0.00           C
ATOM  14141  OD1 ASP B 242      69.740  49.690  41.580  1.00  0.00           O
ATOM  14142  OD2 ASP B 242      71.870  49.700  41.710  1.00  0.00           O
ATOM  14143  C   ASP B 242      68.440  47.870  39.570  1.00  0.00           C
ATOM  14144  O   ASP B 242      67.780  48.830  39.340  1.00  0.00           O
ATOM  14145  N   SER B 243      67.920  46.790  40.150  1.00  0.00           N
ATOM  14146  HN  SER B 243      68.530  46.040  40.380  1.00  0.00           H
ATOM  14147  CA  SER B 243      66.470  46.670  40.310  1.00  0.00           C
ATOM  14148  HA  SER B 243      65.920  46.650  39.380  1.00  0.00           H
ATOM  14149  CB  SER B 243      66.130  45.320  41.030  1.00  0.00           C
ATOM  14150  HB1 SER B 243      66.420  44.570  40.270  1.00  0.00           H
ATOM  14151  HB2 SER B 243      65.070  45.050  41.230  1.00  0.00           H
ATOM  14152  OG  SER B 243      66.930  44.990  42.150  1.00  0.00           O
ATOM  14153  HG1 SER B 243      67.730  44.570  41.830  1.00  0.00           H
ATOM  14154  C   SER B 243      65.810  47.670  41.130  1.00  0.00           C
ATOM  14155  O   SER B 243      64.740  48.200  40.730  1.00  0.00           O
ATOM  14156  N   LYS B 244      66.480  48.020  42.210  1.00  0.00           N
ATOM  14157  HN  LYS B 244      67.360  47.640  42.500  1.00  0.00           H
ATOM  14158  CA  LYS B 244      66.010  49.070  43.080  1.00  0.00           C
ATOM  14159  HA  LYS B 244      65.020  48.760  43.380  1.00  0.00           H
ATOM  14160  CB  LYS B 244      66.900  49.150  44.350  1.00  0.00           C
ATOM  14161  HB1 LYS B 244      67.990  49.150  44.140  1.00  0.00           H
ATOM  14162  HB2 LYS B 244      66.740  48.190  44.870  1.00  0.00           H
ATOM  14163  CG  LYS B 244      66.650  50.310  45.340  1.00  0.00           C
ATOM  14164  HG1 LYS B 244      66.910  50.010  46.380  1.00  0.00           H
ATOM  14165  HG2 LYS B 244      65.570  50.590  45.280  1.00  0.00           H
ATOM  14166  CD  LYS B 244      67.520  51.590  45.050  1.00  0.00           C
ATOM  14167  HD1 LYS B 244      67.120  52.290  45.820  1.00  0.00           H
ATOM  14168  HD2 LYS B 244      67.360  51.960  44.020  1.00  0.00           H
ATOM  14169  CE  LYS B 244      69.070  51.230  45.160  1.00  0.00           C
ATOM  14170  HE1 LYS B 244      69.420  50.480  44.410  1.00  0.00           H
ATOM  14171  HE2 LYS B 244      69.400  50.810  46.140  1.00  0.00           H
ATOM  14172  NZ  LYS B 244      69.820  52.460  45.010  1.00  0.00           N
ATOM  14173  HZ1 LYS B 244      70.780  52.180  44.720  1.00  0.00           H
ATOM  14174  HZ2 LYS B 244      69.860  53.020  45.890  1.00  0.00           H
ATOM  14175  HZ3 LYS B 244      69.410  53.130  44.320  1.00  0.00           H
ATOM  14176  C   LYS B 244      65.910  50.440  42.360  1.00  0.00           C
ATOM  14177  O   LYS B 244      64.870  51.070  42.410  1.00  0.00           O
ATOM  14178  N   THR B 245      66.910  50.790  41.540  1.00  0.00           N
ATOM  14179  HN  THR B 245      67.690  50.180  41.470  1.00  0.00           H
ATOM  14180  CA  THR B 245      66.890  51.930  40.660  1.00  0.00           C
ATOM  14181  HA  THR B 245      66.690  52.830  41.220  1.00  0.00           H
ATOM  14182  CB  THR B 245      68.150  52.200  39.920  1.00  0.00           C
ATOM  14183  HB  THR B 245      68.340  51.420  39.160  1.00  0.00           H
ATOM  14184  OG1 THR B 245      69.260  52.190  40.820  1.00  0.00           O
ATOM  14185  HG1 THR B 245      69.480  51.310  41.140  1.00  0.00           H
ATOM  14186  CG2 THR B 245      68.110  53.610  39.340  1.00  0.00           C
ATOM  14187 1HG2 THR B 245      67.580  53.650  38.360  1.00  0.00           H
ATOM  14188 2HG2 THR B 245      69.100  54.050  39.100  1.00  0.00           H
ATOM  14189 3HG2 THR B 245      67.770  54.200  40.220  1.00  0.00           H
ATOM  14190  C   THR B 245      65.810  52.000  39.640  1.00  0.00           C
ATOM  14191  O   THR B 245      65.070  52.980  39.520  1.00  0.00           O
ATOM  14192  N   ARG B 246      65.680  50.880  38.870  1.00  0.00           N
ATOM  14193  HN  ARG B 246      66.300  50.130  39.050  1.00  0.00           H
ATOM  14194  CA  ARG B 246      64.580  50.600  37.880  1.00  0.00           C
ATOM  14195  HA  ARG B 246      64.690  51.290  37.060  1.00  0.00           H
ATOM  14196  CB  ARG B 246      64.670  49.200  37.210  1.00  0.00           C
ATOM  14197  HB1 ARG B 246      63.760  48.890  36.670  1.00  0.00           H
ATOM  14198  HB2 ARG B 246      64.770  48.390  37.960  1.00  0.00           H
ATOM  14199  CG  ARG B 246      65.890  48.940  36.360  1.00  0.00           C
ATOM  14200  HG1 ARG B 246      66.660  49.660  36.720  1.00  0.00           H
ATOM  14201  HG2 ARG B 246      65.680  49.260  35.320  1.00  0.00           H
ATOM  14202  CD  ARG B 246      66.330  47.480  36.360  1.00  0.00           C
ATOM  14203  HD1 ARG B 246      65.520  46.780  36.090  1.00  0.00           H
ATOM  14204  HD2 ARG B 246      66.810  47.190  37.320  1.00  0.00           H
ATOM  14205  NE  ARG B 246      67.420  47.260  35.300  1.00  0.00           N
ATOM  14206  HE  ARG B 246      68.370  47.370  35.590  1.00  0.00           H
ATOM  14207  CZ  ARG B 246      67.200  47.130  34.040  1.00  0.00           C
ATOM  14208  NH1 ARG B 246      66.000  47.000  33.450  1.00  0.00           N
ATOM  14209 1HH1 ARG B 246      65.160  47.020  34.000  1.00  0.00           H
ATOM  14210 2HH1 ARG B 246      65.840  46.910  32.460  1.00  0.00           H
ATOM  14211  NH2 ARG B 246      68.230  47.140  33.190  1.00  0.00           N
ATOM  14212 1HH2 ARG B 246      69.190  47.050  33.470  1.00  0.00           H
ATOM  14213 2HH2 ARG B 246      67.950  47.240  32.240  1.00  0.00           H
ATOM  14214  C   ARG B 246      63.140  50.660  38.520  1.00  0.00           C
ATOM  14215  O   ARG B 246      62.290  51.440  38.090  1.00  0.00           O
ATOM  14216  N   SER B 247      63.010  50.040  39.740  1.00  0.00           N
ATOM  14217  HN  SER B 247      63.710  49.500  40.220  1.00  0.00           H
ATOM  14218  CA  SER B 247      61.810  50.110  40.580  1.00  0.00           C
ATOM  14219  HA  SER B 247      60.950  49.750  40.030  1.00  0.00           H
ATOM  14220  CB  SER B 247      61.890  49.080  41.760  1.00  0.00           C
ATOM  14221  HB1 SER B 247      62.800  49.390  42.310  1.00  0.00           H
ATOM  14222  HB2 SER B 247      61.920  48.020  41.430  1.00  0.00           H
ATOM  14223  OG  SER B 247      60.700  49.220  42.530  1.00  0.00           O
ATOM  14224  HG1 SER B 247      60.070  48.810  41.930  1.00  0.00           H
ATOM  14225  C   SER B 247      61.440  51.560  41.070  1.00  0.00           C
ATOM  14226  O   SER B 247      60.280  51.930  41.000  1.00  0.00           O
ATOM  14227  N   THR B 248      62.420  52.390  41.320  1.00  0.00           N
ATOM  14228  HN  THR B 248      63.340  52.030  41.180  1.00  0.00           H
ATOM  14229  CA  THR B 248      62.260  53.810  41.710  1.00  0.00           C
ATOM  14230  HA  THR B 248      61.480  53.880  42.450  1.00  0.00           H
ATOM  14231  CB  THR B 248      63.610  54.340  42.240  1.00  0.00           C
ATOM  14232  HB  THR B 248      64.400  54.270  41.460  1.00  0.00           H
ATOM  14233  OG1 THR B 248      63.930  53.640  43.440  1.00  0.00           O
ATOM  14234  HG1 THR B 248      63.900  52.730  43.120  1.00  0.00           H
ATOM  14235  CG2 THR B 248      63.620  55.780  42.590  1.00  0.00           C
ATOM  14236 1HG2 THR B 248      63.290  56.470  41.790  1.00  0.00           H
ATOM  14237 2HG2 THR B 248      64.670  56.060  42.820  1.00  0.00           H
ATOM  14238 3HG2 THR B 248      62.880  56.010  43.390  1.00  0.00           H
ATOM  14239  C   THR B 248      61.830  54.720  40.550  1.00  0.00           C
ATOM  14240  O   THR B 248      60.950  55.540  40.700  1.00  0.00           O
ATOM  14241  N   ILE B 249      62.350  54.630  39.320  1.00  0.00           N
ATOM  14242  HN  ILE B 249      63.120  54.000  39.200  1.00  0.00           H
ATOM  14243  CA  ILE B 249      61.800  55.240  38.140  1.00  0.00           C
ATOM  14244  HA  ILE B 249      61.820  56.310  38.270  1.00  0.00           H
ATOM  14245  CB  ILE B 249      62.700  54.780  37.020  1.00  0.00           C
ATOM  14246  HB  ILE B 249      62.820  53.670  37.020  1.00  0.00           H
ATOM  14247  CG2 ILE B 249      62.130  55.110  35.670  1.00  0.00           C
ATOM  14248 1HG2 ILE B 249      61.700  56.130  35.590  1.00  0.00           H
ATOM  14249 2HG2 ILE B 249      61.340  54.410  35.320  1.00  0.00           H
ATOM  14250 3HG2 ILE B 249      62.950  55.070  34.930  1.00  0.00           H
ATOM  14251  CG1 ILE B 249      64.200  55.310  37.270  1.00  0.00           C
ATOM  14252 1HG1 ILE B 249      64.650  55.220  38.280  1.00  0.00           H
ATOM  14253 2HG1 ILE B 249      64.060  56.410  37.190  1.00  0.00           H
ATOM  14254  CD  ILE B 249      65.350  55.080  36.280  1.00  0.00           C
ATOM  14255  HD1 ILE B 249      66.220  55.660  36.660  1.00  0.00           H
ATOM  14256  HD2 ILE B 249      65.240  55.520  35.260  1.00  0.00           H
ATOM  14257  HD3 ILE B 249      65.550  53.990  36.190  1.00  0.00           H
ATOM  14258  C   ILE B 249      60.380  54.850  37.780  1.00  0.00           C
ATOM  14259  O   ILE B 249      59.490  55.670  37.540  1.00  0.00           O
ATOM  14260  N   VAL B 250      60.000  53.520  37.910  1.00  0.00           N
ATOM  14261  HN  VAL B 250      60.620  52.800  38.210  1.00  0.00           H
ATOM  14262  CA  VAL B 250      58.600  53.160  37.800  1.00  0.00           C
ATOM  14263  HA  VAL B 250      58.220  53.470  36.840  1.00  0.00           H
ATOM  14264  CB  VAL B 250      58.470  51.620  37.850  1.00  0.00           C
ATOM  14265  HB  VAL B 250      58.700  51.170  38.830  1.00  0.00           H
ATOM  14266  CG1 VAL B 250      56.970  51.190  37.730  1.00  0.00           C
ATOM  14267 1HG1 VAL B 250      56.490  51.550  36.790  1.00  0.00           H
ATOM  14268 2HG1 VAL B 250      56.420  51.590  38.610  1.00  0.00           H
ATOM  14269 3HG1 VAL B 250      56.900  50.090  37.880  1.00  0.00           H
ATOM  14270  CG2 VAL B 250      59.260  50.970  36.760  1.00  0.00           C
ATOM  14271 1HG2 VAL B 250      58.720  51.070  35.800  1.00  0.00           H
ATOM  14272 2HG2 VAL B 250      59.340  49.880  36.960  1.00  0.00           H
ATOM  14273 3HG2 VAL B 250      60.290  51.380  36.630  1.00  0.00           H
ATOM  14274  C   VAL B 250      57.760  53.810  38.930  1.00  0.00           C
ATOM  14275  O   VAL B 250      56.620  54.340  38.780  1.00  0.00           O
ATOM  14276  N   TYR B 251      58.290  53.810  40.180  1.00  0.00           N
ATOM  14277  HN  TYR B 251      59.110  53.300  40.420  1.00  0.00           H
ATOM  14278  CA  TYR B 251      57.580  54.410  41.240  1.00  0.00           C
ATOM  14279  HA  TYR B 251      56.560  54.060  41.140  1.00  0.00           H
ATOM  14280  CB  TYR B 251      58.300  53.960  42.560  1.00  0.00           C
ATOM  14281  HB1 TYR B 251      59.390  54.150  42.430  1.00  0.00           H
ATOM  14282  HB2 TYR B 251      58.170  52.890  42.800  1.00  0.00           H
ATOM  14283  CG  TYR B 251      57.790  54.660  43.790  1.00  0.00           C
ATOM  14284  CD1 TYR B 251      58.550  55.760  44.260  1.00  0.00           C
ATOM  14285  HD1 TYR B 251      59.470  55.960  43.730  1.00  0.00           H
ATOM  14286  CE1 TYR B 251      58.190  56.460  45.430  1.00  0.00           C
ATOM  14287  HE1 TYR B 251      58.690  57.380  45.710  1.00  0.00           H
ATOM  14288  CZ  TYR B 251      57.170  55.860  46.240  1.00  0.00           C
ATOM  14289  OH  TYR B 251      56.730  56.560  47.440  1.00  0.00           O
ATOM  14290  HH  TYR B 251      56.310  55.910  48.010  1.00  0.00           H
ATOM  14291  CD2 TYR B 251      56.630  54.230  44.510  1.00  0.00           C
ATOM  14292  HD2 TYR B 251      56.120  53.300  44.280  1.00  0.00           H
ATOM  14293  CE2 TYR B 251      56.410  54.800  45.760  1.00  0.00           C
ATOM  14294  HE2 TYR B 251      55.540  54.460  46.300  1.00  0.00           H
ATOM  14295  C   TYR B 251      57.370  55.940  41.110  1.00  0.00           C
ATOM  14296  O   TYR B 251      56.260  56.450  41.370  1.00  0.00           O
ATOM  14297  N   GLU B 252      58.320  56.720  40.510  1.00  0.00           N
ATOM  14298  HN  GLU B 252      59.190  56.250  40.360  1.00  0.00           H
ATOM  14299  CA  GLU B 252      58.210  58.080  40.170  1.00  0.00           C
ATOM  14300  HA  GLU B 252      58.020  58.750  41.000  1.00  0.00           H
ATOM  14301  CB  GLU B 252      59.450  58.600  39.450  1.00  0.00           C
ATOM  14302  HB1 GLU B 252      59.260  59.510  38.840  1.00  0.00           H
ATOM  14303  HB2 GLU B 252      59.880  57.870  38.740  1.00  0.00           H
ATOM  14304  CG  GLU B 252      60.650  58.800  40.430  1.00  0.00           C
ATOM  14305  HG1 GLU B 252      61.540  58.490  39.850  1.00  0.00           H
ATOM  14306  HG2 GLU B 252      60.540  58.270  41.390  1.00  0.00           H
ATOM  14307  CD  GLU B 252      60.820  60.210  41.000  1.00  0.00           C
ATOM  14308  OE1 GLU B 252      59.880  60.710  41.650  1.00  0.00           O
ATOM  14309  OE2 GLU B 252      61.920  60.810  40.920  1.00  0.00           O
ATOM  14310  C   GLU B 252      57.070  58.310  39.160  1.00  0.00           C
ATOM  14311  O   GLU B 252      56.250  59.200  39.430  1.00  0.00           O
ATOM  14312  N   ILE B 253      56.930  57.420  38.090  1.00  0.00           N
ATOM  14313  HN  ILE B 253      57.760  56.890  37.920  1.00  0.00           H
ATOM  14314  CA  ILE B 253      55.700  57.670  37.280  1.00  0.00           C
ATOM  14315  HA  ILE B 253      55.640  58.710  37.000  1.00  0.00           H
ATOM  14316  CB  ILE B 253      55.840  56.750  36.030  1.00  0.00           C
ATOM  14317  HB  ILE B 253      56.110  55.720  36.330  1.00  0.00           H
ATOM  14318  CG2 ILE B 253      54.580  56.650  35.270  1.00  0.00           C
ATOM  14319 1HG2 ILE B 253      54.830  56.060  34.360  1.00  0.00           H
ATOM  14320 2HG2 ILE B 253      54.180  57.630  34.900  1.00  0.00           H
ATOM  14321 3HG2 ILE B 253      53.810  56.080  35.820  1.00  0.00           H
ATOM  14322  CG1 ILE B 253      56.970  57.400  35.120  1.00  0.00           C
ATOM  14323 1HG1 ILE B 253      57.090  56.700  34.260  1.00  0.00           H
ATOM  14324 2HG1 ILE B 253      57.920  57.210  35.650  1.00  0.00           H
ATOM  14325  CD  ILE B 253      56.790  58.780  34.690  1.00  0.00           C
ATOM  14326  HD1 ILE B 253      57.030  59.540  35.470  1.00  0.00           H
ATOM  14327  HD2 ILE B 253      55.850  59.030  34.160  1.00  0.00           H
ATOM  14328  HD3 ILE B 253      57.500  58.960  33.850  1.00  0.00           H
ATOM  14329  C   ILE B 253      54.380  57.440  38.000  1.00  0.00           C
ATOM  14330  O   ILE B 253      53.430  58.280  38.040  1.00  0.00           O
ATOM  14331  N   LEU B 254      54.270  56.400  38.780  1.00  0.00           N
ATOM  14332  HN  LEU B 254      55.110  55.890  38.930  1.00  0.00           H
ATOM  14333  CA  LEU B 254      53.030  56.050  39.440  1.00  0.00           C
ATOM  14334  HA  LEU B 254      52.170  56.180  38.800  1.00  0.00           H
ATOM  14335  CB  LEU B 254      53.210  54.600  39.960  1.00  0.00           C
ATOM  14336  HB1 LEU B 254      52.260  54.360  40.500  1.00  0.00           H
ATOM  14337  HB2 LEU B 254      54.010  54.450  40.710  1.00  0.00           H
ATOM  14338  CG  LEU B 254      53.390  53.540  38.810  1.00  0.00           C
ATOM  14339  HG  LEU B 254      54.200  53.800  38.090  1.00  0.00           H
ATOM  14340  CD1 LEU B 254      53.600  52.060  39.320  1.00  0.00           C
ATOM  14341 1HD1 LEU B 254      52.640  51.740  39.770  1.00  0.00           H
ATOM  14342 2HD1 LEU B 254      54.420  52.040  40.080  1.00  0.00           H
ATOM  14343 3HD1 LEU B 254      53.990  51.440  38.490  1.00  0.00           H
ATOM  14344  CD2 LEU B 254      52.110  53.550  37.850  1.00  0.00           C
ATOM  14345 1HD2 LEU B 254      51.940  54.520  37.330  1.00  0.00           H
ATOM  14346 2HD2 LEU B 254      51.260  53.520  38.560  1.00  0.00           H
ATOM  14347 3HD2 LEU B 254      52.120  52.730  37.100  1.00  0.00           H
ATOM  14348  C   LEU B 254      52.730  56.920  40.630  1.00  0.00           C
ATOM  14349  O   LEU B 254      51.570  57.280  40.780  1.00  0.00           O
ATOM  14350  N   LYS B 255      53.710  57.400  41.420  1.00  0.00           N
ATOM  14351  HN  LYS B 255      54.650  57.090  41.290  1.00  0.00           H
ATOM  14352  CA  LYS B 255      53.540  58.550  42.330  1.00  0.00           C
ATOM  14353  HA  LYS B 255      52.660  58.460  42.960  1.00  0.00           H
ATOM  14354  CB  LYS B 255      54.740  58.660  43.160  1.00  0.00           C
ATOM  14355  HB1 LYS B 255      54.770  59.600  43.750  1.00  0.00           H
ATOM  14356  HB2 LYS B 255      55.720  58.700  42.640  1.00  0.00           H
ATOM  14357  CG  LYS B 255      54.950  57.630  44.260  1.00  0.00           C
ATOM  14358  HG1 LYS B 255      55.980  57.710  44.660  1.00  0.00           H
ATOM  14359  HG2 LYS B 255      54.770  56.610  43.860  1.00  0.00           H
ATOM  14360  CD  LYS B 255      53.910  57.710  45.420  1.00  0.00           C
ATOM  14361  HD1 LYS B 255      54.190  56.930  46.170  1.00  0.00           H
ATOM  14362  HD2 LYS B 255      52.940  57.480  44.940  1.00  0.00           H
ATOM  14363  CE  LYS B 255      53.730  59.060  46.150  1.00  0.00           C
ATOM  14364  HE1 LYS B 255      52.920  59.070  46.910  1.00  0.00           H
ATOM  14365  HE2 LYS B 255      53.490  59.900  45.460  1.00  0.00           H
ATOM  14366  NZ  LYS B 255      54.960  59.420  46.830  1.00  0.00           N
ATOM  14367  HZ1 LYS B 255      55.770  59.380  46.180  1.00  0.00           H
ATOM  14368  HZ2 LYS B 255      55.190  58.820  47.640  1.00  0.00           H
ATOM  14369  HZ3 LYS B 255      54.860  60.400  47.160  1.00  0.00           H
ATOM  14370  C   LYS B 255      53.170  59.920  41.690  1.00  0.00           C
ATOM  14371  O   LYS B 255      52.420  60.710  42.220  1.00  0.00           O
ATOM  14372  N   ARG B 256      53.760  60.380  40.610  1.00  0.00           N
ATOM  14373  HN  ARG B 256      54.510  59.830  40.260  1.00  0.00           H
ATOM  14374  CA  ARG B 256      53.640  61.780  40.080  1.00  0.00           C
ATOM  14375  HA  ARG B 256      53.630  62.530  40.860  1.00  0.00           H
ATOM  14376  CB  ARG B 256      54.810  62.050  39.100  1.00  0.00           C
ATOM  14377  HB1 ARG B 256      54.600  62.970  38.510  1.00  0.00           H
ATOM  14378  HB2 ARG B 256      54.840  61.180  38.420  1.00  0.00           H
ATOM  14379  CG  ARG B 256      56.160  62.330  39.780  1.00  0.00           C
ATOM  14380  HG1 ARG B 256      56.460  61.510  40.470  1.00  0.00           H
ATOM  14381  HG2 ARG B 256      56.130  63.330  40.250  1.00  0.00           H
ATOM  14382  CD  ARG B 256      57.340  62.480  38.830  1.00  0.00           C
ATOM  14383  HD1 ARG B 256      57.320  63.260  38.050  1.00  0.00           H
ATOM  14384  HD2 ARG B 256      57.530  61.590  38.180  1.00  0.00           H
ATOM  14385  NE  ARG B 256      58.500  62.640  39.800  1.00  0.00           N
ATOM  14386  HE  ARG B 256      58.860  61.860  40.320  1.00  0.00           H
ATOM  14387  CZ  ARG B 256      59.290  63.720  40.000  1.00  0.00           C
ATOM  14388  NH1 ARG B 256      59.010  64.950  39.620  1.00  0.00           N
ATOM  14389 1HH1 ARG B 256      58.160  65.180  39.160  1.00  0.00           H
ATOM  14390 2HH1 ARG B 256      59.690  65.680  39.680  1.00  0.00           H
ATOM  14391  NH2 ARG B 256      60.310  63.510  40.800  1.00  0.00           N
ATOM  14392 1HH2 ARG B 256      60.710  62.610  40.990  1.00  0.00           H
ATOM  14393 2HH2 ARG B 256      60.870  64.310  41.000  1.00  0.00           H
ATOM  14394  C   ARG B 256      52.330  62.020  39.360  1.00  0.00           C
ATOM  14395  O   ARG B 256      51.740  63.090  39.490  1.00  0.00           O
ATOM  14396  N   THR B 257      51.900  60.990  38.670  1.00  0.00           N
ATOM  14397  HN  THR B 257      52.270  60.090  38.880  1.00  0.00           H
ATOM  14398  CA  THR B 257      50.750  61.110  37.780  1.00  0.00           C
ATOM  14399  HA  THR B 257      50.660  62.130  37.440  1.00  0.00           H
ATOM  14400  CB  THR B 257      50.840  60.410  36.420  1.00  0.00           C
ATOM  14401  HB  THR B 257      49.870  60.510  35.890  1.00  0.00           H
ATOM  14402  OG1 THR B 257      51.130  59.020  36.570  1.00  0.00           O
ATOM  14403  HG1 THR B 257      52.040  58.860  36.850  1.00  0.00           H
ATOM  14404  CG2 THR B 257      51.970  61.100  35.610  1.00  0.00           C
ATOM  14405 1HG2 THR B 257      51.660  62.150  35.420  1.00  0.00           H
ATOM  14406 2HG2 THR B 257      52.280  60.540  34.700  1.00  0.00           H
ATOM  14407 3HG2 THR B 257      52.950  61.210  36.110  1.00  0.00           H
ATOM  14408  C   THR B 257      49.480  60.840  38.480  1.00  0.00           C
ATOM  14409  O   THR B 257      49.320  60.010  39.340  1.00  0.00           O
ATOM  14410  N   THR B 258      48.430  61.570  38.090  1.00  0.00           N
ATOM  14411  HN  THR B 258      48.400  62.250  37.360  1.00  0.00           H
ATOM  14412  CA  THR B 258      47.230  61.810  39.010  1.00  0.00           C
ATOM  14413  HA  THR B 258      47.230  61.070  39.790  1.00  0.00           H
ATOM  14414  CB  THR B 258      47.160  63.210  39.680  1.00  0.00           C
ATOM  14415  HB  THR B 258      46.200  63.370  40.220  1.00  0.00           H
ATOM  14416  OG1 THR B 258      47.370  64.310  38.820  1.00  0.00           O
ATOM  14417  HG1 THR B 258      46.530  64.760  38.860  1.00  0.00           H
ATOM  14418  CG2 THR B 258      48.220  63.140  40.760  1.00  0.00           C
ATOM  14419 1HG2 THR B 258      47.940  62.450  41.590  1.00  0.00           H
ATOM  14420 2HG2 THR B 258      48.320  64.160  41.190  1.00  0.00           H
ATOM  14421 3HG2 THR B 258      49.200  62.770  40.400  1.00  0.00           H
ATOM  14422  C   THR B 258      45.900  61.600  38.260  1.00  0.00           C
ATOM  14423  O   THR B 258      45.740  61.780  37.030  1.00  0.00           O
ATOM  14424  N   CYS B 259      44.870  61.090  38.910  1.00  0.00           N
ATOM  14425  HN  CYS B 259      44.950  60.750  39.850  1.00  0.00           H
ATOM  14426  CA  CYS B 259      43.630  60.690  38.320  1.00  0.00           C
ATOM  14427  HA  CYS B 259      43.690  60.680  37.240  1.00  0.00           H
ATOM  14428  CB  CYS B 259      43.290  59.200  38.720  1.00  0.00           C
ATOM  14429  HB1 CYS B 259      43.550  59.170  39.800  1.00  0.00           H
ATOM  14430  HB2 CYS B 259      44.170  58.730  38.240  1.00  0.00           H
ATOM  14431  SG  CYS B 259      41.700  58.550  38.090  1.00  0.00           S
ATOM  14432  HG1 CYS B 259      40.990  58.610  39.210  1.00  0.00           H
ATOM  14433  C   CYS B 259      42.510  61.580  38.780  1.00  0.00           C
ATOM  14434  O   CYS B 259      42.050  61.480  39.950  1.00  0.00           O
ATOM  14435  N   THR B 260      41.930  62.330  37.870  1.00  0.00           N
ATOM  14436  HN  THR B 260      42.420  62.510  37.010  1.00  0.00           H
ATOM  14437  CA  THR B 260      40.970  63.400  38.260  1.00  0.00           C
ATOM  14438  HA  THR B 260      41.150  63.760  39.260  1.00  0.00           H
ATOM  14439  CB  THR B 260      41.000  64.560  37.310  1.00  0.00           C
ATOM  14440  HB  THR B 260      42.040  64.920  37.130  1.00  0.00           H
ATOM  14441  OG1 THR B 260      40.350  65.730  37.780  1.00  0.00           O
ATOM  14442  HG1 THR B 260      40.950  66.190  38.370  1.00  0.00           H
ATOM  14443  CG2 THR B 260      40.390  64.230  35.850  1.00  0.00           C
ATOM  14444 1HG2 THR B 260      39.300  63.990  35.850  1.00  0.00           H
ATOM  14445 2HG2 THR B 260      40.990  63.430  35.350  1.00  0.00           H
ATOM  14446 3HG2 THR B 260      40.550  65.100  35.180  1.00  0.00           H
ATOM  14447  C   THR B 260      39.540  62.900  38.210  1.00  0.00           C
ATOM  14448  O   THR B 260      38.600  63.470  38.760  1.00  0.00           O
ATOM  14449  N   LYS B 261      39.340  61.690  37.710  1.00  0.00           N
ATOM  14450  HN  LYS B 261      40.120  61.240  37.270  1.00  0.00           H
ATOM  14451  CA  LYS B 261      38.080  60.960  37.670  1.00  0.00           C
ATOM  14452  HA  LYS B 261      37.220  61.600  37.820  1.00  0.00           H
ATOM  14453  CB  LYS B 261      38.060  60.100  36.430  1.00  0.00           C
ATOM  14454  HB1 LYS B 261      37.120  59.530  36.300  1.00  0.00           H
ATOM  14455  HB2 LYS B 261      38.750  59.230  36.500  1.00  0.00           H
ATOM  14456  CG  LYS B 261      38.310  60.930  35.190  1.00  0.00           C
ATOM  14457  HG1 LYS B 261      38.330  60.250  34.320  1.00  0.00           H
ATOM  14458  HG2 LYS B 261      39.300  61.430  35.130  1.00  0.00           H
ATOM  14459  CD  LYS B 261      37.210  62.060  34.940  1.00  0.00           C
ATOM  14460  HD1 LYS B 261      37.320  62.500  33.920  1.00  0.00           H
ATOM  14461  HD2 LYS B 261      37.450  62.900  35.610  1.00  0.00           H
ATOM  14462  CE  LYS B 261      35.740  61.580  35.120  1.00  0.00           C
ATOM  14463  HE1 LYS B 261      35.520  61.470  36.210  1.00  0.00           H
ATOM  14464  HE2 LYS B 261      35.500  60.590  34.670  1.00  0.00           H
ATOM  14465  NZ  LYS B 261      34.760  62.590  34.610  1.00  0.00           N
ATOM  14466  HZ1 LYS B 261      33.800  62.200  34.490  1.00  0.00           H
ATOM  14467  HZ2 LYS B 261      35.020  62.800  33.620  1.00  0.00           H
ATOM  14468  HZ3 LYS B 261      34.790  63.480  35.130  1.00  0.00           H
ATOM  14469  C   LYS B 261      38.080  59.950  38.870  1.00  0.00           C
ATOM  14470  O   LYS B 261      37.200  59.140  39.000  1.00  0.00           O
ATOM  14471  N   ALA B 262      38.940  60.070  39.910  1.00  0.00           N
ATOM  14472  HN  ALA B 262      39.550  60.850  39.990  1.00  0.00           H
ATOM  14473  CA  ALA B 262      38.760  59.240  41.110  1.00  0.00           C
ATOM  14474  HA  ALA B 262      38.070  58.420  40.950  1.00  0.00           H
ATOM  14475  CB  ALA B 262      40.200  58.850  41.540  1.00  0.00           C
ATOM  14476  HB1 ALA B 262      40.200  58.340  42.530  1.00  0.00           H
ATOM  14477  HB2 ALA B 262      40.860  59.730  41.700  1.00  0.00           H
ATOM  14478  HB3 ALA B 262      40.700  58.310  40.710  1.00  0.00           H
ATOM  14479  C   ALA B 262      38.120  60.010  42.270  1.00  0.00           C
ATOM  14480  O   ALA B 262      38.000  61.240  42.150  1.00  0.00           O
ATOM  14481  N   LYS B 263      37.730  59.450  43.480  1.00  0.00           N
ATOM  14482  HN  LYS B 263      37.910  58.510  43.760  1.00  0.00           H
ATOM  14483  CA  LYS B 263      37.220  60.220  44.570  1.00  0.00           C
ATOM  14484  HA  LYS B 263      36.620  61.080  44.310  1.00  0.00           H
ATOM  14485  CB  LYS B 263      36.400  59.240  45.520  1.00  0.00           C
ATOM  14486  HB1 LYS B 263      36.400  59.680  46.540  1.00  0.00           H
ATOM  14487  HB2 LYS B 263      37.140  58.420  45.520  1.00  0.00           H
ATOM  14488  CG  LYS B 263      35.090  58.650  45.100  1.00  0.00           C
ATOM  14489  HG1 LYS B 263      34.770  58.000  45.940  1.00  0.00           H
ATOM  14490  HG2 LYS B 263      35.200  58.050  44.180  1.00  0.00           H
ATOM  14491  CD  LYS B 263      34.060  59.740  44.960  1.00  0.00           C
ATOM  14492  HD1 LYS B 263      34.320  60.420  44.120  1.00  0.00           H
ATOM  14493  HD2 LYS B 263      34.060  60.440  45.830  1.00  0.00           H
ATOM  14494  CE  LYS B 263      32.700  59.120  44.590  1.00  0.00           C
ATOM  14495  HE1 LYS B 263      32.280  58.470  45.390  1.00  0.00           H
ATOM  14496  HE2 LYS B 263      32.890  58.560  43.650  1.00  0.00           H
ATOM  14497  NZ  LYS B 263      31.630  60.170  44.300  1.00  0.00           N
ATOM  14498  HZ1 LYS B 263      30.720  59.660  44.310  1.00  0.00           H
ATOM  14499  HZ2 LYS B 263      31.800  60.750  43.460  1.00  0.00           H
ATOM  14500  HZ3 LYS B 263      31.580  60.780  45.140  1.00  0.00           H
ATOM  14501  C   LYS B 263      38.340  60.870  45.380  1.00  0.00           C
ATOM  14502  O   LYS B 263      38.290  61.960  45.980  1.00  0.00           O
ATOM  14503  N   TYR B 264      39.490  60.190  45.310  1.00  0.00           N
ATOM  14504  HN  TYR B 264      39.580  59.340  44.790  1.00  0.00           H
ATOM  14505  CA  TYR B 264      40.730  60.620  45.930  1.00  0.00           C
ATOM  14506  HA  TYR B 264      40.680  61.590  46.410  1.00  0.00           H
ATOM  14507  CB  TYR B 264      41.270  59.750  47.110  1.00  0.00           C
ATOM  14508  HB1 TYR B 264      42.340  59.960  47.300  1.00  0.00           H
ATOM  14509  HB2 TYR B 264      41.350  58.700  46.770  1.00  0.00           H
ATOM  14510  CG  TYR B 264      40.510  59.750  48.390  1.00  0.00           C
ATOM  14511  CD1 TYR B 264      39.180  59.190  48.390  1.00  0.00           C
ATOM  14512  HD1 TYR B 264      38.800  58.690  47.510  1.00  0.00           H
ATOM  14513  CE1 TYR B 264      38.490  59.270  49.640  1.00  0.00           C
ATOM  14514  HE1 TYR B 264      37.470  58.940  49.770  1.00  0.00           H
ATOM  14515  CZ  TYR B 264      39.050  59.760  50.800  1.00  0.00           C
ATOM  14516  OH  TYR B 264      38.410  59.850  52.060  1.00  0.00           O
ATOM  14517  HH  TYR B 264      37.520  59.500  52.020  1.00  0.00           H
ATOM  14518  CD2 TYR B 264      41.100  60.130  49.530  1.00  0.00           C
ATOM  14519  HD2 TYR B 264      42.090  60.540  49.560  1.00  0.00           H
ATOM  14520  CE2 TYR B 264      40.360  60.080  50.740  1.00  0.00           C
ATOM  14521  HE2 TYR B 264      40.820  60.330  51.690  1.00  0.00           H
ATOM  14522  C   TYR B 264      41.710  60.780  44.830  1.00  0.00           C
ATOM  14523  O   TYR B 264      42.000  59.740  44.150  1.00  0.00           O
ATOM  14524  N   SER B 265      42.210  62.000  44.520  1.00  0.00           N
ATOM  14525  HN  SER B 265      41.960  62.750  45.140  1.00  0.00           H
ATOM  14526  CA  SER B 265      42.940  62.250  43.220  1.00  0.00           C
ATOM  14527  HA  SER B 265      42.460  61.800  42.370  1.00  0.00           H
ATOM  14528  CB  SER B 265      43.170  63.770  42.920  1.00  0.00           C
ATOM  14529  HB1 SER B 265      43.460  63.880  41.850  1.00  0.00           H
ATOM  14530  HB2 SER B 265      44.010  64.160  43.530  1.00  0.00           H
ATOM  14531  OG  SER B 265      41.990  64.470  43.220  1.00  0.00           O
ATOM  14532  HG1 SER B 265      41.300  64.030  42.720  1.00  0.00           H
ATOM  14533  C   SER B 265      44.230  61.650  43.290  1.00  0.00           C
ATOM  14534  O   SER B 265      44.820  61.330  42.220  1.00  0.00           O
ATOM  14535  N   MET B 266      44.870  61.430  44.510  1.00  0.00           N
ATOM  14536  HN  MET B 266      44.310  61.380  45.340  1.00  0.00           H
ATOM  14537  CA  MET B 266      46.240  60.990  44.530  1.00  0.00           C
ATOM  14538  HA  MET B 266      46.820  61.460  43.740  1.00  0.00           H
ATOM  14539  CB  MET B 266      47.020  61.640  45.690  1.00  0.00           C
ATOM  14540  HB1 MET B 266      46.930  62.730  45.500  1.00  0.00           H
ATOM  14541  HB2 MET B 266      48.080  61.310  45.670  1.00  0.00           H
ATOM  14542  CG  MET B 266      46.720  61.230  47.160  1.00  0.00           C
ATOM  14543  HG1 MET B 266      47.590  61.750  47.620  1.00  0.00           H
ATOM  14544  HG2 MET B 266      46.750  60.160  47.420  1.00  0.00           H
ATOM  14545  SD  MET B 266      45.130  61.950  47.770  1.00  0.00           S
ATOM  14546  CE  MET B 266      45.440  61.650  49.520  1.00  0.00           C
ATOM  14547  HE1 MET B 266      44.760  62.050  50.300  1.00  0.00           H
ATOM  14548  HE2 MET B 266      46.440  62.110  49.640  1.00  0.00           H
ATOM  14549  HE3 MET B 266      45.590  60.590  49.800  1.00  0.00           H
ATOM  14550  C   MET B 266      46.490  59.520  44.400  1.00  0.00           C
ATOM  14551  O   MET B 266      46.790  58.760  45.360  1.00  0.00           O
ATOM  14552  N   GLY B 267      46.360  59.000  43.110  1.00  0.00           N
ATOM  14553  HN  GLY B 267      46.130  59.580  42.330  1.00  0.00           H
ATOM  14554  CA  GLY B 267      46.830  57.690  42.790  1.00  0.00           C
ATOM  14555  HA1 GLY B 267      46.460  57.340  41.840  1.00  0.00           H
ATOM  14556  HA2 GLY B 267      46.630  57.030  43.610  1.00  0.00           H
ATOM  14557  C   GLY B 267      48.280  57.750  42.440  1.00  0.00           C
ATOM  14558  O   GLY B 267      48.720  58.750  41.890  1.00  0.00           O
ATOM  14559  N   ILE B 268      49.130  56.670  42.710  1.00  0.00           N
ATOM  14560  HN  ILE B 268      50.090  56.900  42.550  1.00  0.00           H
ATOM  14561  CA  ILE B 268      48.740  55.400  43.330  1.00  0.00           C
ATOM  14562  HA  ILE B 268      47.870  55.090  42.760  1.00  0.00           H
ATOM  14563  CB  ILE B 268      49.760  54.300  42.960  1.00  0.00           C
ATOM  14564  HB  ILE B 268      49.900  54.300  41.860  1.00  0.00           H
ATOM  14565  CG2 ILE B 268      51.100  54.710  43.500  1.00  0.00           C
ATOM  14566 1HG2 ILE B 268      51.180  54.710  44.610  1.00  0.00           H
ATOM  14567 2HG2 ILE B 268      51.360  55.740  43.160  1.00  0.00           H
ATOM  14568 3HG2 ILE B 268      51.950  54.140  43.080  1.00  0.00           H
ATOM  14569  CG1 ILE B 268      49.330  52.930  43.510  1.00  0.00           C
ATOM  14570 1HG1 ILE B 268      48.310  52.650  43.180  1.00  0.00           H
ATOM  14571 2HG1 ILE B 268      49.250  52.980  44.620  1.00  0.00           H
ATOM  14572  CD  ILE B 268      50.300  51.830  43.050  1.00  0.00           C
ATOM  14573  HD1 ILE B 268      50.220  51.740  41.950  1.00  0.00           H
ATOM  14574  HD2 ILE B 268      50.020  50.880  43.560  1.00  0.00           H
ATOM  14575  HD3 ILE B 268      51.380  51.930  43.270  1.00  0.00           H
ATOM  14576  C   ILE B 268      48.310  55.310  44.770  1.00  0.00           C
ATOM  14577  O   ILE B 268      47.510  54.470  45.220  1.00  0.00           O
ATOM  14578  N   THR B 269      48.870  56.100  45.690  1.00  0.00           N
ATOM  14579  HN  THR B 269      49.540  56.780  45.420  1.00  0.00           H
ATOM  14580  CA  THR B 269      48.870  55.900  47.180  1.00  0.00           C
ATOM  14581  HA  THR B 269      49.110  54.850  47.210  1.00  0.00           H
ATOM  14582  CB  THR B 269      49.930  56.550  48.040  1.00  0.00           C
ATOM  14583  HB  THR B 269      49.960  56.410  49.140  1.00  0.00           H
ATOM  14584  OG1 THR B 269      49.950  57.970  47.760  1.00  0.00           O
ATOM  14585  HG1 THR B 269      49.370  58.470  48.340  1.00  0.00           H
ATOM  14586  CG2 THR B 269      51.250  55.890  47.510  1.00  0.00           C
ATOM  14587 1HG2 THR B 269      51.330  54.780  47.510  1.00  0.00           H
ATOM  14588 2HG2 THR B 269      52.080  56.160  48.200  1.00  0.00           H
ATOM  14589 3HG2 THR B 269      51.650  56.220  46.520  1.00  0.00           H
ATOM  14590  C   THR B 269      47.520  55.940  47.850  1.00  0.00           C
ATOM  14591  O   THR B 269      47.220  55.060  48.610  1.00  0.00           O
ATOM  14592  N   SER B 270      46.660  56.820  47.440  1.00  0.00           N
ATOM  14593  HN  SER B 270      46.780  57.530  46.750  1.00  0.00           H
ATOM  14594  CA  SER B 270      45.260  56.830  47.840  1.00  0.00           C
ATOM  14595  HA  SER B 270      45.210  56.520  48.880  1.00  0.00           H
ATOM  14596  CB  SER B 270      44.520  58.130  47.700  1.00  0.00           C
ATOM  14597  HB1 SER B 270      45.130  58.930  48.180  1.00  0.00           H
ATOM  14598  HB2 SER B 270      43.500  58.010  48.140  1.00  0.00           H
ATOM  14599  OG  SER B 270      44.320  58.430  46.350  1.00  0.00           O
ATOM  14600  HG1 SER B 270      45.170  58.580  45.940  1.00  0.00           H
ATOM  14601  C   SER B 270      44.410  55.710  47.160  1.00  0.00           C
ATOM  14602  O   SER B 270      43.430  55.130  47.660  1.00  0.00           O
ATOM  14603  N   LEU B 271      44.740  55.300  45.900  1.00  0.00           N
ATOM  14604  HN  LEU B 271      45.530  55.700  45.450  1.00  0.00           H
ATOM  14605  CA  LEU B 271      44.200  54.050  45.280  1.00  0.00           C
ATOM  14606  HA  LEU B 271      43.130  54.190  45.380  1.00  0.00           H
ATOM  14607  CB  LEU B 271      44.640  53.870  43.820  1.00  0.00           C
ATOM  14608  HB1 LEU B 271      44.470  52.810  43.520  1.00  0.00           H
ATOM  14609  HB2 LEU B 271      45.710  54.110  43.620  1.00  0.00           H
ATOM  14610  CG  LEU B 271      43.960  54.760  42.810  1.00  0.00           C
ATOM  14611  HG  LEU B 271      44.120  55.800  43.160  1.00  0.00           H
ATOM  14612  CD1 LEU B 271      44.570  54.740  41.360  1.00  0.00           C
ATOM  14613 1HD1 LEU B 271      44.030  55.490  40.750  1.00  0.00           H
ATOM  14614 2HD1 LEU B 271      44.570  53.690  40.990  1.00  0.00           H
ATOM  14615 3HD1 LEU B 271      45.670  54.890  41.430  1.00  0.00           H
ATOM  14616  CD2 LEU B 271      42.390  54.590  42.750  1.00  0.00           C
ATOM  14617 1HD2 LEU B 271      42.070  53.560  42.490  1.00  0.00           H
ATOM  14618 2HD2 LEU B 271      41.910  55.250  41.990  1.00  0.00           H
ATOM  14619 3HD2 LEU B 271      41.890  54.850  43.710  1.00  0.00           H
ATOM  14620  C   LEU B 271      44.520  52.820  46.050  1.00  0.00           C
ATOM  14621  O   LEU B 271      43.770  51.830  46.290  1.00  0.00           O
ATOM  14622  N   LEU B 272      45.780  52.700  46.570  1.00  0.00           N
ATOM  14623  HN  LEU B 272      46.460  53.340  46.230  1.00  0.00           H
ATOM  14624  CA  LEU B 272      46.260  51.640  47.410  1.00  0.00           C
ATOM  14625  HA  LEU B 272      46.030  50.680  46.970  1.00  0.00           H
ATOM  14626  CB  LEU B 272      47.720  51.770  47.860  1.00  0.00           C
ATOM  14627  HB1 LEU B 272      47.930  51.280  48.840  1.00  0.00           H
ATOM  14628  HB2 LEU B 272      47.910  52.860  47.930  1.00  0.00           H
ATOM  14629  CG  LEU B 272      48.660  51.120  46.850  1.00  0.00           C
ATOM  14630  HG  LEU B 272      48.360  51.490  45.850  1.00  0.00           H
ATOM  14631  CD1 LEU B 272      50.110  51.600  47.160  1.00  0.00           C
ATOM  14632 1HD1 LEU B 272      50.340  51.370  48.220  1.00  0.00           H
ATOM  14633 2HD1 LEU B 272      50.370  52.670  47.010  1.00  0.00           H
ATOM  14634 3HD1 LEU B 272      50.790  51.030  46.490  1.00  0.00           H
ATOM  14635  CD2 LEU B 272      48.490  49.600  46.760  1.00  0.00           C
ATOM  14636 1HD2 LEU B 272      49.320  49.350  46.060  1.00  0.00           H
ATOM  14637 2HD2 LEU B 272      47.540  49.180  46.360  1.00  0.00           H
ATOM  14638 3HD2 LEU B 272      48.730  49.120  47.730  1.00  0.00           H
ATOM  14639  C   LEU B 272      45.440  51.510  48.720  1.00  0.00           C
ATOM  14640  O   LEU B 272      45.150  50.420  49.230  1.00  0.00           O
ATOM  14641  N   ALA B 273      45.250  52.630  49.450  1.00  0.00           N
ATOM  14642  HN  ALA B 273      45.670  53.460  49.090  1.00  0.00           H
ATOM  14643  CA  ALA B 273      44.520  52.810  50.680  1.00  0.00           C
ATOM  14644  HA  ALA B 273      44.810  52.070  51.420  1.00  0.00           H
ATOM  14645  CB  ALA B 273      44.680  54.320  51.080  1.00  0.00           C
ATOM  14646  HB1 ALA B 273      44.380  54.900  50.180  1.00  0.00           H
ATOM  14647  HB2 ALA B 273      45.700  54.480  51.500  1.00  0.00           H
ATOM  14648  HB3 ALA B 273      44.010  54.520  51.940  1.00  0.00           H
ATOM  14649  C   ALA B 273      42.990  52.420  50.520  1.00  0.00           C
ATOM  14650  O   ALA B 273      42.420  51.590  51.280  1.00  0.00           O
ATOM  14651  N   ASN B 274      42.390  52.920  49.400  1.00  0.00           N
ATOM  14652  HN  ASN B 274      42.880  53.450  48.720  1.00  0.00           H
ATOM  14653  CA  ASN B 274      41.070  52.520  49.040  1.00  0.00           C
ATOM  14654  HA  ASN B 274      40.490  52.360  49.940  1.00  0.00           H
ATOM  14655  CB  ASN B 274      40.450  53.660  48.140  1.00  0.00           C
ATOM  14656  HB1 ASN B 274      39.450  53.340  47.780  1.00  0.00           H
ATOM  14657  HB2 ASN B 274      41.080  53.960  47.270  1.00  0.00           H
ATOM  14658  CG  ASN B 274      40.200  54.930  49.070  1.00  0.00           C
ATOM  14659  OD1 ASN B 274      39.420  54.800  50.030  1.00  0.00           O
ATOM  14660  ND2 ASN B 274      40.690  56.160  48.660  1.00  0.00           N
ATOM  14661 1HD2 ASN B 274      41.190  56.190  47.800  1.00  0.00           H
ATOM  14662 2HD2 ASN B 274      40.550  56.890  49.320  1.00  0.00           H
ATOM  14663  C   ASN B 274      40.950  51.080  48.490  1.00  0.00           C
ATOM  14664  O   ASN B 274      39.860  50.490  48.340  1.00  0.00           O
ATOM  14665  N   GLY B 275      42.130  50.380  48.250  1.00  0.00           N
ATOM  14666  HN  GLY B 275      42.990  50.870  48.350  1.00  0.00           H
ATOM  14667  CA  GLY B 275      42.180  48.980  47.960  1.00  0.00           C
ATOM  14668  HA1 GLY B 275      41.490  48.540  48.660  1.00  0.00           H
ATOM  14669  HA2 GLY B 275      43.170  48.590  48.080  1.00  0.00           H
ATOM  14670  C   GLY B 275      41.790  48.610  46.530  1.00  0.00           C
ATOM  14671  O   GLY B 275      41.330  47.520  46.240  1.00  0.00           O
ATOM  14672  N   VAL B 276      41.870  49.540  45.600  1.00  0.00           N
ATOM  14673  HN  VAL B 276      42.170  50.440  45.910  1.00  0.00           H
ATOM  14674  CA  VAL B 276      41.820  49.300  44.180  1.00  0.00           C
ATOM  14675  HA  VAL B 276      40.860  48.820  44.070  1.00  0.00           H
ATOM  14676  CB  VAL B 276      41.730  50.580  43.340  1.00  0.00           C
ATOM  14677  HB  VAL B 276      42.750  51.000  43.240  1.00  0.00           H
ATOM  14678  CG1 VAL B 276      41.200  50.280  41.960  1.00  0.00           C
ATOM  14679 1HG1 VAL B 276      41.370  51.180  41.340  1.00  0.00           H
ATOM  14680 2HG1 VAL B 276      40.190  49.810  41.980  1.00  0.00           H
ATOM  14681 3HG1 VAL B 276      41.880  49.530  41.510  1.00  0.00           H
ATOM  14682  CG2 VAL B 276      40.730  51.550  44.030  1.00  0.00           C
ATOM  14683 1HG2 VAL B 276      40.810  52.480  43.430  1.00  0.00           H
ATOM  14684 2HG2 VAL B 276      41.100  51.920  45.010  1.00  0.00           H
ATOM  14685 3HG2 VAL B 276      39.730  51.050  44.020  1.00  0.00           H
ATOM  14686  C   VAL B 276      43.030  48.430  43.770  1.00  0.00           C
ATOM  14687  O   VAL B 276      42.880  47.560  42.920  1.00  0.00           O
ATOM  14688  N   TYR B 277      44.120  48.630  44.360  1.00  0.00           N
ATOM  14689  HN  TYR B 277      44.230  49.420  44.960  1.00  0.00           H
ATOM  14690  CA  TYR B 277      45.280  47.850  44.330  1.00  0.00           C
ATOM  14691  HA  TYR B 277      45.070  46.950  43.770  1.00  0.00           H
ATOM  14692  CB  TYR B 277      46.620  48.370  43.700  1.00  0.00           C
ATOM  14693  HB1 TYR B 277      47.410  47.590  43.790  1.00  0.00           H
ATOM  14694  HB2 TYR B 277      46.910  49.260  44.300  1.00  0.00           H
ATOM  14695  CG  TYR B 277      46.500  48.760  42.230  1.00  0.00           C
ATOM  14696  CD1 TYR B 277      47.220  49.870  41.790  1.00  0.00           C
ATOM  14697  HD1 TYR B 277      47.740  50.480  42.520  1.00  0.00           H
ATOM  14698  CE1 TYR B 277      47.150  50.270  40.380  1.00  0.00           C
ATOM  14699  HE1 TYR B 277      47.580  51.240  40.170  1.00  0.00           H
ATOM  14700  CZ  TYR B 277      46.550  49.430  39.460  1.00  0.00           C
ATOM  14701  OH  TYR B 277      46.480  49.820  38.170  1.00  0.00           O
ATOM  14702  HH  TYR B 277      45.980  49.170  37.670  1.00  0.00           H
ATOM  14703  CD2 TYR B 277      45.780  47.940  41.260  1.00  0.00           C
ATOM  14704  HD2 TYR B 277      45.290  47.010  41.520  1.00  0.00           H
ATOM  14705  CE2 TYR B 277      45.830  48.300  39.920  1.00  0.00           C
ATOM  14706  HE2 TYR B 277      45.220  47.620  39.340  1.00  0.00           H
ATOM  14707  C   TYR B 277      45.580  47.520  45.800  1.00  0.00           C
ATOM  14708  O   TYR B 277      45.360  48.390  46.630  1.00  0.00           O
ATOM  14709  N   SER B 278      45.980  46.350  46.200  1.00  0.00           N
ATOM  14710  HN  SER B 278      46.320  45.640  45.590  1.00  0.00           H
ATOM  14711  CA  SER B 278      46.190  46.040  47.650  1.00  0.00           C
ATOM  14712  HA  SER B 278      45.580  46.700  48.260  1.00  0.00           H
ATOM  14713  CB  SER B 278      45.810  44.610  48.070  1.00  0.00           C
ATOM  14714  HB1 SER B 278      45.830  44.390  49.160  1.00  0.00           H
ATOM  14715  HB2 SER B 278      46.420  43.920  47.450  1.00  0.00           H
ATOM  14716  OG  SER B 278      44.450  44.340  47.780  1.00  0.00           O
ATOM  14717  HG1 SER B 278      43.890  44.900  48.310  1.00  0.00           H
ATOM  14718  C   SER B 278      47.630  46.090  48.030  1.00  0.00           C
ATOM  14719  O   SER B 278      47.970  46.400  49.160  1.00  0.00           O
ATOM  14720  N   ALA B 279      48.610  45.900  47.130  1.00  0.00           N
ATOM  14721  HN  ALA B 279      48.410  45.550  46.220  1.00  0.00           H
ATOM  14722  CA  ALA B 279      50.030  46.050  47.480  1.00  0.00           C
ATOM  14723  HA  ALA B 279      50.160  46.950  48.070  1.00  0.00           H
ATOM  14724  CB  ALA B 279      50.470  44.820  48.330  1.00  0.00           C
ATOM  14725  HB1 ALA B 279      49.980  44.800  49.330  1.00  0.00           H
ATOM  14726  HB2 ALA B 279      51.570  44.760  48.460  1.00  0.00           H
ATOM  14727  HB3 ALA B 279      50.120  43.890  47.840  1.00  0.00           H
ATOM  14728  C   ALA B 279      50.840  46.090  46.240  1.00  0.00           C
ATOM  14729  O   ALA B 279      50.430  45.570  45.190  1.00  0.00           O
ATOM  14730  N   ALA B 280      51.980  46.800  46.210  1.00  0.00           N
ATOM  14731  HN  ALA B 280      52.250  47.420  46.950  1.00  0.00           H
ATOM  14732  CA  ALA B 280      52.770  47.040  44.990  1.00  0.00           C
ATOM  14733  HA  ALA B 280      52.590  46.340  44.190  1.00  0.00           H
ATOM  14734  CB  ALA B 280      52.520  48.480  44.530  1.00  0.00           C
ATOM  14735  HB1 ALA B 280      52.740  49.160  45.380  1.00  0.00           H
ATOM  14736  HB2 ALA B 280      51.490  48.700  44.190  1.00  0.00           H
ATOM  14737  HB3 ALA B 280      53.330  48.760  43.830  1.00  0.00           H
ATOM  14738  C   ALA B 280      54.230  46.850  45.450  1.00  0.00           C
ATOM  14739  O   ALA B 280      54.680  47.500  46.410  1.00  0.00           O
ATOM  14740  N   TYR B 281      55.040  45.940  44.770  1.00  0.00           N
ATOM  14741  HN  TYR B 281      54.780  45.510  43.910  1.00  0.00           H
ATOM  14742  CA  TYR B 281      56.380  45.550  45.360  1.00  0.00           C
ATOM  14743  HA  TYR B 281      56.780  46.540  45.540  1.00  0.00           H
ATOM  14744  CB  TYR B 281      56.330  44.670  46.660  1.00  0.00           C
ATOM  14745  HB1 TYR B 281      55.930  45.400  47.400  1.00  0.00           H
ATOM  14746  HB2 TYR B 281      57.270  44.230  47.060  1.00  0.00           H
ATOM  14747  CG  TYR B 281      55.320  43.640  46.510  1.00  0.00           C
ATOM  14748  CD1 TYR B 281      54.040  43.780  47.020  1.00  0.00           C
ATOM  14749  HD1 TYR B 281      53.650  44.650  47.530  1.00  0.00           H
ATOM  14750  CE1 TYR B 281      53.100  42.740  47.010  1.00  0.00           C
ATOM  14751  HE1 TYR B 281      52.120  42.820  47.440  1.00  0.00           H
ATOM  14752  CZ  TYR B 281      53.530  41.510  46.430  1.00  0.00           C
ATOM  14753  OH  TYR B 281      52.630  40.400  46.460  1.00  0.00           O
ATOM  14754  HH  TYR B 281      51.820  40.730  46.850  1.00  0.00           H
ATOM  14755  CD2 TYR B 281      55.770  42.340  46.100  1.00  0.00           C
ATOM  14756  HD2 TYR B 281      56.800  42.160  45.840  1.00  0.00           H
ATOM  14757  CE2 TYR B 281      54.800  41.330  46.020  1.00  0.00           C
ATOM  14758  HE2 TYR B 281      55.140  40.330  45.780  1.00  0.00           H
ATOM  14759  C   TYR B 281      57.330  45.010  44.290  1.00  0.00           C
ATOM  14760  O   TYR B 281      56.960  44.200  43.480  1.00  0.00           O
ATOM  14761  N   PRO B 282      58.630  45.300  44.320  1.00  0.00           N
ATOM  14762  CD  PRO B 282      59.240  46.310  45.230  1.00  0.00           C
ATOM  14763  HD1 PRO B 282      59.070  46.050  46.290  1.00  0.00           H
ATOM  14764  HD2 PRO B 282      58.810  47.280  44.900  1.00  0.00           H
ATOM  14765  CA  PRO B 282      59.610  44.680  43.440  1.00  0.00           C
ATOM  14766  HA  PRO B 282      59.290  44.480  42.430  1.00  0.00           H
ATOM  14767  CB  PRO B 282      60.720  45.800  43.380  1.00  0.00           C
ATOM  14768  HB1 PRO B 282      60.290  46.470  42.610  1.00  0.00           H
ATOM  14769  HB2 PRO B 282      61.710  45.430  43.030  1.00  0.00           H
ATOM  14770  CG  PRO B 282      60.760  46.460  44.820  1.00  0.00           C
ATOM  14771  HG1 PRO B 282      61.370  46.010  45.630  1.00  0.00           H
ATOM  14772  HG2 PRO B 282      61.140  47.500  44.790  1.00  0.00           H
ATOM  14773  C   PRO B 282      60.110  43.350  44.050  1.00  0.00           C
ATOM  14774  O   PRO B 282      59.870  42.980  45.190  1.00  0.00           O
ATOM  14775  N   LEU B 283      60.650  42.450  43.230  1.00  0.00           N
ATOM  14776  HN  LEU B 283      60.960  42.740  42.320  1.00  0.00           H
ATOM  14777  CA  LEU B 283      60.640  41.040  43.470  1.00  0.00           C
ATOM  14778  HA  LEU B 283      60.010  40.740  44.290  1.00  0.00           H
ATOM  14779  CB  LEU B 283      60.180  40.380  42.200  1.00  0.00           C
ATOM  14780  HB1 LEU B 283      60.060  39.280  42.310  1.00  0.00           H
ATOM  14781  HB2 LEU B 283      60.850  40.500  41.330  1.00  0.00           H
ATOM  14782  CG  LEU B 283      58.790  40.940  41.780  1.00  0.00           C
ATOM  14783  HG  LEU B 283      58.770  42.020  41.530  1.00  0.00           H
ATOM  14784  CD1 LEU B 283      58.460  40.060  40.490  1.00  0.00           C
ATOM  14785 1HD1 LEU B 283      58.460  38.980  40.770  1.00  0.00           H
ATOM  14786 2HD1 LEU B 283      59.310  40.310  39.820  1.00  0.00           H
ATOM  14787 3HD1 LEU B 283      57.530  40.370  39.960  1.00  0.00           H
ATOM  14788  CD2 LEU B 283      57.690  40.620  42.770  1.00  0.00           C
ATOM  14789 1HD2 LEU B 283      56.680  40.960  42.460  1.00  0.00           H
ATOM  14790 2HD2 LEU B 283      57.860  41.110  43.760  1.00  0.00           H
ATOM  14791 3HD2 LEU B 283      57.660  39.550  43.050  1.00  0.00           H
ATOM  14792  C   LEU B 283      61.990  40.490  43.830  1.00  0.00           C
ATOM  14793  O   LEU B 283      63.000  41.100  43.430  1.00  0.00           O
ATOM  14794  N   HSD B 284      61.980  39.430  44.550  1.00  0.00           N
ATOM  14795  HN  HSD B 284      61.080  39.090  44.840  1.00  0.00           H
ATOM  14796  CA  HSD B 284      63.090  38.660  45.100  1.00  0.00           C
ATOM  14797  HA  HSD B 284      63.490  39.210  45.930  1.00  0.00           H
ATOM  14798  CB  HSD B 284      62.730  37.270  45.590  1.00  0.00           C
ATOM  14799  HB1 HSD B 284      61.980  37.340  46.400  1.00  0.00           H
ATOM  14800  HB2 HSD B 284      63.560  36.760  46.130  1.00  0.00           H
ATOM  14801  ND1 HSD B 284      60.880  36.230  44.360  1.00  0.00           N
ATOM  14802  HD1 HSD B 284      60.190  36.930  44.580  1.00  0.00           H
ATOM  14803  CG  HSD B 284      62.260  36.340  44.570  1.00  0.00           C
ATOM  14804  CE1 HSD B 284      60.680  35.200  43.520  1.00  0.00           C
ATOM  14805  HE1 HSD B 284      59.790  34.920  42.970  1.00  0.00           H
ATOM  14806  NE2 HSD B 284      61.860  34.720  43.090  1.00  0.00           N
ATOM  14807  CD2 HSD B 284      62.830  35.400  43.770  1.00  0.00           C
ATOM  14808  HD2 HSD B 284      63.890  35.220  43.710  1.00  0.00           H
ATOM  14809  C   HSD B 284      64.300  38.370  44.190  1.00  0.00           C
ATOM  14810  O   HSD B 284      64.120  38.150  43.000  1.00  0.00           O
ATOM  14811  N   ASP B 285      65.560  38.290  44.650  1.00  0.00           N
ATOM  14812  HN  ASP B 285      65.760  38.860  45.440  1.00  0.00           H
ATOM  14813  CA  ASP B 285      66.680  37.580  44.020  1.00  0.00           C
ATOM  14814  HA  ASP B 285      66.470  37.630  42.960  1.00  0.00           H
ATOM  14815  CB  ASP B 285      68.070  38.160  44.280  1.00  0.00           C
ATOM  14816  HB1 ASP B 285      68.760  37.300  44.430  1.00  0.00           H
ATOM  14817  HB2 ASP B 285      68.110  38.780  45.200  1.00  0.00           H
ATOM  14818  CG  ASP B 285      68.690  38.870  43.130  1.00  0.00           C
ATOM  14819  OD1 ASP B 285      69.900  39.140  43.160  1.00  0.00           O
ATOM  14820  OD2 ASP B 285      67.920  39.320  42.180  1.00  0.00           O
ATOM  14821  C   ASP B 285      66.560  36.090  44.470  1.00  0.00           C
ATOM  14822  O   ASP B 285      66.530  35.760  45.660  1.00  0.00           O
ATOM  14823  N   GLY B 286      66.520  35.210  43.450  1.00  0.00           N
ATOM  14824  HN  GLY B 286      66.540  35.560  42.520  1.00  0.00           H
ATOM  14825  CA  GLY B 286      66.840  33.780  43.660  1.00  0.00           C
ATOM  14826  HA1 GLY B 286      67.910  33.670  43.730  1.00  0.00           H
ATOM  14827  HA2 GLY B 286      66.310  33.210  42.910  1.00  0.00           H
ATOM  14828  C   GLY B 286      66.320  33.080  44.880  1.00  0.00           C
ATOM  14829  O   GLY B 286      65.260  33.340  45.390  1.00  0.00           O
ATOM  14830  N   ASP B 287      67.060  32.080  45.240  1.00  0.00           N
ATOM  14831  HN  ASP B 287      67.720  31.910  44.520  1.00  0.00           H
ATOM  14832  CA  ASP B 287      66.950  31.590  46.640  1.00  0.00           C
ATOM  14833  HA  ASP B 287      66.350  32.190  47.310  1.00  0.00           H
ATOM  14834  CB  ASP B 287      66.330  30.200  46.720  1.00  0.00           C
ATOM  14835  HB1 ASP B 287      66.550  29.510  47.560  1.00  0.00           H
ATOM  14836  HB2 ASP B 287      66.550  29.600  45.800  1.00  0.00           H
ATOM  14837  CG  ASP B 287      64.770  30.250  46.750  1.00  0.00           C
ATOM  14838  OD1 ASP B 287      64.190  29.190  46.510  1.00  0.00           O
ATOM  14839  OD2 ASP B 287      64.220  31.270  47.170  1.00  0.00           O
ATOM  14840  C   ASP B 287      68.380  31.660  47.240  1.00  0.00           C
ATOM  14841  O   ASP B 287      69.340  31.460  46.530  1.00  0.00           O
ATOM  14842  N   TYR B 288      68.470  31.970  48.570  1.00  0.00           N
ATOM  14843  HN  TYR B 288      67.660  31.900  49.150  1.00  0.00           H
ATOM  14844  CA  TYR B 288      69.740  32.410  49.250  1.00  0.00           C
ATOM  14845  HA  TYR B 288      70.320  32.940  48.510  1.00  0.00           H
ATOM  14846  CB  TYR B 288      69.470  33.380  50.430  1.00  0.00           C
ATOM  14847  HB1 TYR B 288      69.070  34.350  50.050  1.00  0.00           H
ATOM  14848  HB2 TYR B 288      70.450  33.590  50.910  1.00  0.00           H
ATOM  14849  CG  TYR B 288      68.570  32.790  51.530  1.00  0.00           C
ATOM  14850  CD1 TYR B 288      67.210  33.130  51.560  1.00  0.00           C
ATOM  14851  HD1 TYR B 288      66.680  33.740  50.850  1.00  0.00           H
ATOM  14852  CE1 TYR B 288      66.380  32.580  52.560  1.00  0.00           C
ATOM  14853  HE1 TYR B 288      65.320  32.800  52.620  1.00  0.00           H
ATOM  14854  CZ  TYR B 288      66.920  31.650  53.430  1.00  0.00           C
ATOM  14855  OH  TYR B 288      66.100  31.020  54.400  1.00  0.00           O
ATOM  14856  HH  TYR B 288      65.210  31.180  54.090  1.00  0.00           H
ATOM  14857  CD2 TYR B 288      69.100  31.930  52.520  1.00  0.00           C
ATOM  14858  HD2 TYR B 288      70.130  31.610  52.440  1.00  0.00           H
ATOM  14859  CE2 TYR B 288      68.270  31.240  53.340  1.00  0.00           C
ATOM  14860  HE2 TYR B 288      68.660  30.490  54.010  1.00  0.00           H
ATOM  14861  C   TYR B 288      70.650  31.240  49.640  1.00  0.00           C
ATOM  14862  O   TYR B 288      71.750  31.380  50.050  1.00  0.00           O
ATOM  14863  N   GLU B 289      70.130  29.960  49.570  1.00  0.00           N
ATOM  14864  HN  GLU B 289      69.220  29.940  49.180  1.00  0.00           H
ATOM  14865  CA  GLU B 289      70.800  28.720  49.930  1.00  0.00           C
ATOM  14866  HA  GLU B 289      71.860  28.770  49.730  1.00  0.00           H
ATOM  14867  CB  GLU B 289      70.630  28.560  51.450  1.00  0.00           C
ATOM  14868  HB1 GLU B 289      69.570  28.450  51.740  1.00  0.00           H
ATOM  14869  HB2 GLU B 289      71.070  29.410  52.010  1.00  0.00           H
ATOM  14870  CG  GLU B 289      71.300  27.320  52.130  1.00  0.00           C
ATOM  14871  HG1 GLU B 289      72.310  27.290  51.670  1.00  0.00           H
ATOM  14872  HG2 GLU B 289      70.600  26.500  51.830  1.00  0.00           H
ATOM  14873  CD  GLU B 289      71.510  27.290  53.610  1.00  0.00           C
ATOM  14874  OE1 GLU B 289      70.810  27.940  54.360  1.00  0.00           O
ATOM  14875  OE2 GLU B 289      72.400  26.530  54.090  1.00  0.00           O
ATOM  14876  C   GLU B 289      70.290  27.600  49.130  1.00  0.00           C
ATOM  14877  O   GLU B 289      71.050  27.100  48.300  1.00  0.00           O
ATOM  14878  N   GLY B 290      69.040  27.250  49.410  1.00  0.00           N
ATOM  14879  HN  GLY B 290      68.620  27.850  50.090  1.00  0.00           H
ATOM  14880  CA  GLY B 290      68.130  26.450  48.680  1.00  0.00           C
ATOM  14881  HA1 GLY B 290      67.490  27.030  48.030  1.00  0.00           H
ATOM  14882  HA2 GLY B 290      67.530  25.900  49.390  1.00  0.00           H
ATOM  14883  C   GLY B 290      68.690  25.250  47.910  1.00  0.00           C
ATOM  14884  O   GLY B 290      69.500  24.560  48.480  1.00  0.00           O
ATOM  14885  N   ASP B 291      67.970  24.920  46.800  1.00  0.00           N
ATOM  14886  HN  ASP B 291      67.160  25.440  46.540  1.00  0.00           H
ATOM  14887  CA  ASP B 291      68.180  23.770  46.030  1.00  0.00           C
ATOM  14888  HA  ASP B 291      69.140  23.400  46.360  1.00  0.00           H
ATOM  14889  CB  ASP B 291      67.010  22.800  46.190  1.00  0.00           C
ATOM  14890  HB1 ASP B 291      66.080  23.240  45.760  1.00  0.00           H
ATOM  14891  HB2 ASP B 291      66.700  22.800  47.250  1.00  0.00           H
ATOM  14892  CG  ASP B 291      67.260  21.400  45.590  1.00  0.00           C
ATOM  14893  OD1 ASP B 291      66.250  20.620  45.410  1.00  0.00           O
ATOM  14894  OD2 ASP B 291      68.440  20.970  45.430  1.00  0.00           O
ATOM  14895  C   ASP B 291      68.300  24.260  44.590  1.00  0.00           C
ATOM  14896  O   ASP B 291      67.360  24.870  44.120  1.00  0.00           O
ATOM  14897  N   ASN B 292      69.470  23.930  43.850  1.00  0.00           N
ATOM  14898  HN  ASN B 292      70.150  23.390  44.340  1.00  0.00           H
ATOM  14899  CA  ASN B 292      69.640  24.320  42.500  1.00  0.00           C
ATOM  14900  HA  ASN B 292      70.580  23.820  42.280  1.00  0.00           H
ATOM  14901  CB  ASN B 292      68.550  23.800  41.550  1.00  0.00           C
ATOM  14902  HB1 ASN B 292      68.690  24.210  40.520  1.00  0.00           H
ATOM  14903  HB2 ASN B 292      67.570  24.150  41.950  1.00  0.00           H
ATOM  14904  CG  ASN B 292      68.610  22.280  41.580  1.00  0.00           C
ATOM  14905  OD1 ASN B 292      67.540  21.760  41.810  1.00  0.00           O
ATOM  14906  ND2 ASN B 292      69.800  21.680  41.610  1.00  0.00           N
ATOM  14907 1HD2 ASN B 292      70.620  22.200  41.850  1.00  0.00           H
ATOM  14908 2HD2 ASN B 292      69.850  20.730  41.280  1.00  0.00           H
ATOM  14909  C   ASN B 292      69.950  25.810  42.280  1.00  0.00           C
ATOM  14910  O   ASN B 292      69.860  26.330  41.120  1.00  0.00           O
ATOM  14911  N   VAL B 293      70.230  26.530  43.340  1.00  0.00           N
ATOM  14912  HN  VAL B 293      70.250  26.100  44.240  1.00  0.00           H
ATOM  14913  CA  VAL B 293      70.260  28.000  43.330  1.00  0.00           C
ATOM  14914  HA  VAL B 293      69.470  28.450  42.760  1.00  0.00           H
ATOM  14915  CB  VAL B 293      70.070  28.770  44.700  1.00  0.00           C
ATOM  14916  HB  VAL B 293      69.730  29.810  44.530  1.00  0.00           H
ATOM  14917  CG1 VAL B 293      68.870  27.980  45.420  1.00  0.00           C
ATOM  14918 1HG1 VAL B 293      68.020  27.860  44.720  1.00  0.00           H
ATOM  14919 2HG1 VAL B 293      68.540  28.480  46.360  1.00  0.00           H
ATOM  14920 3HG1 VAL B 293      69.260  26.970  45.650  1.00  0.00           H
ATOM  14921  CG2 VAL B 293      71.360  28.660  45.570  1.00  0.00           C
ATOM  14922 1HG2 VAL B 293      71.160  29.080  46.580  1.00  0.00           H
ATOM  14923 2HG2 VAL B 293      72.240  29.180  45.140  1.00  0.00           H
ATOM  14924 3HG2 VAL B 293      71.520  27.580  45.790  1.00  0.00           H
ATOM  14925  C   VAL B 293      71.540  28.520  42.710  1.00  0.00           C
ATOM  14926  O   VAL B 293      72.670  28.070  42.860  1.00  0.00           O
ATOM  14927  N   GLU B 294      71.410  29.560  41.910  1.00  0.00           N
ATOM  14928  HN  GLU B 294      70.510  29.910  41.670  1.00  0.00           H
ATOM  14929  CA  GLU B 294      72.460  30.200  41.230  1.00  0.00           C
ATOM  14930  HA  GLU B 294      73.190  29.450  40.970  1.00  0.00           H
ATOM  14931  CB  GLU B 294      71.910  30.620  39.870  1.00  0.00           C
ATOM  14932  HB1 GLU B 294      72.550  31.400  39.400  1.00  0.00           H
ATOM  14933  HB2 GLU B 294      71.050  31.290  40.080  1.00  0.00           H
ATOM  14934  CG  GLU B 294      71.630  29.460  38.900  1.00  0.00           C
ATOM  14935  HG1 GLU B 294      70.650  29.030  39.180  1.00  0.00           H
ATOM  14936  HG2 GLU B 294      72.450  28.720  38.960  1.00  0.00           H
ATOM  14937  CD  GLU B 294      71.570  29.960  37.420  1.00  0.00           C
ATOM  14938  OE1 GLU B 294      70.460  30.400  37.060  1.00  0.00           O
ATOM  14939  OE2 GLU B 294      72.530  29.900  36.580  1.00  0.00           O
ATOM  14940  C   GLU B 294      72.990  31.440  42.040  1.00  0.00           C
ATOM  14941  O   GLU B 294      72.290  31.870  42.980  1.00  0.00           O
ATOM  14942  N   PHE B 295      74.190  31.970  41.650  1.00  0.00           N
ATOM  14943  HN  PHE B 295      74.580  31.640  40.790  1.00  0.00           H
ATOM  14944  CA  PHE B 295      74.800  33.100  42.330  1.00  0.00           C
ATOM  14945  HA  PHE B 295      74.800  32.860  43.390  1.00  0.00           H
ATOM  14946  CB  PHE B 295      76.220  33.370  41.770  1.00  0.00           C
ATOM  14947  HB1 PHE B 295      76.580  34.380  42.090  1.00  0.00           H
ATOM  14948  HB2 PHE B 295      76.120  33.400  40.670  1.00  0.00           H
ATOM  14949  CG  PHE B 295      77.050  32.160  42.090  1.00  0.00           C
ATOM  14950  CD1 PHE B 295      77.750  32.120  43.320  1.00  0.00           C
ATOM  14951  HD1 PHE B 295      77.550  32.960  43.960  1.00  0.00           H
ATOM  14952  CE1 PHE B 295      78.620  31.050  43.580  1.00  0.00           C
ATOM  14953  HE1 PHE B 295      79.120  31.050  44.540  1.00  0.00           H
ATOM  14954  CZ  PHE B 295      78.820  30.040  42.590  1.00  0.00           C
ATOM  14955  HZ  PHE B 295      79.610  29.320  42.740  1.00  0.00           H
ATOM  14956  CD2 PHE B 295      77.280  31.140  41.140  1.00  0.00           C
ATOM  14957  HD2 PHE B 295      76.870  31.250  40.150  1.00  0.00           H
ATOM  14958  CE2 PHE B 295      78.090  30.080  41.400  1.00  0.00           C
ATOM  14959  HE2 PHE B 295      78.250  29.270  40.700  1.00  0.00           H
ATOM  14960  C   PHE B 295      73.960  34.350  42.080  1.00  0.00           C
ATOM  14961  O   PHE B 295      73.590  34.740  40.940  1.00  0.00           O
ATOM  14962  N   ASN B 296      73.650  35.040  43.200  1.00  0.00           N
ATOM  14963  HN  ASN B 296      74.010  34.740  44.080  1.00  0.00           H
ATOM  14964  CA  ASN B 296      72.680  36.160  43.230  1.00  0.00           C
ATOM  14965  HA  ASN B 296      72.990  36.800  42.410  1.00  0.00           H
ATOM  14966  CB  ASN B 296      71.190  35.670  43.010  1.00  0.00           C
ATOM  14967  HB1 ASN B 296      71.210  35.170  42.020  1.00  0.00           H
ATOM  14968  HB2 ASN B 296      70.610  36.610  42.950  1.00  0.00           H
ATOM  14969  CG  ASN B 296      70.600  34.940  44.240  1.00  0.00           C
ATOM  14970  OD1 ASN B 296      70.150  35.600  45.220  1.00  0.00           O
ATOM  14971  ND2 ASN B 296      70.570  33.630  44.150  1.00  0.00           N
ATOM  14972 1HD2 ASN B 296      70.010  33.080  44.770  1.00  0.00           H
ATOM  14973 2HD2 ASN B 296      71.200  33.130  43.560  1.00  0.00           H
ATOM  14974  C   ASN B 296      72.850  36.950  44.550  1.00  0.00           C
ATOM  14975  O   ASN B 296      73.400  36.480  45.530  1.00  0.00           O
ATOM  14976  N   ASP B 297      72.350  38.200  44.590  1.00  0.00           N
ATOM  14977  HN  ASP B 297      71.820  38.530  43.810  1.00  0.00           H
ATOM  14978  CA  ASP B 297      72.590  39.090  45.700  1.00  0.00           C
ATOM  14979  HA  ASP B 297      73.640  39.070  45.950  1.00  0.00           H
ATOM  14980  CB  ASP B 297      72.020  40.510  45.370  1.00  0.00           C
ATOM  14981  HB1 ASP B 297      71.980  41.160  46.260  1.00  0.00           H
ATOM  14982  HB2 ASP B 297      70.990  40.280  45.020  1.00  0.00           H
ATOM  14983  CG  ASP B 297      72.750  41.130  44.210  1.00  0.00           C
ATOM  14984  OD1 ASP B 297      73.780  40.590  43.730  1.00  0.00           O
ATOM  14985  OD2 ASP B 297      72.330  42.250  43.820  1.00  0.00           O
ATOM  14986  C   ASP B 297      71.910  38.670  47.030  1.00  0.00           C
ATOM  14987  O   ASP B 297      72.520  38.950  48.050  1.00  0.00           O
ATOM  14988  N   ARG B 298      70.670  38.040  46.960  1.00  0.00           N
ATOM  14989  HN  ARG B 298      70.270  37.740  46.100  1.00  0.00           H
ATOM  14990  CA  ARG B 298      70.060  37.640  48.240  1.00  0.00           C
ATOM  14991  HA  ARG B 298      69.890  38.520  48.850  1.00  0.00           H
ATOM  14992  CB  ARG B 298      68.570  37.230  47.940  1.00  0.00           C
ATOM  14993  HB1 ARG B 298      68.530  36.370  47.230  1.00  0.00           H
ATOM  14994  HB2 ARG B 298      68.150  38.020  47.270  1.00  0.00           H
ATOM  14995  CG  ARG B 298      67.670  37.110  49.190  1.00  0.00           C
ATOM  14996  HG1 ARG B 298      67.880  37.950  49.890  1.00  0.00           H
ATOM  14997  HG2 ARG B 298      67.900  36.170  49.740  1.00  0.00           H
ATOM  14998  CD  ARG B 298      66.160  37.250  48.970  1.00  0.00           C
ATOM  14999  HD1 ARG B 298      65.940  38.100  48.290  1.00  0.00           H
ATOM  15000  HD2 ARG B 298      65.620  37.470  49.920  1.00  0.00           H
ATOM  15001  NE  ARG B 298      65.720  36.030  48.330  1.00  0.00           N
ATOM  15002  HE  ARG B 298      66.240  35.690  47.550  1.00  0.00           H
ATOM  15003  CZ  ARG B 298      64.650  35.310  48.680  1.00  0.00           C
ATOM  15004  NH1 ARG B 298      64.320  34.210  47.970  1.00  0.00           N
ATOM  15005 1HH1 ARG B 298      64.850  33.930  47.160  1.00  0.00           H
ATOM  15006 2HH1 ARG B 298      63.600  33.630  48.340  1.00  0.00           H
ATOM  15007  NH2 ARG B 298      63.980  35.480  49.850  1.00  0.00           N
ATOM  15008 1HH2 ARG B 298      63.940  36.410  50.230  1.00  0.00           H
ATOM  15009 2HH2 ARG B 298      63.330  34.750  50.030  1.00  0.00           H
ATOM  15010  C   ARG B 298      70.800  36.560  48.900  1.00  0.00           C
ATOM  15011  O   ARG B 298      70.930  36.630  50.130  1.00  0.00           O
ATOM  15012  N   LYS B 299      71.380  35.580  48.160  1.00  0.00           N
ATOM  15013  HN  LYS B 299      71.200  35.630  47.180  1.00  0.00           H
ATOM  15014  CA  LYS B 299      72.380  34.690  48.610  1.00  0.00           C
ATOM  15015  HA  LYS B 299      71.990  34.110  49.440  1.00  0.00           H
ATOM  15016  CB  LYS B 299      72.680  33.730  47.430  1.00  0.00           C
ATOM  15017  HB1 LYS B 299      72.810  34.350  46.510  1.00  0.00           H
ATOM  15018  HB2 LYS B 299      71.750  33.220  47.120  1.00  0.00           H
ATOM  15019  CG  LYS B 299      73.930  32.800  47.520  1.00  0.00           C
ATOM  15020  HG1 LYS B 299      73.970  32.380  48.540  1.00  0.00           H
ATOM  15021  HG2 LYS B 299      74.900  33.340  47.450  1.00  0.00           H
ATOM  15022  CD  LYS B 299      73.840  31.650  46.530  1.00  0.00           C
ATOM  15023  HD1 LYS B 299      73.450  32.040  45.560  1.00  0.00           H
ATOM  15024  HD2 LYS B 299      73.140  30.920  47.000  1.00  0.00           H
ATOM  15025  CE  LYS B 299      75.170  31.080  46.130  1.00  0.00           C
ATOM  15026  HE1 LYS B 299      75.870  31.920  45.940  1.00  0.00           H
ATOM  15027  HE2 LYS B 299      75.010  30.470  45.210  1.00  0.00           H
ATOM  15028  NZ  LYS B 299      75.620  30.230  47.260  1.00  0.00           N
ATOM  15029  HZ1 LYS B 299      75.090  29.330  47.240  1.00  0.00           H
ATOM  15030  HZ2 LYS B 299      75.520  30.680  48.190  1.00  0.00           H
ATOM  15031  HZ3 LYS B 299      76.600  29.970  47.050  1.00  0.00           H
ATOM  15032  C   LYS B 299      73.620  35.270  49.210  1.00  0.00           C
ATOM  15033  O   LYS B 299      74.080  34.810  50.260  1.00  0.00           O
ATOM  15034  N   LEU B 300      74.180  36.260  48.460  1.00  0.00           N
ATOM  15035  HN  LEU B 300      73.860  36.360  47.530  1.00  0.00           H
ATOM  15036  CA  LEU B 300      75.340  37.000  48.910  1.00  0.00           C
ATOM  15037  HA  LEU B 300      76.130  36.320  49.180  1.00  0.00           H
ATOM  15038  CB  LEU B 300      75.950  37.880  47.700  1.00  0.00           C
ATOM  15039  HB1 LEU B 300      75.190  38.640  47.410  1.00  0.00           H
ATOM  15040  HB2 LEU B 300      76.100  37.180  46.850  1.00  0.00           H
ATOM  15041  CG  LEU B 300      77.330  38.540  48.010  1.00  0.00           C
ATOM  15042  HG  LEU B 300      77.520  38.790  49.070  1.00  0.00           H
ATOM  15043  CD1 LEU B 300      78.410  37.440  47.730  1.00  0.00           C
ATOM  15044 1HD1 LEU B 300      78.150  36.670  48.480  1.00  0.00           H
ATOM  15045 2HD1 LEU B 300      79.420  37.850  47.970  1.00  0.00           H
ATOM  15046 3HD1 LEU B 300      78.300  37.000  46.710  1.00  0.00           H
ATOM  15047  CD2 LEU B 300      77.580  39.760  47.030  1.00  0.00           C
ATOM  15048 1HD2 LEU B 300      77.360  39.360  46.020  1.00  0.00           H
ATOM  15049 2HD2 LEU B 300      78.610  40.170  46.980  1.00  0.00           H
ATOM  15050 3HD2 LEU B 300      76.930  40.640  47.240  1.00  0.00           H
ATOM  15051  C   LEU B 300      75.140  37.700  50.240  1.00  0.00           C
ATOM  15052  O   LEU B 300      75.930  37.570  51.170  1.00  0.00           O
ATOM  15053  N   LEU B 301      74.010  38.420  50.380  1.00  0.00           N
ATOM  15054  HN  LEU B 301      73.570  38.770  49.560  1.00  0.00           H
ATOM  15055  CA  LEU B 301      73.660  39.100  51.690  1.00  0.00           C
ATOM  15056  HA  LEU B 301      74.420  39.820  51.950  1.00  0.00           H
ATOM  15057  CB  LEU B 301      72.220  39.720  51.510  1.00  0.00           C
ATOM  15058  HB1 LEU B 301      71.640  39.900  52.440  1.00  0.00           H
ATOM  15059  HB2 LEU B 301      71.610  38.970  50.960  1.00  0.00           H
ATOM  15060  CG  LEU B 301      72.270  41.060  50.690  1.00  0.00           C
ATOM  15061  HG  LEU B 301      73.090  41.070  49.930  1.00  0.00           H
ATOM  15062  CD1 LEU B 301      71.100  41.280  49.820  1.00  0.00           C
ATOM  15063 1HD1 LEU B 301      70.320  41.700  50.490  1.00  0.00           H
ATOM  15064 2HD1 LEU B 301      70.770  40.270  49.490  1.00  0.00           H
ATOM  15065 3HD1 LEU B 301      71.250  41.940  48.940  1.00  0.00           H
ATOM  15066  CD2 LEU B 301      72.570  42.250  51.650  1.00  0.00           C
ATOM  15067 1HD2 LEU B 301      72.560  43.270  51.190  1.00  0.00           H
ATOM  15068 2HD2 LEU B 301      73.490  41.990  52.220  1.00  0.00           H
ATOM  15069 3HD2 LEU B 301      71.790  42.330  52.440  1.00  0.00           H
ATOM  15070  C   LEU B 301      73.530  38.100  52.810  1.00  0.00           C
ATOM  15071  O   LEU B 301      74.060  38.310  53.900  1.00  0.00           O
ATOM  15072  N   TYR B 302      72.930  36.920  52.540  1.00  0.00           N
ATOM  15073  HN  TYR B 302      72.520  36.760  51.640  1.00  0.00           H
ATOM  15074  CA  TYR B 302      72.860  35.810  53.510  1.00  0.00           C
ATOM  15075  HA  TYR B 302      72.430  36.270  54.390  1.00  0.00           H
ATOM  15076  CB  TYR B 302      71.970  34.640  53.000  1.00  0.00           C
ATOM  15077  HB1 TYR B 302      72.400  34.170  52.090  1.00  0.00           H
ATOM  15078  HB2 TYR B 302      70.940  34.980  52.740  1.00  0.00           H
ATOM  15079  CG  TYR B 302      71.750  33.430  53.900  1.00  0.00           C
ATOM  15080  CD1 TYR B 302      70.970  33.560  55.030  1.00  0.00           C
ATOM  15081  HD1 TYR B 302      70.610  34.540  55.290  1.00  0.00           H
ATOM  15082  CE1 TYR B 302      70.610  32.430  55.750  1.00  0.00           C
ATOM  15083  HE1 TYR B 302      69.900  32.510  56.560  1.00  0.00           H
ATOM  15084  CZ  TYR B 302      71.110  31.140  55.410  1.00  0.00           C
ATOM  15085  OH  TYR B 302      70.620  29.930  55.970  1.00  0.00           O
ATOM  15086  HH  TYR B 302      70.720  29.220  55.320  1.00  0.00           H
ATOM  15087  CD2 TYR B 302      72.280  32.210  53.650  1.00  0.00           C
ATOM  15088  HD2 TYR B 302      72.860  32.170  52.740  1.00  0.00           H
ATOM  15089  CE2 TYR B 302      72.000  31.030  54.340  1.00  0.00           C
ATOM  15090  HE2 TYR B 302      72.430  30.100  54.000  1.00  0.00           H
ATOM  15091  C   TYR B 302      74.250  35.210  53.990  1.00  0.00           C
ATOM  15092  O   TYR B 302      74.550  35.030  55.140  1.00  0.00           O
ATOM  15093  N   GLU B 303      75.170  35.000  53.050  1.00  0.00           N
ATOM  15094  HN  GLU B 303      74.940  35.230  52.110  1.00  0.00           H
ATOM  15095  CA  GLU B 303      76.440  34.400  53.350  1.00  0.00           C
ATOM  15096  HA  GLU B 303      76.300  33.510  53.950  1.00  0.00           H
ATOM  15097  CB  GLU B 303      77.050  33.930  52.090  1.00  0.00           C
ATOM  15098  HB1 GLU B 303      78.080  33.550  52.270  1.00  0.00           H
ATOM  15099  HB2 GLU B 303      77.150  34.860  51.490  1.00  0.00           H
ATOM  15100  CG  GLU B 303      76.290  32.750  51.470  1.00  0.00           C
ATOM  15101  HG1 GLU B 303      75.190  32.890  51.350  1.00  0.00           H
ATOM  15102  HG2 GLU B 303      76.370  31.920  52.200  1.00  0.00           H
ATOM  15103  CD  GLU B 303      76.720  32.160  50.170  1.00  0.00           C
ATOM  15104  OE1 GLU B 303      77.490  32.740  49.350  1.00  0.00           O
ATOM  15105  OE2 GLU B 303      76.200  31.060  49.870  1.00  0.00           O
ATOM  15106  C   GLU B 303      77.440  35.250  54.150  1.00  0.00           C
ATOM  15107  O   GLU B 303      78.060  34.820  55.150  1.00  0.00           O
ATOM  15108  N   GLU B 304      77.410  36.560  53.800  1.00  0.00           N
ATOM  15109  HN  GLU B 304      76.870  36.720  52.980  1.00  0.00           H
ATOM  15110  CA  GLU B 304      78.250  37.600  54.310  1.00  0.00           C
ATOM  15111  HA  GLU B 304      79.140  37.080  54.650  1.00  0.00           H
ATOM  15112  CB  GLU B 304      78.440  38.650  53.190  1.00  0.00           C
ATOM  15113  HB1 GLU B 304      79.090  39.470  53.570  1.00  0.00           H
ATOM  15114  HB2 GLU B 304      77.510  39.210  52.930  1.00  0.00           H
ATOM  15115  CG  GLU B 304      79.170  38.110  51.910  1.00  0.00           C
ATOM  15116  HG1 GLU B 304      79.060  38.940  51.180  1.00  0.00           H
ATOM  15117  HG2 GLU B 304      78.630  37.260  51.440  1.00  0.00           H
ATOM  15118  CD  GLU B 304      80.600  37.690  52.260  1.00  0.00           C
ATOM  15119  OE1 GLU B 304      80.890  36.640  52.790  1.00  0.00           O
ATOM  15120  OE2 GLU B 304      81.500  38.490  51.900  1.00  0.00           O
ATOM  15121  C   GLU B 304      77.680  38.420  55.500  1.00  0.00           C
ATOM  15122  O   GLU B 304      78.380  39.040  56.310  1.00  0.00           O
ATOM  15123  N   TRP B 305      76.350  38.390  55.690  1.00  0.00           N
ATOM  15124  HN  TRP B 305      75.870  37.760  55.090  1.00  0.00           H
ATOM  15125  CA  TRP B 305      75.700  39.400  56.590  1.00  0.00           C
ATOM  15126  HA  TRP B 305      76.350  39.610  57.430  1.00  0.00           H
ATOM  15127  CB  TRP B 305      75.240  40.600  55.760  1.00  0.00           C
ATOM  15128  HB1 TRP B 305      74.610  40.270  54.900  1.00  0.00           H
ATOM  15129  HB2 TRP B 305      76.150  41.070  55.350  1.00  0.00           H
ATOM  15130  CG  TRP B 305      74.520  41.630  56.550  1.00  0.00           C
ATOM  15131  CD1 TRP B 305      75.070  42.550  57.470  1.00  0.00           C
ATOM  15132  HD1 TRP B 305      76.060  42.560  57.900  1.00  0.00           H
ATOM  15133  NE1 TRP B 305      74.140  43.610  57.770  1.00  0.00           N
ATOM  15134  HE1 TRP B 305      74.230  44.450  58.270  1.00  0.00           H
ATOM  15135  CE2 TRP B 305      72.990  43.320  57.100  1.00  0.00           C
ATOM  15136  CD2 TRP B 305      73.170  42.140  56.370  1.00  0.00           C
ATOM  15137  CE3 TRP B 305      72.080  41.660  55.520  1.00  0.00           C
ATOM  15138  HE3 TRP B 305      72.200  40.740  54.970  1.00  0.00           H
ATOM  15139  CZ3 TRP B 305      70.860  42.370  55.520  1.00  0.00           C
ATOM  15140  HZ3 TRP B 305      70.070  41.980  54.900  1.00  0.00           H
ATOM  15141  CZ2 TRP B 305      71.860  44.130  56.890  1.00  0.00           C
ATOM  15142  HZ2 TRP B 305      71.750  45.100  57.360  1.00  0.00           H
ATOM  15143  CH2 TRP B 305      70.780  43.590  56.190  1.00  0.00           C
ATOM  15144  HH2 TRP B 305      69.870  44.160  56.100  1.00  0.00           H
ATOM  15145  C   TRP B 305      74.620  38.770  57.480  1.00  0.00           C
ATOM  15146  O   TRP B 305      74.880  38.570  58.610  1.00  0.00           O
ATOM  15147  N   ALA B 306      73.460  38.360  56.940  1.00  0.00           N
ATOM  15148  HN  ALA B 306      73.280  38.610  55.990  1.00  0.00           H
ATOM  15149  CA  ALA B 306      72.350  37.770  57.690  1.00  0.00           C
ATOM  15150  HA  ALA B 306      72.050  38.540  58.390  1.00  0.00           H
ATOM  15151  CB  ALA B 306      71.290  37.300  56.820  1.00  0.00           C
ATOM  15152  HB1 ALA B 306      71.710  36.430  56.270  1.00  0.00           H
ATOM  15153  HB2 ALA B 306      71.030  38.060  56.050  1.00  0.00           H
ATOM  15154  HB3 ALA B 306      70.370  36.930  57.320  1.00  0.00           H
ATOM  15155  C   ALA B 306      72.610  36.610  58.560  1.00  0.00           C
ATOM  15156  O   ALA B 306      72.040  36.490  59.650  1.00  0.00           O
ATOM  15157  N   SER B 307      73.440  35.610  58.130  1.00  0.00           N
ATOM  15158  HN  SER B 307      73.740  35.720  57.180  1.00  0.00           H
ATOM  15159  CA  SER B 307      73.770  34.430  58.800  1.00  0.00           C
ATOM  15160  HA  SER B 307      72.850  33.870  58.910  1.00  0.00           H
ATOM  15161  CB  SER B 307      74.830  33.540  58.120  1.00  0.00           C
ATOM  15162  HB1 SER B 307      75.030  32.620  58.720  1.00  0.00           H
ATOM  15163  HB2 SER B 307      75.770  34.040  57.840  1.00  0.00           H
ATOM  15164  OG  SER B 307      74.440  33.060  56.860  1.00  0.00           O
ATOM  15165  HG1 SER B 307      74.390  33.760  56.210  1.00  0.00           H
ATOM  15166  C   SER B 307      74.380  34.680  60.170  1.00  0.00           C
ATOM  15167  O   SER B 307      75.240  35.540  60.370  1.00  0.00           O
ATOM  15168  N   TYR B 308      73.950  33.970  61.180  1.00  0.00           N
ATOM  15169  HN  TYR B 308      73.300  33.210  61.110  1.00  0.00           H
ATOM  15170  CA  TYR B 308      74.330  34.160  62.560  1.00  0.00           C
ATOM  15171  HA  TYR B 308      74.310  35.230  62.720  1.00  0.00           H
ATOM  15172  CB  TYR B 308      73.430  33.360  63.500  1.00  0.00           C
ATOM  15173  HB1 TYR B 308      73.590  33.500  64.590  1.00  0.00           H
ATOM  15174  HB2 TYR B 308      73.550  32.300  63.210  1.00  0.00           H
ATOM  15175  CG  TYR B 308      71.940  33.570  63.210  1.00  0.00           C
ATOM  15176  CD1 TYR B 308      70.920  32.620  63.520  1.00  0.00           C
ATOM  15177  HD1 TYR B 308      71.140  31.620  63.860  1.00  0.00           H
ATOM  15178  CE1 TYR B 308      69.600  32.980  63.490  1.00  0.00           C
ATOM  15179  HE1 TYR B 308      68.960  32.180  63.820  1.00  0.00           H
ATOM  15180  CZ  TYR B 308      69.190  34.240  63.140  1.00  0.00           C
ATOM  15181  OH  TYR B 308      67.800  34.430  63.090  1.00  0.00           O
ATOM  15182  HH  TYR B 308      67.300  33.620  63.020  1.00  0.00           H
ATOM  15183  CD2 TYR B 308      71.500  34.900  63.020  1.00  0.00           C
ATOM  15184  HD2 TYR B 308      72.280  35.640  62.910  1.00  0.00           H
ATOM  15185  CE2 TYR B 308      70.160  35.280  62.910  1.00  0.00           C
ATOM  15186  HE2 TYR B 308      69.900  36.290  62.650  1.00  0.00           H
ATOM  15187  C   TYR B 308      75.750  33.830  62.880  1.00  0.00           C
ATOM  15188  O   TYR B 308      76.360  34.350  63.800  1.00  0.00           O
ATOM  15189  N   GLY B 309      76.340  32.940  62.090  1.00  0.00           N
ATOM  15190  HN  GLY B 309      75.800  32.470  61.400  1.00  0.00           H
ATOM  15191  CA  GLY B 309      77.710  32.470  62.320  1.00  0.00           C
ATOM  15192  HA1 GLY B 309      77.910  31.610  61.700  1.00  0.00           H
ATOM  15193  HA2 GLY B 309      77.860  32.230  63.360  1.00  0.00           H
ATOM  15194  C   GLY B 309      78.790  33.410  61.980  1.00  0.00           C
ATOM  15195  O   GLY B 309      79.920  33.150  62.350  1.00  0.00           O
ATOM  15196  N   VAL B 310      78.480  34.490  61.310  1.00  0.00           N
ATOM  15197  HN  VAL B 310      77.510  34.670  61.150  1.00  0.00           H
ATOM  15198  CA  VAL B 310      79.470  35.470  60.880  1.00  0.00           C
ATOM  15199  HA  VAL B 310      80.440  35.110  61.180  1.00  0.00           H
ATOM  15200  CB  VAL B 310      79.540  35.780  59.380  1.00  0.00           C
ATOM  15201  HB  VAL B 310      80.170  36.680  59.190  1.00  0.00           H
ATOM  15202  CG1 VAL B 310      80.280  34.620  58.660  1.00  0.00           C
ATOM  15203 1HG1 VAL B 310      79.620  33.730  58.570  1.00  0.00           H
ATOM  15204 2HG1 VAL B 310      81.200  34.360  59.230  1.00  0.00           H
ATOM  15205 3HG1 VAL B 310      80.520  35.000  57.650  1.00  0.00           H
ATOM  15206  CG2 VAL B 310      78.270  36.050  58.720  1.00  0.00           C
ATOM  15207 1HG2 VAL B 310      77.680  35.120  58.840  1.00  0.00           H
ATOM  15208 2HG2 VAL B 310      78.460  36.280  57.650  1.00  0.00           H
ATOM  15209 3HG2 VAL B 310      77.710  36.810  59.320  1.00  0.00           H
ATOM  15210  C   VAL B 310      79.260  36.900  61.680  1.00  0.00           C
ATOM  15211  O   VAL B 310      79.470  37.990  61.120  1.00  0.00           O
ATOM  15212  N   PHE B 311      79.070  36.810  63.000  1.00  0.00           N
ATOM  15213  HN  PHE B 311      79.150  35.940  63.490  1.00  0.00           H
ATOM  15214  CA  PHE B 311      79.000  38.010  63.870  1.00  0.00           C
ATOM  15215  HA  PHE B 311      78.360  38.680  63.310  1.00  0.00           H
ATOM  15216  CB  PHE B 311      78.470  37.680  65.260  1.00  0.00           C
ATOM  15217  HB1 PHE B 311      77.430  37.280  65.220  1.00  0.00           H
ATOM  15218  HB2 PHE B 311      78.620  38.610  65.850  1.00  0.00           H
ATOM  15219  CG  PHE B 311      79.270  36.550  65.810  1.00  0.00           C
ATOM  15220  CD1 PHE B 311      80.290  36.930  66.660  1.00  0.00           C
ATOM  15221  HD1 PHE B 311      80.320  37.920  67.070  1.00  0.00           H
ATOM  15222  CE1 PHE B 311      81.150  35.940  67.170  1.00  0.00           C
ATOM  15223  HE1 PHE B 311      82.000  36.270  67.740  1.00  0.00           H
ATOM  15224  CZ  PHE B 311      81.030  34.640  66.770  1.00  0.00           C
ATOM  15225  HZ  PHE B 311      81.730  33.890  67.120  1.00  0.00           H
ATOM  15226  CD2 PHE B 311      79.040  35.190  65.620  1.00  0.00           C
ATOM  15227  HD2 PHE B 311      78.160  34.820  65.110  1.00  0.00           H
ATOM  15228  CE2 PHE B 311      79.990  34.240  66.040  1.00  0.00           C
ATOM  15229  HE2 PHE B 311      79.680  33.200  66.010  1.00  0.00           H
ATOM  15230  C   PHE B 311      80.230  38.910  63.960  1.00  0.00           C
ATOM  15231  O   PHE B 311      80.070  40.130  63.900  1.00  0.00           O
ATOM  15232  N   TYR B 312      81.430  38.320  63.980  1.00  0.00           N
ATOM  15233  HN  TYR B 312      81.520  37.330  64.090  1.00  0.00           H
ATOM  15234  CA  TYR B 312      82.640  39.020  63.860  1.00  0.00           C
ATOM  15235  HA  TYR B 312      82.710  39.770  64.630  1.00  0.00           H
ATOM  15236  CB  TYR B 312      83.890  38.040  63.990  1.00  0.00           C
ATOM  15237  HB1 TYR B 312      83.770  37.630  65.020  1.00  0.00           H
ATOM  15238  HB2 TYR B 312      84.870  38.550  64.020  1.00  0.00           H
ATOM  15239  CG  TYR B 312      83.920  36.890  62.980  1.00  0.00           C
ATOM  15240  CD1 TYR B 312      83.230  35.680  63.290  1.00  0.00           C
ATOM  15241  HD1 TYR B 312      82.660  35.500  64.190  1.00  0.00           H
ATOM  15242  CE1 TYR B 312      83.290  34.620  62.330  1.00  0.00           C
ATOM  15243  HE1 TYR B 312      82.740  33.710  62.510  1.00  0.00           H
ATOM  15244  CZ  TYR B 312      84.120  34.690  61.260  1.00  0.00           C
ATOM  15245  OH  TYR B 312      84.340  33.530  60.500  1.00  0.00           O
ATOM  15246  HH  TYR B 312      85.260  33.460  60.230  1.00  0.00           H
ATOM  15247  CD2 TYR B 312      84.660  37.010  61.800  1.00  0.00           C
ATOM  15248  HD2 TYR B 312      85.110  37.960  61.540  1.00  0.00           H
ATOM  15249  CE2 TYR B 312      84.830  35.860  60.990  1.00  0.00           C
ATOM  15250  HE2 TYR B 312      85.390  36.080  60.090  1.00  0.00           H
ATOM  15251  C   TYR B 312      82.780  39.830  62.600  1.00  0.00           C
ATOM  15252  O   TYR B 312      83.430  40.870  62.680  1.00  0.00           O
ATOM  15253  N   LYS B 313      82.350  39.400  61.340  1.00  0.00           N
ATOM  15254  HN  LYS B 313      81.760  38.610  61.190  1.00  0.00           H
ATOM  15255  CA  LYS B 313      82.680  40.160  60.130  1.00  0.00           C
ATOM  15256  HA  LYS B 313      83.760  40.210  60.060  1.00  0.00           H
ATOM  15257  CB  LYS B 313      82.370  39.180  58.860  1.00  0.00           C
ATOM  15258  HB1 LYS B 313      82.690  39.780  57.970  1.00  0.00           H
ATOM  15259  HB2 LYS B 313      81.280  39.020  58.800  1.00  0.00           H
ATOM  15260  CG  LYS B 313      83.260  37.920  58.770  1.00  0.00           C
ATOM  15261  HG1 LYS B 313      83.080  37.410  59.740  1.00  0.00           H
ATOM  15262  HG2 LYS B 313      84.340  38.160  58.780  1.00  0.00           H
ATOM  15263  CD  LYS B 313      83.040  37.020  57.520  1.00  0.00           C
ATOM  15264  HD1 LYS B 313      81.960  36.780  57.510  1.00  0.00           H
ATOM  15265  HD2 LYS B 313      83.650  36.090  57.600  1.00  0.00           H
ATOM  15266  CE  LYS B 313      83.340  37.740  56.220  1.00  0.00           C
ATOM  15267  HE1 LYS B 313      84.430  37.940  56.310  1.00  0.00           H
ATOM  15268  HE2 LYS B 313      82.820  38.720  56.240  1.00  0.00           H
ATOM  15269  NZ  LYS B 313      83.030  36.890  55.010  1.00  0.00           N
ATOM  15270  HZ1 LYS B 313      83.280  37.520  54.220  1.00  0.00           H
ATOM  15271  HZ2 LYS B 313      82.110  36.440  54.830  1.00  0.00           H
ATOM  15272  HZ3 LYS B 313      83.670  36.080  55.090  1.00  0.00           H
ATOM  15273  C   LYS B 313      81.900  41.460  60.110  1.00  0.00           C
ATOM  15274  O   LYS B 313      80.710  41.560  60.450  1.00  0.00           O
ATOM  15275  N   TYR B 314      82.600  42.560  59.640  1.00  0.00           N
ATOM  15276  HN  TYR B 314      83.510  42.520  59.250  1.00  0.00           H
ATOM  15277  CA  TYR B 314      82.050  43.880  59.460  1.00  0.00           C
ATOM  15278  HA  TYR B 314      81.540  44.100  60.380  1.00  0.00           H
ATOM  15279  CB  TYR B 314      83.070  44.990  59.410  1.00  0.00           C
ATOM  15280  HB1 TYR B 314      83.690  45.010  58.490  1.00  0.00           H
ATOM  15281  HB2 TYR B 314      83.770  44.870  60.270  1.00  0.00           H
ATOM  15282  CG  TYR B 314      82.500  46.430  59.570  1.00  0.00           C
ATOM  15283  CD1 TYR B 314      81.960  46.850  60.760  1.00  0.00           C
ATOM  15284  HD1 TYR B 314      81.810  46.180  61.590  1.00  0.00           H
ATOM  15285  CE1 TYR B 314      81.320  48.090  60.900  1.00  0.00           C
ATOM  15286  HE1 TYR B 314      80.840  48.340  61.840  1.00  0.00           H
ATOM  15287  CZ  TYR B 314      81.330  48.960  59.820  1.00  0.00           C
ATOM  15288  OH  TYR B 314      80.570  50.140  59.900  1.00  0.00           O
ATOM  15289  HH  TYR B 314      80.540  50.560  59.040  1.00  0.00           H
ATOM  15290  CD2 TYR B 314      82.520  47.250  58.490  1.00  0.00           C
ATOM  15291  HD2 TYR B 314      82.940  46.970  57.540  1.00  0.00           H
ATOM  15292  CE2 TYR B 314      81.870  48.550  58.550  1.00  0.00           C
ATOM  15293  HE2 TYR B 314      81.800  49.200  57.690  1.00  0.00           H
ATOM  15294  C   TYR B 314      80.950  43.880  58.360  1.00  0.00           C
ATOM  15295  O   TYR B 314      81.050  43.230  57.320  1.00  0.00           O
ATOM  15296  N   GLN B 315      79.800  44.630  58.580  1.00  0.00           N
ATOM  15297  HN  GLN B 315      79.690  45.100  59.450  1.00  0.00           H
ATOM  15298  CA  GLN B 315      78.720  44.730  57.670  1.00  0.00           C
ATOM  15299  HA  GLN B 315      78.230  43.780  57.520  1.00  0.00           H
ATOM  15300  CB  GLN B 315      77.650  45.740  58.300  1.00  0.00           C
ATOM  15301  HB1 GLN B 315      76.910  45.820  57.470  1.00  0.00           H
ATOM  15302  HB2 GLN B 315      78.120  46.750  58.320  1.00  0.00           H
ATOM  15303  CG  GLN B 315      77.100  45.300  59.610  1.00  0.00           C
ATOM  15304  HG1 GLN B 315      77.960  45.530  60.280  1.00  0.00           H
ATOM  15305  HG2 GLN B 315      76.830  44.220  59.680  1.00  0.00           H
ATOM  15306  CD  GLN B 315      75.860  46.100  59.940  1.00  0.00           C
ATOM  15307  OE1 GLN B 315      74.820  46.050  59.220  1.00  0.00           O
ATOM  15308  NE2 GLN B 315      75.910  46.780  61.130  1.00  0.00           N
ATOM  15309 1HE2 GLN B 315      75.150  47.410  61.340  1.00  0.00           H
ATOM  15310 2HE2 GLN B 315      76.700  46.570  61.690  1.00  0.00           H
ATOM  15311  C   GLN B 315      79.110  45.330  56.220  1.00  0.00           C
ATOM  15312  O   GLN B 315      79.950  46.190  56.090  1.00  0.00           O
ATOM  15313  N   PRO B 316      78.620  44.670  55.100  1.00  0.00           N
ATOM  15314  CD  PRO B 316      77.860  43.360  55.050  1.00  0.00           C
ATOM  15315  HD1 PRO B 316      76.820  43.620  55.370  1.00  0.00           H
ATOM  15316  HD2 PRO B 316      78.370  42.630  55.700  1.00  0.00           H
ATOM  15317  CA  PRO B 316      78.760  45.190  53.730  1.00  0.00           C
ATOM  15318  HA  PRO B 316      79.720  45.690  53.680  1.00  0.00           H
ATOM  15319  CB  PRO B 316      78.800  43.890  52.940  1.00  0.00           C
ATOM  15320  HB1 PRO B 316      79.840  43.560  53.150  1.00  0.00           H
ATOM  15321  HB2 PRO B 316      78.710  44.040  51.840  1.00  0.00           H
ATOM  15322  CG  PRO B 316      77.770  42.910  53.530  1.00  0.00           C
ATOM  15323  HG1 PRO B 316      76.790  42.960  52.990  1.00  0.00           H
ATOM  15324  HG2 PRO B 316      78.070  41.850  53.400  1.00  0.00           H
ATOM  15325  C   PRO B 316      77.670  46.190  53.390  1.00  0.00           C
ATOM  15326  O   PRO B 316      76.600  45.930  52.870  1.00  0.00           O
ATOM  15327  N   ILE B 317      77.900  47.470  53.830  1.00  0.00           N
ATOM  15328  HN  ILE B 317      78.760  47.690  54.300  1.00  0.00           H
ATOM  15329  CA  ILE B 317      76.980  48.580  53.680  1.00  0.00           C
ATOM  15330  HA  ILE B 317      76.030  48.260  54.060  1.00  0.00           H
ATOM  15331  CB  ILE B 317      77.160  49.820  54.540  1.00  0.00           C
ATOM  15332  HB  ILE B 317      76.360  50.570  54.320  1.00  0.00           H
ATOM  15333  CG2 ILE B 317      76.870  49.570  56.020  1.00  0.00           C
ATOM  15334 1HG2 ILE B 317      77.150  50.470  56.600  1.00  0.00           H
ATOM  15335 2HG2 ILE B 317      77.400  48.690  56.440  1.00  0.00           H
ATOM  15336 3HG2 ILE B 317      75.800  49.420  56.270  1.00  0.00           H
ATOM  15337  CG1 ILE B 317      78.570  50.430  54.380  1.00  0.00           C
ATOM  15338 1HG1 ILE B 317      78.960  50.350  53.340  1.00  0.00           H
ATOM  15339 2HG1 ILE B 317      79.240  49.760  54.970  1.00  0.00           H
ATOM  15340  CD  ILE B 317      78.710  51.950  54.790  1.00  0.00           C
ATOM  15341  HD1 ILE B 317      77.830  52.540  54.440  1.00  0.00           H
ATOM  15342  HD2 ILE B 317      79.600  52.490  54.410  1.00  0.00           H
ATOM  15343  HD3 ILE B 317      78.660  51.990  55.900  1.00  0.00           H
ATOM  15344  C   ILE B 317      76.660  49.000  52.220  1.00  0.00           C
ATOM  15345  O   ILE B 317      75.550  49.390  52.030  1.00  0.00           O
ATOM  15346  N   ASP B 318      77.660  48.990  51.270  1.00  0.00           N
ATOM  15347  HN  ASP B 318      78.540  48.580  51.520  1.00  0.00           H
ATOM  15348  CA  ASP B 318      77.470  49.140  49.840  1.00  0.00           C
ATOM  15349  HA  ASP B 318      76.980  50.090  49.660  1.00  0.00           H
ATOM  15350  CB  ASP B 318      78.790  49.180  49.150  1.00  0.00           C
ATOM  15351  HB1 ASP B 318      78.840  48.960  48.060  1.00  0.00           H
ATOM  15352  HB2 ASP B 318      79.420  48.410  49.640  1.00  0.00           H
ATOM  15353  CG  ASP B 318      79.490  50.540  49.150  1.00  0.00           C
ATOM  15354  OD1 ASP B 318      80.720  50.700  48.810  1.00  0.00           O
ATOM  15355  OD2 ASP B 318      78.840  51.600  49.520  1.00  0.00           O
ATOM  15356  C   ASP B 318      76.540  48.040  49.260  1.00  0.00           C
ATOM  15357  O   ASP B 318      75.560  48.370  48.610  1.00  0.00           O
ATOM  15358  N   LEU B 319      76.750  46.780  49.670  1.00  0.00           N
ATOM  15359  HN  LEU B 319      77.520  46.570  50.260  1.00  0.00           H
ATOM  15360  CA  LEU B 319      75.850  45.720  49.280  1.00  0.00           C
ATOM  15361  HA  LEU B 319      75.760  45.810  48.210  1.00  0.00           H
ATOM  15362  CB  LEU B 319      76.540  44.290  49.650  1.00  0.00           C
ATOM  15363  HB1 LEU B 319      76.840  44.240  50.710  1.00  0.00           H
ATOM  15364  HB2 LEU B 319      77.430  44.190  49.000  1.00  0.00           H
ATOM  15365  CG  LEU B 319      75.650  43.040  49.280  1.00  0.00           C
ATOM  15366  HG  LEU B 319      74.690  43.140  49.830  1.00  0.00           H
ATOM  15367  CD1 LEU B 319      75.240  42.880  47.760  1.00  0.00           C
ATOM  15368 1HD1 LEU B 319      74.890  43.870  47.420  1.00  0.00           H
ATOM  15369 2HD1 LEU B 319      74.360  42.210  47.660  1.00  0.00           H
ATOM  15370 3HD1 LEU B 319      76.060  42.490  47.120  1.00  0.00           H
ATOM  15371  CD2 LEU B 319      76.300  41.720  49.730  1.00  0.00           C
ATOM  15372 1HD2 LEU B 319      75.520  40.950  49.590  1.00  0.00           H
ATOM  15373 2HD2 LEU B 319      76.610  41.780  50.800  1.00  0.00           H
ATOM  15374 3HD2 LEU B 319      77.190  41.470  49.120  1.00  0.00           H
ATOM  15375  C   LEU B 319      74.400  45.920  49.830  1.00  0.00           C
ATOM  15376  O   LEU B 319      73.490  45.860  49.040  1.00  0.00           O
ATOM  15377  N   VAL B 320      74.260  46.290  51.120  1.00  0.00           N
ATOM  15378  HN  VAL B 320      75.010  46.070  51.750  1.00  0.00           H
ATOM  15379  CA  VAL B 320      73.000  46.630  51.730  1.00  0.00           C
ATOM  15380  HA  VAL B 320      72.340  45.780  51.630  1.00  0.00           H
ATOM  15381  CB  VAL B 320      73.170  46.770  53.230  1.00  0.00           C
ATOM  15382  HB  VAL B 320      74.070  47.420  53.330  1.00  0.00           H
ATOM  15383  CG1 VAL B 320      71.940  47.410  53.940  1.00  0.00           C
ATOM  15384 1HG1 VAL B 320      71.740  48.430  53.550  1.00  0.00           H
ATOM  15385 2HG1 VAL B 320      72.050  47.520  55.040  1.00  0.00           H
ATOM  15386 3HG1 VAL B 320      71.100  46.720  53.740  1.00  0.00           H
ATOM  15387  CG2 VAL B 320      73.410  45.380  53.800  1.00  0.00           C
ATOM  15388 1HG2 VAL B 320      73.720  45.460  54.860  1.00  0.00           H
ATOM  15389 2HG2 VAL B 320      74.260  44.930  53.240  1.00  0.00           H
ATOM  15390 3HG2 VAL B 320      72.530  44.700  53.710  1.00  0.00           H
ATOM  15391  C   VAL B 320      72.260  47.800  51.120  1.00  0.00           C
ATOM  15392  O   VAL B 320      71.130  47.870  50.790  1.00  0.00           O
ATOM  15393  N   ARG B 321      73.020  48.850  50.830  1.00  0.00           N
ATOM  15394  HN  ARG B 321      74.010  48.820  50.970  1.00  0.00           H
ATOM  15395  CA  ARG B 321      72.700  49.980  50.040  1.00  0.00           C
ATOM  15396  HA  ARG B 321      71.870  50.450  50.540  1.00  0.00           H
ATOM  15397  CB  ARG B 321      73.780  51.150  50.140  1.00  0.00           C
ATOM  15398  HB1 ARG B 321      74.790  50.730  49.960  1.00  0.00           H
ATOM  15399  HB2 ARG B 321      73.820  51.440  51.220  1.00  0.00           H
ATOM  15400  CG  ARG B 321      73.480  52.270  49.260  1.00  0.00           C
ATOM  15401  HG1 ARG B 321      73.790  53.160  49.850  1.00  0.00           H
ATOM  15402  HG2 ARG B 321      72.400  52.330  49.000  1.00  0.00           H
ATOM  15403  CD  ARG B 321      74.300  52.220  47.920  1.00  0.00           C
ATOM  15404  HD1 ARG B 321      74.120  51.240  47.420  1.00  0.00           H
ATOM  15405  HD2 ARG B 321      75.390  52.270  48.130  1.00  0.00           H
ATOM  15406  NE  ARG B 321      73.830  53.300  47.000  1.00  0.00           N
ATOM  15407  HE  ARG B 321      72.880  53.620  46.950  1.00  0.00           H
ATOM  15408  CZ  ARG B 321      74.570  54.000  46.210  1.00  0.00           C
ATOM  15409  NH1 ARG B 321      75.840  53.830  45.970  1.00  0.00           N
ATOM  15410 1HH1 ARG B 321      76.300  52.990  46.260  1.00  0.00           H
ATOM  15411 2HH1 ARG B 321      76.140  54.490  45.290  1.00  0.00           H
ATOM  15412  NH2 ARG B 321      73.930  54.890  45.450  1.00  0.00           N
ATOM  15413 1HH2 ARG B 321      72.990  54.990  45.770  1.00  0.00           H
ATOM  15414 2HH2 ARG B 321      74.500  55.450  44.850  1.00  0.00           H
ATOM  15415  C   ARG B 321      72.320  49.750  48.620  1.00  0.00           C
ATOM  15416  O   ARG B 321      71.240  50.260  48.220  1.00  0.00           O
ATOM  15417  N   LYS B 322      73.050  48.930  47.800  1.00  0.00           N
ATOM  15418  HN  LYS B 322      73.930  48.520  48.040  1.00  0.00           H
ATOM  15419  CA  LYS B 322      72.720  48.510  46.470  1.00  0.00           C
ATOM  15420  HA  LYS B 322      72.660  49.360  45.810  1.00  0.00           H
ATOM  15421  CB  LYS B 322      73.910  47.720  45.830  1.00  0.00           C
ATOM  15422  HB1 LYS B 322      73.560  47.070  45.000  1.00  0.00           H
ATOM  15423  HB2 LYS B 322      74.170  46.990  46.630  1.00  0.00           H
ATOM  15424  CG  LYS B 322      75.130  48.580  45.410  1.00  0.00           C
ATOM  15425  HG1 LYS B 322      76.030  47.940  45.290  1.00  0.00           H
ATOM  15426  HG2 LYS B 322      75.340  49.230  46.280  1.00  0.00           H
ATOM  15427  CD  LYS B 322      74.770  49.380  44.100  1.00  0.00           C
ATOM  15428  HD1 LYS B 322      75.660  49.990  43.880  1.00  0.00           H
ATOM  15429  HD2 LYS B 322      73.860  50.010  44.220  1.00  0.00           H
ATOM  15430  CE  LYS B 322      74.560  48.400  42.860  1.00  0.00           C
ATOM  15431  HE1 LYS B 322      73.580  47.880  42.900  1.00  0.00           H
ATOM  15432  HE2 LYS B 322      75.490  47.800  42.820  1.00  0.00           H
ATOM  15433  NZ  LYS B 322      74.470  49.200  41.610  1.00  0.00           N
ATOM  15434  HZ1 LYS B 322      75.160  49.980  41.680  1.00  0.00           H
ATOM  15435  HZ2 LYS B 322      73.560  49.710  41.550  1.00  0.00           H
ATOM  15436  HZ3 LYS B 322      74.640  48.630  40.760  1.00  0.00           H
ATOM  15437  C   LYS B 322      71.410  47.750  46.410  1.00  0.00           C
ATOM  15438  O   LYS B 322      70.590  48.020  45.570  1.00  0.00           O
ATOM  15439  N   TYR B 323      71.220  46.760  47.350  1.00  0.00           N
ATOM  15440  HN  TYR B 323      71.820  46.580  48.120  1.00  0.00           H
ATOM  15441  CA  TYR B 323      70.110  45.840  47.170  1.00  0.00           C
ATOM  15442  HA  TYR B 323      70.090  45.680  46.110  1.00  0.00           H
ATOM  15443  CB  TYR B 323      70.450  44.440  47.780  1.00  0.00           C
ATOM  15444  HB1 TYR B 323      70.560  44.610  48.880  1.00  0.00           H
ATOM  15445  HB2 TYR B 323      71.440  44.100  47.430  1.00  0.00           H
ATOM  15446  CG  TYR B 323      69.430  43.390  47.530  1.00  0.00           C
ATOM  15447  CD1 TYR B 323      69.320  42.700  46.240  1.00  0.00           C
ATOM  15448  HD1 TYR B 323      70.100  42.960  45.540  1.00  0.00           H
ATOM  15449  CE1 TYR B 323      68.290  41.840  46.000  1.00  0.00           C
ATOM  15450  HE1 TYR B 323      68.260  41.510  44.970  1.00  0.00           H
ATOM  15451  CZ  TYR B 323      67.430  41.420  47.060  1.00  0.00           C
ATOM  15452  OH  TYR B 323      66.370  40.530  46.750  1.00  0.00           O
ATOM  15453  HH  TYR B 323      65.730  40.550  47.460  1.00  0.00           H
ATOM  15454  CD2 TYR B 323      68.490  43.030  48.540  1.00  0.00           C
ATOM  15455  HD2 TYR B 323      68.550  43.500  49.510  1.00  0.00           H
ATOM  15456  CE2 TYR B 323      67.570  41.940  48.360  1.00  0.00           C
ATOM  15457  HE2 TYR B 323      66.870  41.700  49.140  1.00  0.00           H
ATOM  15458  C   TYR B 323      68.790  46.320  47.720  1.00  0.00           C
ATOM  15459  O   TYR B 323      67.710  46.230  47.100  1.00  0.00           O
ATOM  15460  N   PHE B 324      68.950  46.800  48.930  1.00  0.00           N
ATOM  15461  HN  PHE B 324      69.850  46.980  49.330  1.00  0.00           H
ATOM  15462  CA  PHE B 324      67.900  47.170  49.840  1.00  0.00           C
ATOM  15463  HA  PHE B 324      67.000  46.640  49.570  1.00  0.00           H
ATOM  15464  CB  PHE B 324      68.210  46.850  51.360  1.00  0.00           C
ATOM  15465  HB1 PHE B 324      67.540  47.390  52.060  1.00  0.00           H
ATOM  15466  HB2 PHE B 324      69.230  47.200  51.630  1.00  0.00           H
ATOM  15467  CG  PHE B 324      68.080  45.390  51.660  1.00  0.00           C
ATOM  15468  CD1 PHE B 324      69.100  44.610  52.170  1.00  0.00           C
ATOM  15469  HD1 PHE B 324      70.110  44.950  52.360  1.00  0.00           H
ATOM  15470  CE1 PHE B 324      68.850  43.300  52.580  1.00  0.00           C
ATOM  15471  HE1 PHE B 324      69.660  42.760  53.050  1.00  0.00           H
ATOM  15472  CZ  PHE B 324      67.640  42.700  52.380  1.00  0.00           C
ATOM  15473  HZ  PHE B 324      67.580  41.640  52.570  1.00  0.00           H
ATOM  15474  CD2 PHE B 324      66.800  44.800  51.490  1.00  0.00           C
ATOM  15475  HD2 PHE B 324      66.060  45.490  51.090  1.00  0.00           H
ATOM  15476  CE2 PHE B 324      66.620  43.360  51.710  1.00  0.00           C
ATOM  15477  HE2 PHE B 324      65.630  42.970  51.520  1.00  0.00           H
ATOM  15478  C   PHE B 324      67.680  48.700  49.780  1.00  0.00           C
ATOM  15479  O   PHE B 324      66.720  49.260  50.300  1.00  0.00           O
ATOM  15480  N   GLY B 325      68.500  49.430  49.050  1.00  0.00           N
ATOM  15481  HN  GLY B 325      69.170  48.900  48.540  1.00  0.00           H
ATOM  15482  CA  GLY B 325      68.440  50.930  48.950  1.00  0.00           C
ATOM  15483  HA1 GLY B 325      67.420  51.250  48.800  1.00  0.00           H
ATOM  15484  HA2 GLY B 325      69.100  51.260  48.160  1.00  0.00           H
ATOM  15485  C   GLY B 325      69.000  51.560  50.200  1.00  0.00           C
ATOM  15486  O   GLY B 325      69.110  51.020  51.300  1.00  0.00           O
ATOM  15487  N   GLU B 326      69.370  52.900  49.950  1.00  0.00           N
ATOM  15488  HN  GLU B 326      69.450  53.210  49.000  1.00  0.00           H
ATOM  15489  CA  GLU B 326      70.080  53.810  50.780  1.00  0.00           C
ATOM  15490  HA  GLU B 326      71.080  53.480  51.030  1.00  0.00           H
ATOM  15491  CB  GLU B 326      70.260  55.180  50.090  1.00  0.00           C
ATOM  15492  HB1 GLU B 326      70.580  56.010  50.760  1.00  0.00           H
ATOM  15493  HB2 GLU B 326      69.250  55.320  49.650  1.00  0.00           H
ATOM  15494  CG  GLU B 326      71.190  55.100  48.880  1.00  0.00           C
ATOM  15495  HG1 GLU B 326      72.140  54.660  49.270  1.00  0.00           H
ATOM  15496  HG2 GLU B 326      71.550  56.130  48.670  1.00  0.00           H
ATOM  15497  CD  GLU B 326      70.800  54.420  47.570  1.00  0.00           C
ATOM  15498  OE1 GLU B 326      69.730  53.730  47.520  1.00  0.00           O
ATOM  15499  OE2 GLU B 326      71.470  54.670  46.570  1.00  0.00           O
ATOM  15500  C   GLU B 326      69.540  54.090  52.130  1.00  0.00           C
ATOM  15501  O   GLU B 326      70.290  54.230  53.090  1.00  0.00           O
ATOM  15502  N   LYS B 327      68.160  54.130  52.210  1.00  0.00           N
ATOM  15503  HN  LYS B 327      67.600  54.100  51.390  1.00  0.00           H
ATOM  15504  CA  LYS B 327      67.420  54.280  53.440  1.00  0.00           C
ATOM  15505  HA  LYS B 327      67.690  55.170  53.980  1.00  0.00           H
ATOM  15506  CB  LYS B 327      65.940  54.380  53.180  1.00  0.00           C
ATOM  15507  HB1 LYS B 327      65.380  54.350  54.140  1.00  0.00           H
ATOM  15508  HB2 LYS B 327      65.690  53.410  52.690  1.00  0.00           H
ATOM  15509  CG  LYS B 327      65.660  55.700  52.410  1.00  0.00           C
ATOM  15510  HG1 LYS B 327      66.250  55.760  51.470  1.00  0.00           H
ATOM  15511  HG2 LYS B 327      65.800  56.570  53.080  1.00  0.00           H
ATOM  15512  CD  LYS B 327      64.170  55.920  51.990  1.00  0.00           C
ATOM  15513  HD1 LYS B 327      63.970  55.130  51.240  1.00  0.00           H
ATOM  15514  HD2 LYS B 327      64.080  56.920  51.500  1.00  0.00           H
ATOM  15515  CE  LYS B 327      63.080  55.780  53.090  1.00  0.00           C
ATOM  15516  HE1 LYS B 327      63.060  54.750  53.510  1.00  0.00           H
ATOM  15517  HE2 LYS B 327      62.120  55.960  52.550  1.00  0.00           H
ATOM  15518  NZ  LYS B 327      63.120  56.860  54.060  1.00  0.00           N
ATOM  15519  HZ1 LYS B 327      62.380  56.680  54.770  1.00  0.00           H
ATOM  15520  HZ2 LYS B 327      62.910  57.790  53.640  1.00  0.00           H
ATOM  15521  HZ3 LYS B 327      64.050  56.900  54.510  1.00  0.00           H
ATOM  15522  C   LYS B 327      67.810  53.150  54.390  1.00  0.00           C
ATOM  15523  O   LYS B 327      68.150  53.420  55.560  1.00  0.00           O
ATOM  15524  N   VAL B 328      67.820  51.860  53.950  1.00  0.00           N
ATOM  15525  HN  VAL B 328      67.620  51.690  52.980  1.00  0.00           H
ATOM  15526  CA  VAL B 328      68.300  50.720  54.700  1.00  0.00           C
ATOM  15527  HA  VAL B 328      67.800  50.710  55.660  1.00  0.00           H
ATOM  15528  CB  VAL B 328      67.990  49.380  53.930  1.00  0.00           C
ATOM  15529  HB  VAL B 328      68.420  49.430  52.900  1.00  0.00           H
ATOM  15530  CG1 VAL B 328      68.500  48.130  54.680  1.00  0.00           C
ATOM  15531 1HG1 VAL B 328      68.190  47.170  54.220  1.00  0.00           H
ATOM  15532 2HG1 VAL B 328      68.040  48.020  55.690  1.00  0.00           H
ATOM  15533 3HG1 VAL B 328      69.580  48.140  54.940  1.00  0.00           H
ATOM  15534  CG2 VAL B 328      66.480  49.350  53.680  1.00  0.00           C
ATOM  15535 1HG2 VAL B 328      65.970  49.440  54.670  1.00  0.00           H
ATOM  15536 2HG2 VAL B 328      66.210  48.330  53.320  1.00  0.00           H
ATOM  15537 3HG2 VAL B 328      66.110  50.100  52.950  1.00  0.00           H
ATOM  15538  C   VAL B 328      69.750  50.760  55.120  1.00  0.00           C
ATOM  15539  O   VAL B 328      70.180  50.370  56.210  1.00  0.00           O
ATOM  15540  N   GLY B 329      70.560  51.200  54.160  1.00  0.00           N
ATOM  15541  HN  GLY B 329      70.160  51.520  53.310  1.00  0.00           H
ATOM  15542  CA  GLY B 329      72.060  51.280  54.280  1.00  0.00           C
ATOM  15543  HA1 GLY B 329      72.520  51.570  53.340  1.00  0.00           H
ATOM  15544  HA2 GLY B 329      72.430  50.300  54.550  1.00  0.00           H
ATOM  15545  C   GLY B 329      72.460  52.180  55.380  1.00  0.00           C
ATOM  15546  O   GLY B 329      73.310  51.850  56.200  1.00  0.00           O
ATOM  15547  N   LEU B 330      71.810  53.330  55.350  1.00  0.00           N
ATOM  15548  HN  LEU B 330      71.210  53.550  54.580  1.00  0.00           H
ATOM  15549  CA  LEU B 330      71.940  54.330  56.390  1.00  0.00           C
ATOM  15550  HA  LEU B 330      72.980  54.610  56.290  1.00  0.00           H
ATOM  15551  CB  LEU B 330      71.000  55.560  56.060  1.00  0.00           C
ATOM  15552  HB1 LEU B 330      70.860  56.210  56.950  1.00  0.00           H
ATOM  15553  HB2 LEU B 330      69.990  55.110  55.900  1.00  0.00           H
ATOM  15554  CG  LEU B 330      71.340  56.450  54.790  1.00  0.00           C
ATOM  15555  HG  LEU B 330      71.820  55.830  53.990  1.00  0.00           H
ATOM  15556  CD1 LEU B 330      70.020  57.040  54.260  1.00  0.00           C
ATOM  15557 1HD1 LEU B 330      69.510  57.390  55.180  1.00  0.00           H
ATOM  15558 2HD1 LEU B 330      69.400  56.220  53.840  1.00  0.00           H
ATOM  15559 3HD1 LEU B 330      70.300  57.830  53.520  1.00  0.00           H
ATOM  15560  CD2 LEU B 330      72.180  57.540  55.310  1.00  0.00           C
ATOM  15561 1HD2 LEU B 330      71.610  58.180  56.020  1.00  0.00           H
ATOM  15562 2HD2 LEU B 330      72.490  58.250  54.510  1.00  0.00           H
ATOM  15563 3HD2 LEU B 330      73.080  57.100  55.800  1.00  0.00           H
ATOM  15564  C   LEU B 330      71.670  53.830  57.840  1.00  0.00           C
ATOM  15565  O   LEU B 330      72.450  54.070  58.760  1.00  0.00           O
ATOM  15566  N   TYR B 331      70.560  53.050  58.090  1.00  0.00           N
ATOM  15567  HN  TYR B 331      70.020  52.710  57.320  1.00  0.00           H
ATOM  15568  CA  TYR B 331      70.320  52.370  59.370  1.00  0.00           C
ATOM  15569  HA  TYR B 331      70.300  53.130  60.130  1.00  0.00           H
ATOM  15570  CB  TYR B 331      68.950  51.710  59.300  1.00  0.00           C
ATOM  15571  HB1 TYR B 331      68.660  51.160  58.380  1.00  0.00           H
ATOM  15572  HB2 TYR B 331      68.130  52.460  59.350  1.00  0.00           H
ATOM  15573  CG  TYR B 331      68.640  50.820  60.470  1.00  0.00           C
ATOM  15574  CD1 TYR B 331      68.340  51.360  61.710  1.00  0.00           C
ATOM  15575  HD1 TYR B 331      68.140  52.400  61.880  1.00  0.00           H
ATOM  15576  CE1 TYR B 331      68.330  50.520  62.830  1.00  0.00           C
ATOM  15577  HE1 TYR B 331      67.950  50.960  63.740  1.00  0.00           H
ATOM  15578  CZ  TYR B 331      68.400  49.130  62.730  1.00  0.00           C
ATOM  15579  OH  TYR B 331      68.290  48.220  63.800  1.00  0.00           O
ATOM  15580  HH  TYR B 331      68.010  47.360  63.480  1.00  0.00           H
ATOM  15581  CD2 TYR B 331      68.840  49.440  60.370  1.00  0.00           C
ATOM  15582  HD2 TYR B 331      69.010  49.120  59.350  1.00  0.00           H
ATOM  15583  CE2 TYR B 331      68.640  48.610  61.460  1.00  0.00           C
ATOM  15584  HE2 TYR B 331      68.770  47.560  61.260  1.00  0.00           H
ATOM  15585  C   TYR B 331      71.410  51.470  59.840  1.00  0.00           C
ATOM  15586  O   TYR B 331      71.810  51.620  61.000  1.00  0.00           O
ATOM  15587  N   PHE B 332      71.850  50.530  59.000  1.00  0.00           N
ATOM  15588  HN  PHE B 332      71.390  50.360  58.130  1.00  0.00           H
ATOM  15589  CA  PHE B 332      72.840  49.530  59.330  1.00  0.00           C
ATOM  15590  HA  PHE B 332      72.560  49.230  60.330  1.00  0.00           H
ATOM  15591  CB  PHE B 332      72.830  48.550  58.210  1.00  0.00           C
ATOM  15592  HB1 PHE B 332      73.690  47.880  57.980  1.00  0.00           H
ATOM  15593  HB2 PHE B 332      72.640  49.060  57.250  1.00  0.00           H
ATOM  15594  CG  PHE B 332      71.660  47.550  58.460  1.00  0.00           C
ATOM  15595  CD1 PHE B 332      71.640  46.770  59.630  1.00  0.00           C
ATOM  15596  HD1 PHE B 332      72.410  46.820  60.390  1.00  0.00           H
ATOM  15597  CE1 PHE B 332      70.640  45.860  59.860  1.00  0.00           C
ATOM  15598  HE1 PHE B 332      70.750  45.180  60.690  1.00  0.00           H
ATOM  15599  CZ  PHE B 332      69.560  45.780  58.960  1.00  0.00           C
ATOM  15600  HZ  PHE B 332      68.750  45.100  59.160  1.00  0.00           H
ATOM  15601  CD2 PHE B 332      70.610  47.460  57.560  1.00  0.00           C
ATOM  15602  HD2 PHE B 332      70.560  48.010  56.630  1.00  0.00           H
ATOM  15603  CE2 PHE B 332      69.530  46.580  57.810  1.00  0.00           C
ATOM  15604  HE2 PHE B 332      68.710  46.590  57.110  1.00  0.00           H
ATOM  15605  C   PHE B 332      74.220  50.120  59.630  1.00  0.00           C
ATOM  15606  O   PHE B 332      74.930  49.770  60.600  1.00  0.00           O
ATOM  15607  N   ALA B 333      74.620  51.200  58.920  1.00  0.00           N
ATOM  15608  HN  ALA B 333      74.000  51.380  58.160  1.00  0.00           H
ATOM  15609  CA  ALA B 333      75.800  51.990  59.140  1.00  0.00           C
ATOM  15610  HA  ALA B 333      76.600  51.270  59.050  1.00  0.00           H
ATOM  15611  CB  ALA B 333      75.980  52.990  57.980  1.00  0.00           C
ATOM  15612  HB1 ALA B 333      76.860  53.630  58.190  1.00  0.00           H
ATOM  15613  HB2 ALA B 333      75.130  53.690  57.830  1.00  0.00           H
ATOM  15614  HB3 ALA B 333      76.250  52.400  57.070  1.00  0.00           H
ATOM  15615  C   ALA B 333      75.810  52.740  60.520  1.00  0.00           C
ATOM  15616  O   ALA B 333      76.790  52.680  61.250  1.00  0.00           O
ATOM  15617  N   TRP B 334      74.760  53.400  60.930  1.00  0.00           N
ATOM  15618  HN  TRP B 334      73.990  53.610  60.340  1.00  0.00           H
ATOM  15619  CA  TRP B 334      74.460  53.990  62.190  1.00  0.00           C
ATOM  15620  HA  TRP B 334      75.270  54.600  62.560  1.00  0.00           H
ATOM  15621  CB  TRP B 334      73.120  54.800  61.990  1.00  0.00           C
ATOM  15622  HB1 TRP B 334      72.340  54.130  61.580  1.00  0.00           H
ATOM  15623  HB2 TRP B 334      73.350  55.590  61.240  1.00  0.00           H
ATOM  15624  CG  TRP B 334      72.600  55.520  63.220  1.00  0.00           C
ATOM  15625  CD1 TRP B 334      73.150  56.740  63.690  1.00  0.00           C
ATOM  15626  HD1 TRP B 334      73.960  57.270  63.220  1.00  0.00           H
ATOM  15627  NE1 TRP B 334      72.690  57.040  64.920  1.00  0.00           N
ATOM  15628  HE1 TRP B 334      72.820  57.820  65.490  1.00  0.00           H
ATOM  15629  CE2 TRP B 334      71.790  56.100  65.240  1.00  0.00           C
ATOM  15630  CD2 TRP B 334      71.610  55.170  64.170  1.00  0.00           C
ATOM  15631  CE3 TRP B 334      70.870  54.010  64.410  1.00  0.00           C
ATOM  15632  HE3 TRP B 334      70.730  53.180  63.730  1.00  0.00           H
ATOM  15633  CZ3 TRP B 334      70.120  53.970  65.630  1.00  0.00           C
ATOM  15634  HZ3 TRP B 334      69.370  53.250  65.900  1.00  0.00           H
ATOM  15635  CZ2 TRP B 334      71.100  55.950  66.470  1.00  0.00           C
ATOM  15636  HZ2 TRP B 334      71.080  56.710  67.250  1.00  0.00           H
ATOM  15637  CH2 TRP B 334      70.220  54.900  66.610  1.00  0.00           C
ATOM  15638  HH2 TRP B 334      69.670  54.870  67.540  1.00  0.00           H
ATOM  15639  C   TRP B 334      74.350  53.010  63.370  1.00  0.00           C
ATOM  15640  O   TRP B 334      74.830  53.220  64.490  1.00  0.00           O
ATOM  15641  N   LEU B 335      73.700  51.830  63.170  1.00  0.00           N
ATOM  15642  HN  LEU B 335      73.120  51.660  62.370  1.00  0.00           H
ATOM  15643  CA  LEU B 335      73.740  50.690  64.080  1.00  0.00           C
ATOM  15644  HA  LEU B 335      73.390  50.990  65.060  1.00  0.00           H
ATOM  15645  CB  LEU B 335      72.850  49.580  63.440  1.00  0.00           C
ATOM  15646  HB1 LEU B 335      73.260  49.320  62.440  1.00  0.00           H
ATOM  15647  HB2 LEU B 335      71.880  50.100  63.280  1.00  0.00           H
ATOM  15648  CG  LEU B 335      72.560  48.330  64.270  1.00  0.00           C
ATOM  15649  HG  LEU B 335      73.530  47.890  64.580  1.00  0.00           H
ATOM  15650  CD1 LEU B 335      71.830  48.630  65.560  1.00  0.00           C
ATOM  15651 1HD1 LEU B 335      72.370  49.390  66.170  1.00  0.00           H
ATOM  15652 2HD1 LEU B 335      71.770  47.710  66.170  1.00  0.00           H
ATOM  15653 3HD1 LEU B 335      70.850  49.060  65.260  1.00  0.00           H
ATOM  15654  CD2 LEU B 335      71.870  47.320  63.330  1.00  0.00           C
ATOM  15655 1HD2 LEU B 335      71.780  46.410  63.970  1.00  0.00           H
ATOM  15656 2HD2 LEU B 335      72.570  46.900  62.570  1.00  0.00           H
ATOM  15657 3HD2 LEU B 335      70.920  47.620  62.850  1.00  0.00           H
ATOM  15658  C   LEU B 335      75.150  50.210  64.240  1.00  0.00           C
ATOM  15659  O   LEU B 335      75.620  50.070  65.340  1.00  0.00           O
ATOM  15660  N   GLY B 336      75.930  50.010  63.160  1.00  0.00           N
ATOM  15661  HN  GLY B 336      75.450  50.010  62.290  1.00  0.00           H
ATOM  15662  CA  GLY B 336      77.380  49.800  63.180  1.00  0.00           C
ATOM  15663  HA1 GLY B 336      77.690  49.870  62.150  1.00  0.00           H
ATOM  15664  HA2 GLY B 336      77.640  48.810  63.510  1.00  0.00           H
ATOM  15665  C   GLY B 336      78.230  50.760  63.940  1.00  0.00           C
ATOM  15666  O   GLY B 336      78.930  50.380  64.880  1.00  0.00           O
ATOM  15667  N   ALA B 337      77.990  52.080  63.620  1.00  0.00           N
ATOM  15668  HN  ALA B 337      77.420  52.190  62.800  1.00  0.00           H
ATOM  15669  CA  ALA B 337      78.650  53.180  64.240  1.00  0.00           C
ATOM  15670  HA  ALA B 337      79.710  53.040  64.110  1.00  0.00           H
ATOM  15671  CB  ALA B 337      78.220  54.560  63.640  1.00  0.00           C
ATOM  15672  HB1 ALA B 337      77.120  54.640  63.810  1.00  0.00           H
ATOM  15673  HB2 ALA B 337      78.440  54.690  62.560  1.00  0.00           H
ATOM  15674  HB3 ALA B 337      78.680  55.380  64.240  1.00  0.00           H
ATOM  15675  C   ALA B 337      78.450  53.220  65.800  1.00  0.00           C
ATOM  15676  O   ALA B 337      79.370  53.400  66.600  1.00  0.00           O
ATOM  15677  N   TYR B 338      77.170  53.050  66.180  1.00  0.00           N
ATOM  15678  HN  TYR B 338      76.410  53.200  65.550  1.00  0.00           H
ATOM  15679  CA  TYR B 338      76.810  52.910  67.580  1.00  0.00           C
ATOM  15680  HA  TYR B 338      77.220  53.750  68.130  1.00  0.00           H
ATOM  15681  CB  TYR B 338      75.250  52.890  67.630  1.00  0.00           C
ATOM  15682  HB1 TYR B 338      74.940  52.150  66.870  1.00  0.00           H
ATOM  15683  HB2 TYR B 338      74.880  53.880  67.280  1.00  0.00           H
ATOM  15684  CG  TYR B 338      74.510  52.660  68.930  1.00  0.00           C
ATOM  15685  CD1 TYR B 338      75.100  53.260  70.110  1.00  0.00           C
ATOM  15686  HD1 TYR B 338      75.970  53.900  70.080  1.00  0.00           H
ATOM  15687  CE1 TYR B 338      74.620  52.930  71.380  1.00  0.00           C
ATOM  15688  HE1 TYR B 338      75.080  53.500  72.180  1.00  0.00           H
ATOM  15689  CZ  TYR B 338      73.570  52.000  71.500  1.00  0.00           C
ATOM  15690  OH  TYR B 338      73.210  51.450  72.790  1.00  0.00           O
ATOM  15691  HH  TYR B 338      72.820  50.580  72.750  1.00  0.00           H
ATOM  15692  CD2 TYR B 338      73.440  51.820  69.090  1.00  0.00           C
ATOM  15693  HD2 TYR B 338      73.080  51.330  68.200  1.00  0.00           H
ATOM  15694  CE2 TYR B 338      72.960  51.520  70.330  1.00  0.00           C
ATOM  15695  HE2 TYR B 338      72.090  50.910  70.500  1.00  0.00           H
ATOM  15696  C   TYR B 338      77.440  51.670  68.280  1.00  0.00           C
ATOM  15697  O   TYR B 338      77.900  51.760  69.440  1.00  0.00           O
ATOM  15698  N   THR B 339      77.400  50.470  67.660  1.00  0.00           N
ATOM  15699  HN  THR B 339      77.020  50.450  66.740  1.00  0.00           H
ATOM  15700  CA  THR B 339      77.980  49.190  68.140  1.00  0.00           C
ATOM  15701  HA  THR B 339      77.560  48.870  69.090  1.00  0.00           H
ATOM  15702  CB  THR B 339      77.660  48.060  67.090  1.00  0.00           C
ATOM  15703  HB  THR B 339      78.010  48.230  66.050  1.00  0.00           H
ATOM  15704  OG1 THR B 339      76.290  48.020  67.010  1.00  0.00           O
ATOM  15705  HG1 THR B 339      76.010  48.480  66.220  1.00  0.00           H
ATOM  15706  CG2 THR B 339      78.160  46.760  67.560  1.00  0.00           C
ATOM  15707 1HG2 THR B 339      77.690  46.390  68.490  1.00  0.00           H
ATOM  15708 2HG2 THR B 339      79.260  46.770  67.720  1.00  0.00           H
ATOM  15709 3HG2 THR B 339      77.930  46.000  66.790  1.00  0.00           H
ATOM  15710  C   THR B 339      79.540  49.280  68.310  1.00  0.00           C
ATOM  15711  O   THR B 339      80.120  48.870  69.280  1.00  0.00           O
ATOM  15712  N   GLN B 340      80.190  49.970  67.350  1.00  0.00           N
ATOM  15713  HN  GLN B 340      79.680  50.300  66.560  1.00  0.00           H
ATOM  15714  CA  GLN B 340      81.630  50.370  67.310  1.00  0.00           C
ATOM  15715  HA  GLN B 340      82.160  49.460  67.530  1.00  0.00           H
ATOM  15716  CB  GLN B 340      82.100  50.820  65.920  1.00  0.00           C
ATOM  15717  HB1 GLN B 340      83.190  51.040  65.860  1.00  0.00           H
ATOM  15718  HB2 GLN B 340      81.390  51.600  65.560  1.00  0.00           H
ATOM  15719  CG  GLN B 340      82.050  49.690  64.770  1.00  0.00           C
ATOM  15720  HG1 GLN B 340      82.870  49.880  64.050  1.00  0.00           H
ATOM  15721  HG2 GLN B 340      81.120  49.740  64.170  1.00  0.00           H
ATOM  15722  CD  GLN B 340      82.000  48.250  65.210  1.00  0.00           C
ATOM  15723  OE1 GLN B 340      80.990  47.610  65.440  1.00  0.00           O
ATOM  15724  NE2 GLN B 340      83.250  47.710  65.250  1.00  0.00           N
ATOM  15725 1HE2 GLN B 340      83.340  46.730  65.120  1.00  0.00           H
ATOM  15726 2HE2 GLN B 340      84.000  48.350  65.110  1.00  0.00           H
ATOM  15727  C   GLN B 340      82.050  51.270  68.420  1.00  0.00           C
ATOM  15728  O   GLN B 340      83.130  51.130  69.020  1.00  0.00           O
ATOM  15729  N   MET B 341      81.130  52.120  68.790  1.00  0.00           N
ATOM  15730  HN  MET B 341      80.410  52.270  68.120  1.00  0.00           H
ATOM  15731  CA  MET B 341      81.260  52.960  69.980  1.00  0.00           C
ATOM  15732  HA  MET B 341      82.300  53.250  69.930  1.00  0.00           H
ATOM  15733  CB  MET B 341      80.360  54.250  69.900  1.00  0.00           C
ATOM  15734  HB1 MET B 341      80.070  54.560  70.930  1.00  0.00           H
ATOM  15735  HB2 MET B 341      79.400  53.910  69.450  1.00  0.00           H
ATOM  15736  CG  MET B 341      80.950  55.470  69.230  1.00  0.00           C
ATOM  15737  HG1 MET B 341      80.100  56.180  69.060  1.00  0.00           H
ATOM  15738  HG2 MET B 341      81.310  55.240  68.210  1.00  0.00           H
ATOM  15739  SD  MET B 341      82.230  56.390  70.100  1.00  0.00           S
ATOM  15740  CE  MET B 341      81.140  57.570  71.050  1.00  0.00           C
ATOM  15741  HE1 MET B 341      80.790  58.340  70.330  1.00  0.00           H
ATOM  15742  HE2 MET B 341      81.750  58.020  71.870  1.00  0.00           H
ATOM  15743  HE3 MET B 341      80.260  57.070  71.500  1.00  0.00           H
ATOM  15744  C   MET B 341      81.080  52.240  71.350  1.00  0.00           C
ATOM  15745  O   MET B 341      81.620  52.630  72.350  1.00  0.00           O
ATOM  15746  N   LEU B 342      80.290  51.140  71.320  1.00  0.00           N
ATOM  15747  HN  LEU B 342      79.730  50.930  70.530  1.00  0.00           H
ATOM  15748  CA  LEU B 342      80.070  50.230  72.450  1.00  0.00           C
ATOM  15749  HA  LEU B 342      79.970  50.790  73.360  1.00  0.00           H
ATOM  15750  CB  LEU B 342      78.730  49.500  72.380  1.00  0.00           C
ATOM  15751  HB1 LEU B 342      78.690  48.610  73.050  1.00  0.00           H
ATOM  15752  HB2 LEU B 342      78.610  49.090  71.350  1.00  0.00           H
ATOM  15753  CG  LEU B 342      77.380  50.320  72.650  1.00  0.00           C
ATOM  15754  HG  LEU B 342      77.370  51.320  72.160  1.00  0.00           H
ATOM  15755  CD1 LEU B 342      76.180  49.520  72.180  1.00  0.00           C
ATOM  15756 1HD1 LEU B 342      76.190  48.430  72.370  1.00  0.00           H
ATOM  15757 2HD1 LEU B 342      76.020  49.700  71.090  1.00  0.00           H
ATOM  15758 3HD1 LEU B 342      75.230  49.940  72.570  1.00  0.00           H
ATOM  15759  CD2 LEU B 342      77.340  50.510  74.190  1.00  0.00           C
ATOM  15760 1HD2 LEU B 342      77.660  49.570  74.680  1.00  0.00           H
ATOM  15761 2HD2 LEU B 342      76.340  50.820  74.560  1.00  0.00           H
ATOM  15762 3HD2 LEU B 342      77.940  51.410  74.450  1.00  0.00           H
ATOM  15763  C   LEU B 342      81.260  49.290  72.740  1.00  0.00           C
ATOM  15764  O   LEU B 342      81.420  48.850  73.870  1.00  0.00           O
ATOM  15765  N   ILE B 343      82.190  49.220  71.760  1.00  0.00           N
ATOM  15766  HN  ILE B 343      81.960  49.570  70.860  1.00  0.00           H
ATOM  15767  CA  ILE B 343      83.460  48.540  72.080  1.00  0.00           C
ATOM  15768  HA  ILE B 343      83.160  47.560  72.400  1.00  0.00           H
ATOM  15769  CB  ILE B 343      84.350  48.170  70.800  1.00  0.00           C
ATOM  15770  HB  ILE B 343      84.770  49.050  70.280  1.00  0.00           H
ATOM  15771  CG2 ILE B 343      85.530  47.320  71.270  1.00  0.00           C
ATOM  15772 1HG2 ILE B 343      85.200  46.430  71.850  1.00  0.00           H
ATOM  15773 2HG2 ILE B 343      86.190  48.000  71.860  1.00  0.00           H
ATOM  15774 3HG2 ILE B 343      86.170  46.950  70.440  1.00  0.00           H
ATOM  15775  CG1 ILE B 343      83.570  47.500  69.700  1.00  0.00           C
ATOM  15776 1HG1 ILE B 343      84.150  47.340  68.760  1.00  0.00           H
ATOM  15777 2HG1 ILE B 343      82.700  48.120  69.410  1.00  0.00           H
ATOM  15778  CD  ILE B 343      83.030  46.130  70.130  1.00  0.00           C
ATOM  15779  HD1 ILE B 343      82.540  46.170  71.120  1.00  0.00           H
ATOM  15780  HD2 ILE B 343      83.790  45.320  70.110  1.00  0.00           H
ATOM  15781  HD3 ILE B 343      82.210  45.810  69.450  1.00  0.00           H
ATOM  15782  C   ILE B 343      84.320  49.030  73.270  1.00  0.00           C
ATOM  15783  O   ILE B 343      84.460  48.330  74.290  1.00  0.00           O
ATOM  15784  N   PRO B 344      84.850  50.290  73.130  1.00  0.00           N
ATOM  15785  CD  PRO B 344      84.660  51.250  72.070  1.00  0.00           C
ATOM  15786  HD1 PRO B 344      83.560  51.400  71.980  1.00  0.00           H
ATOM  15787  HD2 PRO B 344      85.140  50.930  71.120  1.00  0.00           H
ATOM  15788  CA  PRO B 344      85.610  50.870  74.300  1.00  0.00           C
ATOM  15789  HA  PRO B 344      86.330  50.170  74.700  1.00  0.00           H
ATOM  15790  CB  PRO B 344      86.270  52.130  73.720  1.00  0.00           C
ATOM  15791  HB1 PRO B 344      87.290  51.960  73.300  1.00  0.00           H
ATOM  15792  HB2 PRO B 344      86.360  52.900  74.510  1.00  0.00           H
ATOM  15793  CG  PRO B 344      85.400  52.530  72.560  1.00  0.00           C
ATOM  15794  HG1 PRO B 344      84.740  53.350  72.910  1.00  0.00           H
ATOM  15795  HG2 PRO B 344      86.100  52.850  71.760  1.00  0.00           H
ATOM  15796  C   PRO B 344      84.780  51.150  75.510  1.00  0.00           C
ATOM  15797  O   PRO B 344      85.340  51.080  76.620  1.00  0.00           O
ATOM  15798  N   ALA B 345      83.430  51.540  75.360  1.00  0.00           N
ATOM  15799  HN  ALA B 345      83.080  51.640  74.430  1.00  0.00           H
ATOM  15800  CA  ALA B 345      82.500  51.760  76.460  1.00  0.00           C
ATOM  15801  HA  ALA B 345      82.890  52.610  77.000  1.00  0.00           H
ATOM  15802  CB  ALA B 345      81.140  52.130  75.880  1.00  0.00           C
ATOM  15803  HB1 ALA B 345      80.740  51.310  75.240  1.00  0.00           H
ATOM  15804  HB2 ALA B 345      81.150  53.050  75.250  1.00  0.00           H
ATOM  15805  HB3 ALA B 345      80.360  52.220  76.660  1.00  0.00           H
ATOM  15806  C   ALA B 345      82.320  50.550  77.410  1.00  0.00           C
ATOM  15807  O   ALA B 345      82.330  50.580  78.660  1.00  0.00           O
ATOM  15808  N   SER B 346      82.090  49.400  76.770  1.00  0.00           N
ATOM  15809  HN  SER B 346      82.020  49.340  75.780  1.00  0.00           H
ATOM  15810  CA  SER B 346      81.990  48.140  77.420  1.00  0.00           C
ATOM  15811  HA  SER B 346      81.230  48.190  78.190  1.00  0.00           H
ATOM  15812  CB  SER B 346      81.360  47.030  76.430  1.00  0.00           C
ATOM  15813  HB1 SER B 346      80.480  47.470  75.900  1.00  0.00           H
ATOM  15814  HB2 SER B 346      81.170  46.130  77.040  1.00  0.00           H
ATOM  15815  OG  SER B 346      82.280  46.770  75.370  1.00  0.00           O
ATOM  15816  HG1 SER B 346      82.410  47.570  74.840  1.00  0.00           H
ATOM  15817  C   SER B 346      83.270  47.750  78.110  1.00  0.00           C
ATOM  15818  O   SER B 346      83.270  47.370  79.290  1.00  0.00           O
ATOM  15819  N   ILE B 347      84.460  47.880  77.420  1.00  0.00           N
ATOM  15820  HN  ILE B 347      84.500  48.080  76.450  1.00  0.00           H
ATOM  15821  CA  ILE B 347      85.740  47.550  78.040  1.00  0.00           C
ATOM  15822  HA  ILE B 347      85.610  46.540  78.420  1.00  0.00           H
ATOM  15823  CB  ILE B 347      86.890  47.440  77.030  1.00  0.00           C
ATOM  15824  HB  ILE B 347      87.110  48.440  76.580  1.00  0.00           H
ATOM  15825  CG2 ILE B 347      88.200  47.080  77.790  1.00  0.00           C
ATOM  15826 1HG2 ILE B 347      88.590  47.860  78.480  1.00  0.00           H
ATOM  15827 2HG2 ILE B 347      88.960  46.870  77.000  1.00  0.00           H
ATOM  15828 3HG2 ILE B 347      88.030  46.110  78.300  1.00  0.00           H
ATOM  15829  CG1 ILE B 347      86.500  46.380  75.990  1.00  0.00           C
ATOM  15830 1HG1 ILE B 347      85.430  46.350  75.690  1.00  0.00           H
ATOM  15831 2HG1 ILE B 347      86.670  45.440  76.560  1.00  0.00           H
ATOM  15832  CD  ILE B 347      87.260  46.450  74.700  1.00  0.00           C
ATOM  15833  HD1 ILE B 347      88.240  46.960  74.800  1.00  0.00           H
ATOM  15834  HD2 ILE B 347      86.800  47.030  73.870  1.00  0.00           H
ATOM  15835  HD3 ILE B 347      87.410  45.430  74.280  1.00  0.00           H
ATOM  15836  C   ILE B 347      86.160  48.400  79.210  1.00  0.00           C
ATOM  15837  O   ILE B 347      86.480  47.820  80.250  1.00  0.00           O
ATOM  15838  N   VAL B 348      85.940  49.750  79.130  1.00  0.00           N
ATOM  15839  HN  VAL B 348      85.480  50.050  78.310  1.00  0.00           H
ATOM  15840  CA  VAL B 348      86.130  50.600  80.230  1.00  0.00           C
ATOM  15841  HA  VAL B 348      87.160  50.380  80.450  1.00  0.00           H
ATOM  15842  CB  VAL B 348      86.160  52.130  79.810  1.00  0.00           C
ATOM  15843  HB  VAL B 348      85.230  52.460  79.310  1.00  0.00           H
ATOM  15844  CG1 VAL B 348      86.430  52.920  81.120  1.00  0.00           C
ATOM  15845 1HG1 VAL B 348      86.350  53.980  80.790  1.00  0.00           H
ATOM  15846 2HG1 VAL B 348      87.470  52.690  81.460  1.00  0.00           H
ATOM  15847 3HG1 VAL B 348      85.760  52.780  81.990  1.00  0.00           H
ATOM  15848  CG2 VAL B 348      87.360  52.360  78.830  1.00  0.00           C
ATOM  15849 1HG2 VAL B 348      88.290  51.860  79.170  1.00  0.00           H
ATOM  15850 2HG2 VAL B 348      87.530  53.450  78.710  1.00  0.00           H
ATOM  15851 3HG2 VAL B 348      87.050  52.010  77.820  1.00  0.00           H
ATOM  15852  C   VAL B 348      85.310  50.270  81.400  1.00  0.00           C
ATOM  15853  O   VAL B 348      85.810  50.160  82.550  1.00  0.00           O
ATOM  15854  N   GLY B 349      84.000  50.070  81.210  1.00  0.00           N
ATOM  15855  HN  GLY B 349      83.680  50.150  80.270  1.00  0.00           H
ATOM  15856  CA  GLY B 349      83.080  49.620  82.300  1.00  0.00           C
ATOM  15857  HA1 GLY B 349      82.060  49.600  81.920  1.00  0.00           H
ATOM  15858  HA2 GLY B 349      83.250  50.330  83.080  1.00  0.00           H
ATOM  15859  C   GLY B 349      83.380  48.200  82.930  1.00  0.00           C
ATOM  15860  O   GLY B 349      83.270  47.950  84.130  1.00  0.00           O
ATOM  15861  N   VAL B 350      83.910  47.250  82.100  1.00  0.00           N
ATOM  15862  HN  VAL B 350      84.040  47.390  81.120  1.00  0.00           H
ATOM  15863  CA  VAL B 350      84.450  45.920  82.620  1.00  0.00           C
ATOM  15864  HA  VAL B 350      83.680  45.480  83.240  1.00  0.00           H
ATOM  15865  CB  VAL B 350      84.810  45.110  81.370  1.00  0.00           C
ATOM  15866  HB  VAL B 350      85.230  45.670  80.510  1.00  0.00           H
ATOM  15867  CG1 VAL B 350      86.050  44.150  81.630  1.00  0.00           C
ATOM  15868 1HG1 VAL B 350      86.950  44.720  81.940  1.00  0.00           H
ATOM  15869 2HG1 VAL B 350      86.300  43.480  80.780  1.00  0.00           H
ATOM  15870 3HG1 VAL B 350      85.830  43.500  82.500  1.00  0.00           H
ATOM  15871  CG2 VAL B 350      83.520  44.400  80.970  1.00  0.00           C
ATOM  15872 1HG2 VAL B 350      82.780  45.170  80.680  1.00  0.00           H
ATOM  15873 2HG2 VAL B 350      83.230  43.830  81.880  1.00  0.00           H
ATOM  15874 3HG2 VAL B 350      83.800  43.790  80.080  1.00  0.00           H
ATOM  15875  C   VAL B 350      85.700  46.230  83.600  1.00  0.00           C
ATOM  15876  O   VAL B 350      85.800  45.710  84.720  1.00  0.00           O
ATOM  15877  N   ILE B 351      86.640  47.090  83.200  1.00  0.00           N
ATOM  15878  HN  ILE B 351      86.320  47.580  82.400  1.00  0.00           H
ATOM  15879  CA  ILE B 351      87.890  47.510  83.860  1.00  0.00           C
ATOM  15880  HA  ILE B 351      88.580  46.670  83.910  1.00  0.00           H
ATOM  15881  CB  ILE B 351      88.660  48.480  82.910  1.00  0.00           C
ATOM  15882  HB  ILE B 351      87.880  49.120  82.450  1.00  0.00           H
ATOM  15883  CG2 ILE B 351      89.590  49.480  83.700  1.00  0.00           C
ATOM  15884 1HG2 ILE B 351      90.020  50.200  82.970  1.00  0.00           H
ATOM  15885 2HG2 ILE B 351      90.400  48.950  84.260  1.00  0.00           H
ATOM  15886 3HG2 ILE B 351      89.030  50.090  84.440  1.00  0.00           H
ATOM  15887  CG1 ILE B 351      89.390  47.710  81.780  1.00  0.00           C
ATOM  15888 1HG1 ILE B 351      89.590  48.440  80.970  1.00  0.00           H
ATOM  15889 2HG1 ILE B 351      88.760  46.910  81.340  1.00  0.00           H
ATOM  15890  CD  ILE B 351      90.710  47.090  82.130  1.00  0.00           C
ATOM  15891  HD1 ILE B 351      90.540  46.530  83.070  1.00  0.00           H
ATOM  15892  HD2 ILE B 351      91.550  47.810  82.230  1.00  0.00           H
ATOM  15893  HD3 ILE B 351      91.070  46.280  81.470  1.00  0.00           H
ATOM  15894  C   ILE B 351      87.540  48.000  85.190  1.00  0.00           C
ATOM  15895  O   ILE B 351      88.160  47.670  86.200  1.00  0.00           O
ATOM  15896  N   VAL B 352      86.540  48.870  85.260  1.00  0.00           N
ATOM  15897  HN  VAL B 352      86.220  49.100  84.340  1.00  0.00           H
ATOM  15898  CA  VAL B 352      85.950  49.530  86.470  1.00  0.00           C
ATOM  15899  HA  VAL B 352      86.740  50.010  87.040  1.00  0.00           H
ATOM  15900  CB  VAL B 352      84.990  50.600  86.090  1.00  0.00           C
ATOM  15901  HB  VAL B 352      84.320  50.190  85.310  1.00  0.00           H
ATOM  15902  CG1 VAL B 352      84.080  51.110  87.220  1.00  0.00           C
ATOM  15903 1HG1 VAL B 352      83.680  52.100  86.900  1.00  0.00           H
ATOM  15904 2HG1 VAL B 352      84.720  51.120  88.130  1.00  0.00           H
ATOM  15905 3HG1 VAL B 352      83.190  50.470  87.400  1.00  0.00           H
ATOM  15906  CG2 VAL B 352      85.830  51.750  85.490  1.00  0.00           C
ATOM  15907 1HG2 VAL B 352      86.600  51.510  84.720  1.00  0.00           H
ATOM  15908 2HG2 VAL B 352      86.340  52.240  86.350  1.00  0.00           H
ATOM  15909 3HG2 VAL B 352      85.170  52.520  85.050  1.00  0.00           H
ATOM  15910  C   VAL B 352      85.280  48.480  87.430  1.00  0.00           C
ATOM  15911  O   VAL B 352      85.430  48.570  88.630  1.00  0.00           O
ATOM  15912  N   PHE B 353      84.590  47.400  86.920  1.00  0.00           N
ATOM  15913  HN  PHE B 353      84.370  47.400  85.950  1.00  0.00           H
ATOM  15914  CA  PHE B 353      84.120  46.260  87.670  1.00  0.00           C
ATOM  15915  HA  PHE B 353      83.710  46.670  88.580  1.00  0.00           H
ATOM  15916  CB  PHE B 353      82.990  45.640  86.950  1.00  0.00           C
ATOM  15917  HB1 PHE B 353      82.980  45.680  85.840  1.00  0.00           H
ATOM  15918  HB2 PHE B 353      82.160  46.300  87.270  1.00  0.00           H
ATOM  15919  CG  PHE B 353      82.590  44.220  87.290  1.00  0.00           C
ATOM  15920  CD1 PHE B 353      82.620  43.210  86.290  1.00  0.00           C
ATOM  15921  HD1 PHE B 353      82.910  43.580  85.320  1.00  0.00           H
ATOM  15922  CE1 PHE B 353      82.140  41.940  86.590  1.00  0.00           C
ATOM  15923  HE1 PHE B 353      82.170  41.100  85.910  1.00  0.00           H
ATOM  15924  CZ  PHE B 353      81.640  41.620  87.840  1.00  0.00           C
ATOM  15925  HZ  PHE B 353      81.300  40.630  88.090  1.00  0.00           H
ATOM  15926  CD2 PHE B 353      82.100  43.910  88.590  1.00  0.00           C
ATOM  15927  HD2 PHE B 353      82.090  44.680  89.340  1.00  0.00           H
ATOM  15928  CE2 PHE B 353      81.530  42.620  88.770  1.00  0.00           C
ATOM  15929  HE2 PHE B 353      81.190  42.270  89.730  1.00  0.00           H
ATOM  15930  C   PHE B 353      85.280  45.420  88.220  1.00  0.00           C
ATOM  15931  O   PHE B 353      85.190  44.990  89.360  1.00  0.00           O
ATOM  15932  N   LEU B 354      86.310  45.150  87.410  1.00  0.00           N
ATOM  15933  HN  LEU B 354      86.250  45.530  86.490  1.00  0.00           H
ATOM  15934  CA  LEU B 354      87.470  44.460  87.840  1.00  0.00           C
ATOM  15935  HA  LEU B 354      87.100  43.570  88.330  1.00  0.00           H
ATOM  15936  CB  LEU B 354      88.380  44.120  86.620  1.00  0.00           C
ATOM  15937  HB1 LEU B 354      89.250  43.570  87.050  1.00  0.00           H
ATOM  15938  HB2 LEU B 354      88.840  45.000  86.130  1.00  0.00           H
ATOM  15939  CG  LEU B 354      87.860  43.270  85.440  1.00  0.00           C
ATOM  15940  HG  LEU B 354      87.260  43.930  84.780  1.00  0.00           H
ATOM  15941  CD1 LEU B 354      89.050  42.780  84.570  1.00  0.00           C
ATOM  15942 1HD1 LEU B 354      89.780  43.580  84.330  1.00  0.00           H
ATOM  15943 2HD1 LEU B 354      88.650  42.310  83.650  1.00  0.00           H
ATOM  15944 3HD1 LEU B 354      89.550  41.980  85.170  1.00  0.00           H
ATOM  15945  CD2 LEU B 354      86.840  42.090  85.900  1.00  0.00           C
ATOM  15946 1HD2 LEU B 354      85.870  42.470  86.280  1.00  0.00           H
ATOM  15947 2HD2 LEU B 354      87.290  41.480  86.710  1.00  0.00           H
ATOM  15948 3HD2 LEU B 354      86.600  41.320  85.130  1.00  0.00           H
ATOM  15949  C   LEU B 354      88.250  45.240  88.930  1.00  0.00           C
ATOM  15950  O   LEU B 354      88.770  44.630  89.860  1.00  0.00           O
ATOM  15951  N   TYR B 355      88.410  46.570  88.860  1.00  0.00           N
ATOM  15952  HN  TYR B 355      88.270  47.020  87.980  1.00  0.00           H
ATOM  15953  CA  TYR B 355      88.890  47.470  89.890  1.00  0.00           C
ATOM  15954  HA  TYR B 355      89.890  47.180  90.180  1.00  0.00           H
ATOM  15955  CB  TYR B 355      89.070  48.940  89.300  1.00  0.00           C
ATOM  15956  HB1 TYR B 355      88.070  49.300  88.960  1.00  0.00           H
ATOM  15957  HB2 TYR B 355      89.760  48.910  88.430  1.00  0.00           H
ATOM  15958  CG  TYR B 355      89.580  49.960  90.290  1.00  0.00           C
ATOM  15959  CD1 TYR B 355      88.640  50.640  91.040  1.00  0.00           C
ATOM  15960  HD1 TYR B 355      87.580  50.490  90.950  1.00  0.00           H
ATOM  15961  CE1 TYR B 355      89.080  51.530  92.070  1.00  0.00           C
ATOM  15962  HE1 TYR B 355      88.370  52.080  92.670  1.00  0.00           H
ATOM  15963  CZ  TYR B 355      90.430  51.670  92.380  1.00  0.00           C
ATOM  15964  OH  TYR B 355      90.740  52.610  93.370  1.00  0.00           O
ATOM  15965  HH  TYR B 355      91.690  52.510  93.500  1.00  0.00           H
ATOM  15966  CD2 TYR B 355      90.960  50.200  90.520  1.00  0.00           C
ATOM  15967  HD2 TYR B 355      91.780  49.640  90.090  1.00  0.00           H
ATOM  15968  CE2 TYR B 355      91.360  51.060  91.560  1.00  0.00           C
ATOM  15969  HE2 TYR B 355      92.420  51.180  91.700  1.00  0.00           H
ATOM  15970  C   TYR B 355      88.040  47.360  91.180  1.00  0.00           C
ATOM  15971  O   TYR B 355      88.550  47.230  92.280  1.00  0.00           O
ATOM  15972  N   GLY B 356      86.690  47.460  91.120  1.00  0.00           N
ATOM  15973  HN  GLY B 356      86.260  47.560  90.220  1.00  0.00           H
ATOM  15974  CA  GLY B 356      85.770  47.190  92.160  1.00  0.00           C
ATOM  15975  HA1 GLY B 356      84.790  47.170  91.690  1.00  0.00           H
ATOM  15976  HA2 GLY B 356      85.890  48.000  92.870  1.00  0.00           H
ATOM  15977  C   GLY B 356      85.990  45.860  92.810  1.00  0.00           C
ATOM  15978  O   GLY B 356      86.060  45.680  94.020  1.00  0.00           O
ATOM  15979  N   CYS B 357      86.160  44.790  92.020  1.00  0.00           N
ATOM  15980  HN  CYS B 357      85.970  44.910  91.050  1.00  0.00           H
ATOM  15981  CA  CYS B 357      86.610  43.420  92.510  1.00  0.00           C
ATOM  15982  HA  CYS B 357      85.990  43.160  93.360  1.00  0.00           H
ATOM  15983  CB  CYS B 357      86.680  42.390  91.320  1.00  0.00           C
ATOM  15984  HB1 CYS B 357      87.150  41.460  91.710  1.00  0.00           H
ATOM  15985  HB2 CYS B 357      87.340  42.790  90.520  1.00  0.00           H
ATOM  15986  SG  CYS B 357      85.050  42.150  90.600  1.00  0.00           S
ATOM  15987  HG1 CYS B 357      84.960  43.310  89.980  1.00  0.00           H
ATOM  15988  C   CYS B 357      88.040  43.490  93.210  1.00  0.00           C
ATOM  15989  O   CYS B 357      88.130  42.930  94.320  1.00  0.00           O
ATOM  15990  N   ALA B 358      89.070  44.150  92.600  1.00  0.00           N
ATOM  15991  HN  ALA B 358      89.050  44.530  91.680  1.00  0.00           H
ATOM  15992  CA  ALA B 358      90.370  44.180  93.140  1.00  0.00           C
ATOM  15993  HA  ALA B 358      90.680  43.150  93.230  1.00  0.00           H
ATOM  15994  CB  ALA B 358      91.280  44.850  92.040  1.00  0.00           C
ATOM  15995  HB1 ALA B 358      92.330  45.030  92.340  1.00  0.00           H
ATOM  15996  HB2 ALA B 358      90.810  45.700  91.490  1.00  0.00           H
ATOM  15997  HB3 ALA B 358      91.320  44.050  91.270  1.00  0.00           H
ATOM  15998  C   ALA B 358      90.670  44.920  94.430  1.00  0.00           C
ATOM  15999  O   ALA B 358      91.480  44.520  95.270  1.00  0.00           O
ATOM  16000  N   THR B 359      89.890  46.000  94.660  1.00  0.00           N
ATOM  16001  HN  THR B 359      89.290  46.290  93.920  1.00  0.00           H
ATOM  16002  CA  THR B 359      90.090  46.990  95.690  1.00  0.00           C
ATOM  16003  HA  THR B 359      90.990  46.630  96.170  1.00  0.00           H
ATOM  16004  CB  THR B 359      90.340  48.420  95.190  1.00  0.00           C
ATOM  16005  HB  THR B 359      90.540  49.000  96.120  1.00  0.00           H
ATOM  16006  OG1 THR B 359      89.300  48.990  94.400  1.00  0.00           O
ATOM  16007  HG1 THR B 359      89.310  48.520  93.560  1.00  0.00           H
ATOM  16008  CG2 THR B 359      91.630  48.340  94.290  1.00  0.00           C
ATOM  16009 1HG2 THR B 359      92.030  49.370  94.360  1.00  0.00           H
ATOM  16010 2HG2 THR B 359      91.340  48.000  93.270  1.00  0.00           H
ATOM  16011 3HG2 THR B 359      92.420  47.670  94.690  1.00  0.00           H
ATOM  16012  C   THR B 359      89.060  46.980  96.860  1.00  0.00           C
ATOM  16013  O   THR B 359      89.020  47.970  97.640  1.00  0.00           O
ATOM  16014  N   VAL B 360      88.160  45.950  96.950  1.00  0.00           N
ATOM  16015  HN  VAL B 360      88.170  45.330  96.160  1.00  0.00           H
ATOM  16016  CA  VAL B 360      87.140  45.790  97.980  1.00  0.00           C
ATOM  16017  HA  VAL B 360      86.520  46.680  97.990  1.00  0.00           H
ATOM  16018  CB  VAL B 360      86.320  44.520  97.700  1.00  0.00           C
ATOM  16019  HB  VAL B 360      85.860  44.740  96.710  1.00  0.00           H
ATOM  16020  CG1 VAL B 360      87.140  43.260  97.660  1.00  0.00           C
ATOM  16021 1HG1 VAL B 360      86.520  42.410  97.320  1.00  0.00           H
ATOM  16022 2HG1 VAL B 360      87.610  43.060  98.650  1.00  0.00           H
ATOM  16023 3HG1 VAL B 360      87.950  43.320  96.900  1.00  0.00           H
ATOM  16024  CG2 VAL B 360      85.100  44.400  98.670  1.00  0.00           C
ATOM  16025 1HG2 VAL B 360      84.550  43.510  98.290  1.00  0.00           H
ATOM  16026 2HG2 VAL B 360      84.310  45.170  98.570  1.00  0.00           H
ATOM  16027 3HG2 VAL B 360      85.330  44.330  99.760  1.00  0.00           H
ATOM  16028  C   VAL B 360      87.710  45.850  99.410  1.00  0.00           C
ATOM  16029  O   VAL B 360      87.100  46.520 100.270  1.00  0.00           O
ATOM  16030  N   ASP B 361      88.890  45.180  99.710  1.00  0.00           N
ATOM  16031  HN  ASP B 361      89.180  44.550  98.990  1.00  0.00           H
ATOM  16032  CA  ASP B 361      89.430  45.230 101.050  1.00  0.00           C
ATOM  16033  HA  ASP B 361      88.650  45.330 101.790  1.00  0.00           H
ATOM  16034  CB  ASP B 361      90.260  43.890 101.450  1.00  0.00           C
ATOM  16035  HB1 ASP B 361      90.870  44.040 102.370  1.00  0.00           H
ATOM  16036  HB2 ASP B 361      91.040  43.730 100.670  1.00  0.00           H
ATOM  16037  CG  ASP B 361      89.400  42.630 101.570  1.00  0.00           C
ATOM  16038  OD1 ASP B 361      90.070  41.590 101.810  1.00  0.00           O
ATOM  16039  OD2 ASP B 361      88.140  42.640 101.540  1.00  0.00           O
ATOM  16040  C   ASP B 361      90.310  46.450 101.140  1.00  0.00           C
ATOM  16041  O   ASP B 361      90.940  46.600 102.130  1.00  0.00           O
ATOM  16042  N   GLU B 362      90.360  47.330 100.110  1.00  0.00           N
ATOM  16043  HN  GLU B 362      89.930  47.070  99.250  1.00  0.00           H
ATOM  16044  CA  GLU B 362      91.180  48.500 100.120  1.00  0.00           C
ATOM  16045  HA  GLU B 362      91.760  48.530 101.030  1.00  0.00           H
ATOM  16046  CB  GLU B 362      92.150  48.510  98.860  1.00  0.00           C
ATOM  16047  HB1 GLU B 362      92.870  49.360  98.910  1.00  0.00           H
ATOM  16048  HB2 GLU B 362      91.420  48.700  98.050  1.00  0.00           H
ATOM  16049  CG  GLU B 362      93.050  47.270  98.510  1.00  0.00           C
ATOM  16050  HG1 GLU B 362      93.510  47.380  97.500  1.00  0.00           H
ATOM  16051  HG2 GLU B 362      92.340  46.420  98.490  1.00  0.00           H
ATOM  16052  CD  GLU B 362      94.030  47.000  99.650  1.00  0.00           C
ATOM  16053  OE1 GLU B 362      94.000  45.880 100.230  1.00  0.00           O
ATOM  16054  OE2 GLU B 362      94.890  47.930  99.770  1.00  0.00           O
ATOM  16055  C   GLU B 362      90.260  49.710 100.120  1.00  0.00           C
ATOM  16056  O   GLU B 362      90.800  50.840 100.140  1.00  0.00           O
ATOM  16057  N   ASN B 363      88.950  49.440 100.110  1.00  0.00           N
ATOM  16058  HN  ASN B 363      88.580  48.520  99.980  1.00  0.00           H
ATOM  16059  CA  ASN B 363      87.860  50.410 100.310  1.00  0.00           C
ATOM  16060  HA  ASN B 363      88.240  51.330  99.900  1.00  0.00           H
ATOM  16061  CB  ASN B 363      86.570  49.950  99.600  1.00  0.00           C
ATOM  16062  HB1 ASN B 363      86.300  48.930  99.960  1.00  0.00           H
ATOM  16063  HB2 ASN B 363      86.910  49.850  98.550  1.00  0.00           H
ATOM  16064  CG  ASN B 363      85.380  50.930  99.650  1.00  0.00           C
ATOM  16065  OD1 ASN B 363      84.350  50.570 100.120  1.00  0.00           O
ATOM  16066  ND2 ASN B 363      85.640  52.160  99.220  1.00  0.00           N
ATOM  16067 1HD2 ASN B 363      84.870  52.760  99.440  1.00  0.00           H
ATOM  16068 2HD2 ASN B 363      86.530  52.360  98.830  1.00  0.00           H
ATOM  16069  C   ASN B 363      87.720  50.520 101.780  1.00  0.00           C
ATOM  16070  O   ASN B 363      87.080  49.610 102.360  1.00  0.00           O
ATOM  16071  N   ILE B 364      88.200  51.590 102.420  1.00  0.00           N
ATOM  16072  HN  ILE B 364      88.650  52.280 101.850  1.00  0.00           H
ATOM  16073  CA  ILE B 364      88.050  51.760 103.860  1.00  0.00           C
ATOM  16074  HA  ILE B 364      88.500  50.860 104.250  1.00  0.00           H
ATOM  16075  CB  ILE B 364      89.000  52.900 104.430  1.00  0.00           C
ATOM  16076  HB  ILE B 364      88.600  53.850 103.990  1.00  0.00           H
ATOM  16077  CG2 ILE B 364      88.900  53.140 105.920  1.00  0.00           C
ATOM  16078 1HG2 ILE B 364      87.850  53.430 106.160  1.00  0.00           H
ATOM  16079 2HG2 ILE B 364      89.510  54.020 106.240  1.00  0.00           H
ATOM  16080 3HG2 ILE B 364      89.110  52.280 106.600  1.00  0.00           H
ATOM  16081  CG1 ILE B 364      90.490  52.780 104.030  1.00  0.00           C
ATOM  16082 1HG1 ILE B 364      91.100  53.510 104.590  1.00  0.00           H
ATOM  16083 2HG1 ILE B 364      90.570  53.230 103.020  1.00  0.00           H
ATOM  16084  CD  ILE B 364      91.040  51.370 104.010  1.00  0.00           C
ATOM  16085  HD1 ILE B 364      91.030  50.900 105.010  1.00  0.00           H
ATOM  16086  HD2 ILE B 364      92.130  51.400 103.790  1.00  0.00           H
ATOM  16087  HD3 ILE B 364      90.580  50.750 103.210  1.00  0.00           H
ATOM  16088  C   ILE B 364      86.730  51.730 104.590  1.00  0.00           C
ATOM  16089  O   ILE B 364      86.660  50.990 105.560  1.00  0.00           O
ATOM  16090  N   PRO B 365      85.690  52.440 104.150  1.00  0.00           N
ATOM  16091  CD  PRO B 365      85.820  53.500 103.130  1.00  0.00           C
ATOM  16092  HD1 PRO B 365      85.950  53.040 102.130  1.00  0.00           H
ATOM  16093  HD2 PRO B 365      86.640  54.220 103.320  1.00  0.00           H
ATOM  16094  CA  PRO B 365      84.290  52.170 104.440  1.00  0.00           C
ATOM  16095  HA  PRO B 365      84.240  52.540 105.450  1.00  0.00           H
ATOM  16096  CB  PRO B 365      83.570  52.960 103.360  1.00  0.00           C
ATOM  16097  HB1 PRO B 365      82.570  53.310 103.680  1.00  0.00           H
ATOM  16098  HB2 PRO B 365      83.300  52.350 102.470  1.00  0.00           H
ATOM  16099  CG  PRO B 365      84.460  54.180 103.070  1.00  0.00           C
ATOM  16100  HG1 PRO B 365      84.230  54.650 102.100  1.00  0.00           H
ATOM  16101  HG2 PRO B 365      84.280  54.980 103.820  1.00  0.00           H
ATOM  16102  C   PRO B 365      83.810  50.750 104.580  1.00  0.00           C
ATOM  16103  O   PRO B 365      82.980  50.420 105.450  1.00  0.00           O
ATOM  16104  N   SER B 366      84.090  49.970 103.580  1.00  0.00           N
ATOM  16105  HN  SER B 366      84.140  50.440 102.700  1.00  0.00           H
ATOM  16106  CA  SER B 366      83.790  48.490 103.660  1.00  0.00           C
ATOM  16107  HA  SER B 366      82.720  48.460 103.780  1.00  0.00           H
ATOM  16108  CB  SER B 366      84.160  47.790 102.330  1.00  0.00           C
ATOM  16109  HB1 SER B 366      84.220  46.690 102.500  1.00  0.00           H
ATOM  16110  HB2 SER B 366      85.160  48.190 102.030  1.00  0.00           H
ATOM  16111  OG  SER B 366      83.250  48.030 101.280  1.00  0.00           O
ATOM  16112  HG1 SER B 366      83.450  48.890 100.920  1.00  0.00           H
ATOM  16113  C   SER B 366      84.510  47.810 104.800  1.00  0.00           C
ATOM  16114  O   SER B 366      83.870  47.040 105.540  1.00  0.00           O
ATOM  16115  N   MET B 367      85.780  47.990 105.040  1.00  0.00           N
ATOM  16116  HN  MET B 367      86.320  48.510 104.380  1.00  0.00           H
ATOM  16117  CA  MET B 367      86.570  47.470 106.120  1.00  0.00           C
ATOM  16118  HA  MET B 367      86.420  46.410 106.000  1.00  0.00           H
ATOM  16119  CB  MET B 367      88.030  47.760 105.960  1.00  0.00           C
ATOM  16120  HB1 MET B 367      88.670  47.380 106.780  1.00  0.00           H
ATOM  16121  HB2 MET B 367      88.180  48.860 106.020  1.00  0.00           H
ATOM  16122  CG  MET B 367      88.620  47.070 104.750  1.00  0.00           C
ATOM  16123  HG1 MET B 367      89.640  47.470 104.600  1.00  0.00           H
ATOM  16124  HG2 MET B 367      88.060  47.350 103.830  1.00  0.00           H
ATOM  16125  SD  MET B 367      88.690  45.260 104.800  1.00  0.00           S
ATOM  16126  CE  MET B 367      90.440  45.200 105.350  1.00  0.00           C
ATOM  16127  HE1 MET B 367      90.580  45.730 106.320  1.00  0.00           H
ATOM  16128  HE2 MET B 367      91.050  45.640 104.540  1.00  0.00           H
ATOM  16129  HE3 MET B 367      90.780  44.180 105.640  1.00  0.00           H
ATOM  16130  C   MET B 367      86.080  47.930 107.490  1.00  0.00           C
ATOM  16131  O   MET B 367      85.940  47.120 108.450  1.00  0.00           O
ATOM  16132  N   GLU B 368      85.690  49.220 107.650  1.00  0.00           N
ATOM  16133  HN  GLU B 368      86.190  49.800 107.020  1.00  0.00           H
ATOM  16134  CA  GLU B 368      85.060  49.910 108.670  1.00  0.00           C
ATOM  16135  HA  GLU B 368      85.660  49.820 109.570  1.00  0.00           H
ATOM  16136  CB  GLU B 368      84.900  51.490 108.480  1.00  0.00           C
ATOM  16137  HB1 GLU B 368      84.120  51.840 109.190  1.00  0.00           H
ATOM  16138  HB2 GLU B 368      84.370  51.740 107.540  1.00  0.00           H
ATOM  16139  CG  GLU B 368      86.260  52.220 108.510  1.00  0.00           C
ATOM  16140  HG1 GLU B 368      86.050  53.290 108.340  1.00  0.00           H
ATOM  16141  HG2 GLU B 368      86.980  51.840 107.760  1.00  0.00           H
ATOM  16142  CD  GLU B 368      86.940  52.090 109.880  1.00  0.00           C
ATOM  16143  OE1 GLU B 368      86.430  52.850 110.780  1.00  0.00           O
ATOM  16144  OE2 GLU B 368      87.940  51.370 110.070  1.00  0.00           O
ATOM  16145  C   GLU B 368      83.710  49.280 109.100  1.00  0.00           C
ATOM  16146  O   GLU B 368      83.520  49.160 110.260  1.00  0.00           O
ATOM  16147  N   MET B 369      82.750  48.900 108.160  1.00  0.00           N
ATOM  16148  HN  MET B 369      82.930  49.080 107.200  1.00  0.00           H
ATOM  16149  CA  MET B 369      81.380  48.360 108.460  1.00  0.00           C
ATOM  16150  HA  MET B 369      80.660  48.930 109.010  1.00  0.00           H
ATOM  16151  CB  MET B 369      80.740  48.170 107.070  1.00  0.00           C
ATOM  16152  HB1 MET B 369      81.100  47.210 106.640  1.00  0.00           H
ATOM  16153  HB2 MET B 369      81.140  48.890 106.320  1.00  0.00           H
ATOM  16154  CG  MET B 369      79.210  48.270 106.970  1.00  0.00           C
ATOM  16155  HG1 MET B 369      78.930  47.420 107.620  1.00  0.00           H
ATOM  16156  HG2 MET B 369      78.880  47.920 105.970  1.00  0.00           H
ATOM  16157  SD  MET B 369      78.690  49.980 107.290  1.00  0.00           S
ATOM  16158  CE  MET B 369      77.060  49.560 107.920  1.00  0.00           C
ATOM  16159  HE1 MET B 369      76.430  50.420 108.230  1.00  0.00           H
ATOM  16160  HE2 MET B 369      77.250  48.830 108.740  1.00  0.00           H
ATOM  16161  HE3 MET B 369      76.560  48.970 107.120  1.00  0.00           H
ATOM  16162  C   MET B 369      81.620  46.960 109.190  1.00  0.00           C
ATOM  16163  O   MET B 369      80.880  46.510 109.960  1.00  0.00           O
ATOM  16164  N   CYS B 370      82.590  46.220 108.660  1.00  0.00           N
ATOM  16165  HN  CYS B 370      83.080  46.490 107.830  1.00  0.00           H
ATOM  16166  CA  CYS B 370      83.000  44.920 109.220  1.00  0.00           C
ATOM  16167  HA  CYS B 370      82.070  44.390 109.370  1.00  0.00           H
ATOM  16168  CB  CYS B 370      83.900  44.160 108.230  1.00  0.00           C
ATOM  16169  HB1 CYS B 370      84.660  43.530 108.720  1.00  0.00           H
ATOM  16170  HB2 CYS B 370      84.510  44.960 107.760  1.00  0.00           H
ATOM  16171  SG  CYS B 370      83.220  43.110 106.870  1.00  0.00           S
ATOM  16172  C   CYS B 370      83.660  45.060 110.550  1.00  0.00           C
ATOM  16173  O   CYS B 370      83.530  44.240 111.440  1.00  0.00           O
ATOM  16174  N   ASP B 371      84.360  46.220 110.850  1.00  0.00           N
ATOM  16175  HN  ASP B 371      84.410  46.950 110.170  1.00  0.00           H
ATOM  16176  CA  ASP B 371      85.070  46.410 112.050  1.00  0.00           C
ATOM  16177  HA  ASP B 371      85.630  45.500 112.210  1.00  0.00           H
ATOM  16178  CB  ASP B 371      86.070  47.590 111.950  1.00  0.00           C
ATOM  16179  HB1 ASP B 371      85.390  48.460 111.850  1.00  0.00           H
ATOM  16180  HB2 ASP B 371      86.750  47.410 111.090  1.00  0.00           H
ATOM  16181  CG  ASP B 371      86.860  47.800 113.200  1.00  0.00           C
ATOM  16182  OD1 ASP B 371      87.050  48.920 113.780  1.00  0.00           O
ATOM  16183  OD2 ASP B 371      87.550  46.810 113.560  1.00  0.00           O
ATOM  16184  C   ASP B 371      84.160  46.680 113.270  1.00  0.00           C
ATOM  16185  O   ASP B 371      84.520  46.370 114.400  1.00  0.00           O
ATOM  16186  N   GLN B 372      82.970  47.240 113.020  1.00  0.00           N
ATOM  16187  HN  GLN B 372      82.750  47.520 112.090  1.00  0.00           H
ATOM  16188  CA  GLN B 372      81.810  47.450 113.830  1.00  0.00           C
ATOM  16189  HA  GLN B 372      82.070  48.320 114.430  1.00  0.00           H
ATOM  16190  CB  GLN B 372      80.540  47.820 113.030  1.00  0.00           C
ATOM  16191  HB1 GLN B 372      79.600  47.810 113.610  1.00  0.00           H
ATOM  16192  HB2 GLN B 372      80.420  46.960 112.330  1.00  0.00           H
ATOM  16193  CG  GLN B 372      80.470  49.190 112.190  1.00  0.00           C
ATOM  16194  HG1 GLN B 372      79.380  49.360 112.070  1.00  0.00           H
ATOM  16195  HG2 GLN B 372      80.930  48.960 111.200  1.00  0.00           H
ATOM  16196  CD  GLN B 372      81.240  50.240 112.910  1.00  0.00           C
ATOM  16197  OE1 GLN B 372      80.760  50.750 113.930  1.00  0.00           O
ATOM  16198  NE2 GLN B 372      82.450  50.510 112.400  1.00  0.00           N
ATOM  16199 1HE2 GLN B 372      83.100  51.160 112.800  1.00  0.00           H
ATOM  16200 2HE2 GLN B 372      82.760  50.160 111.510  1.00  0.00           H
ATOM  16201  C   GLN B 372      81.630  46.420 114.920  1.00  0.00           C
ATOM  16202  O   GLN B 372      81.700  45.190 114.690  1.00  0.00           O
ATOM  16203  N   ARG B 373      81.320  46.910 116.170  1.00  0.00           N
ATOM  16204  HN  ARG B 373      81.320  47.880 116.390  1.00  0.00           H
ATOM  16205  CA  ARG B 373      80.940  46.180 117.400  1.00  0.00           C
ATOM  16206  HA  ARG B 373      81.730  45.580 117.850  1.00  0.00           H
ATOM  16207  CB  ARG B 373      80.490  47.010 118.610  1.00  0.00           C
ATOM  16208  HB1 ARG B 373      80.230  46.350 119.470  1.00  0.00           H
ATOM  16209  HB2 ARG B 373      79.600  47.610 118.340  1.00  0.00           H
ATOM  16210  CG  ARG B 373      81.550  47.970 119.190  1.00  0.00           C
ATOM  16211  HG1 ARG B 373      81.190  48.390 120.160  1.00  0.00           H
ATOM  16212  HG2 ARG B 373      81.640  48.830 118.490  1.00  0.00           H
ATOM  16213  CD  ARG B 373      82.890  47.420 119.360  1.00  0.00           C
ATOM  16214  HD1 ARG B 373      83.450  47.340 118.400  1.00  0.00           H
ATOM  16215  HD2 ARG B 373      82.780  46.410 119.820  1.00  0.00           H
ATOM  16216  NE  ARG B 373      83.720  48.320 120.260  1.00  0.00           N
ATOM  16217  HE  ARG B 373      83.360  48.510 121.170  1.00  0.00           H
ATOM  16218  CZ  ARG B 373      84.970  48.640 120.090  1.00  0.00           C
ATOM  16219  NH1 ARG B 373      85.480  48.500 118.890  1.00  0.00           N
ATOM  16220 1HH1 ARG B 373      86.480  48.600 118.850  1.00  0.00           H
ATOM  16221 2HH1 ARG B 373      84.990  48.040 118.150  1.00  0.00           H
ATOM  16222  NH2 ARG B 373      85.770  49.050 121.040  1.00  0.00           N
ATOM  16223 1HH2 ARG B 373      86.700  49.370 120.850  1.00  0.00           H
ATOM  16224 2HH2 ARG B 373      85.300  49.300 121.890  1.00  0.00           H
ATOM  16225  C   ARG B 373      79.780  45.080 117.140  1.00  0.00           C
ATOM  16226  O   ARG B 373      78.700  45.430 116.700  1.00  0.00           O
ATOM  16227  N   TYR B 374      80.050  43.760 117.160  1.00  0.00           N
ATOM  16228  HN  TYR B 374      80.980  43.530 117.450  1.00  0.00           H
ATOM  16229  CA  TYR B 374      79.140  42.790 116.580  1.00  0.00           C
ATOM  16230  HA  TYR B 374      78.870  43.170 115.600  1.00  0.00           H
ATOM  16231  CB  TYR B 374      80.030  41.550 116.290  1.00  0.00           C
ATOM  16232  HB1 TYR B 374      80.370  41.290 117.320  1.00  0.00           H
ATOM  16233  HB2 TYR B 374      80.830  41.800 115.560  1.00  0.00           H
ATOM  16234  CG  TYR B 374      79.250  40.370 115.830  1.00  0.00           C
ATOM  16235  CD1 TYR B 374      78.910  40.300 114.510  1.00  0.00           C
ATOM  16236  HD1 TYR B 374      79.150  41.050 113.770  1.00  0.00           H
ATOM  16237  CE1 TYR B 374      78.210  39.180 114.020  1.00  0.00           C
ATOM  16238  HE1 TYR B 374      77.930  39.220 112.980  1.00  0.00           H
ATOM  16239  CZ  TYR B 374      77.950  38.150 114.850  1.00  0.00           C
ATOM  16240  OH  TYR B 374      77.310  37.020 114.280  1.00  0.00           O
ATOM  16241  HH  TYR B 374      77.730  36.930 113.420  1.00  0.00           H
ATOM  16242  CD2 TYR B 374      78.870  39.340 116.740  1.00  0.00           C
ATOM  16243  HD2 TYR B 374      79.230  39.500 117.740  1.00  0.00           H
ATOM  16244  CE2 TYR B 374      78.280  38.190 116.230  1.00  0.00           C
ATOM  16245  HE2 TYR B 374      77.910  37.370 116.830  1.00  0.00           H
ATOM  16246  C   TYR B 374      77.870  42.570 117.480  1.00  0.00           C
ATOM  16247  O   TYR B 374      76.890  41.990 117.060  1.00  0.00           O
ATOM  16248  N   ASN B 375      77.740  43.150 118.660  1.00  0.00           N
ATOM  16249  HN  ASN B 375      78.420  43.820 118.970  1.00  0.00           H
ATOM  16250  CA  ASN B 375      76.520  43.120 119.380  1.00  0.00           C
ATOM  16251  HA  ASN B 375      75.810  42.410 118.980  1.00  0.00           H
ATOM  16252  CB  ASN B 375      76.810  42.820 120.900  1.00  0.00           C
ATOM  16253  HB1 ASN B 375      75.860  42.810 121.470  1.00  0.00           H
ATOM  16254  HB2 ASN B 375      77.500  43.570 121.330  1.00  0.00           H
ATOM  16255  CG  ASN B 375      77.550  41.500 121.040  1.00  0.00           C
ATOM  16256  OD1 ASN B 375      78.730  41.420 121.200  1.00  0.00           O
ATOM  16257  ND2 ASN B 375      76.830  40.340 121.140  1.00  0.00           N
ATOM  16258 1HD2 ASN B 375      77.330  39.530 121.430  1.00  0.00           H
ATOM  16259 2HD2 ASN B 375      75.830  40.270 121.140  1.00  0.00           H
ATOM  16260  C   ASN B 375      75.720  44.430 119.310  1.00  0.00           C
ATOM  16261  O   ASN B 375      74.730  44.650 119.900  1.00  0.00           O
ATOM  16262  N   ILE B 376      76.250  45.430 118.490  1.00  0.00           N
ATOM  16263  HN  ILE B 376      77.160  45.320 118.100  1.00  0.00           H
ATOM  16264  CA  ILE B 376      75.450  46.600 118.100  1.00  0.00           C
ATOM  16265  HA  ILE B 376      74.650  46.810 118.800  1.00  0.00           H
ATOM  16266  CB  ILE B 376      76.150  47.940 118.150  1.00  0.00           C
ATOM  16267  HB  ILE B 376      77.170  47.880 117.710  1.00  0.00           H
ATOM  16268  CG2 ILE B 376      75.340  49.090 117.510  1.00  0.00           C
ATOM  16269 1HG2 ILE B 376      75.790  50.100 117.450  1.00  0.00           H
ATOM  16270 2HG2 ILE B 376      74.440  49.250 118.140  1.00  0.00           H
ATOM  16271 3HG2 ILE B 376      75.110  48.960 116.430  1.00  0.00           H
ATOM  16272  CG1 ILE B 376      76.580  48.260 119.620  1.00  0.00           C
ATOM  16273 1HG1 ILE B 376      77.170  49.200 119.580  1.00  0.00           H
ATOM  16274 2HG1 ILE B 376      77.130  47.440 120.130  1.00  0.00           H
ATOM  16275  CD  ILE B 376      75.460  48.420 120.690  1.00  0.00           C
ATOM  16276  HD1 ILE B 376      74.680  49.040 120.180  1.00  0.00           H
ATOM  16277  HD2 ILE B 376      75.770  48.920 121.620  1.00  0.00           H
ATOM  16278  HD3 ILE B 376      74.970  47.450 120.950  1.00  0.00           H
ATOM  16279  C   ILE B 376      74.770  46.270 116.840  1.00  0.00           C
ATOM  16280  O   ILE B 376      75.200  45.470 116.060  1.00  0.00           O
ATOM  16281  N   THR B 377      73.550  46.850 116.570  1.00  0.00           N
ATOM  16282  HN  THR B 377      73.200  47.460 117.280  1.00  0.00           H
ATOM  16283  CA  THR B 377      72.600  46.500 115.440  1.00  0.00           C
ATOM  16284  HA  THR B 377      73.150  45.890 114.740  1.00  0.00           H
ATOM  16285  CB  THR B 377      71.400  45.700 115.820  1.00  0.00           C
ATOM  16286  HB  THR B 377      70.780  45.520 114.920  1.00  0.00           H
ATOM  16287  OG1 THR B 377      70.720  46.330 116.860  1.00  0.00           O
ATOM  16288  HG1 THR B 377      69.910  45.820 116.980  1.00  0.00           H
ATOM  16289  CG2 THR B 377      71.920  44.360 116.400  1.00  0.00           C
ATOM  16290 1HG2 THR B 377      72.610  44.440 117.260  1.00  0.00           H
ATOM  16291 2HG2 THR B 377      72.650  44.040 115.620  1.00  0.00           H
ATOM  16292 3HG2 THR B 377      71.210  43.520 116.430  1.00  0.00           H
ATOM  16293  C   THR B 377      72.120  47.690 114.710  1.00  0.00           C
ATOM  16294  O   THR B 377      72.140  48.760 115.230  1.00  0.00           O
ATOM  16295  N   MET B 378      71.650  47.610 113.480  1.00  0.00           N
ATOM  16296  HN  MET B 378      71.740  46.750 112.990  1.00  0.00           H
ATOM  16297  CA  MET B 378      70.980  48.630 112.710  1.00  0.00           C
ATOM  16298  HA  MET B 378      71.420  49.610 112.850  1.00  0.00           H
ATOM  16299  CB  MET B 378      71.170  48.260 111.220  1.00  0.00           C
ATOM  16300  HB1 MET B 378      70.760  49.060 110.570  1.00  0.00           H
ATOM  16301  HB2 MET B 378      70.620  47.320 111.020  1.00  0.00           H
ATOM  16302  CG  MET B 378      72.670  48.080 110.790  1.00  0.00           C
ATOM  16303  HG1 MET B 378      72.630  47.530 109.830  1.00  0.00           H
ATOM  16304  HG2 MET B 378      73.280  47.420 111.430  1.00  0.00           H
ATOM  16305  SD  MET B 378      73.670  49.560 110.300  1.00  0.00           S
ATOM  16306  CE  MET B 378      72.470  50.180 109.070  1.00  0.00           C
ATOM  16307  HE1 MET B 378      71.680  49.430 108.860  1.00  0.00           H
ATOM  16308  HE2 MET B 378      73.040  50.330 108.130  1.00  0.00           H
ATOM  16309  HE3 MET B 378      71.900  51.080 109.370  1.00  0.00           H
ATOM  16310  C   MET B 378      69.530  48.650 112.950  1.00  0.00           C
ATOM  16311  O   MET B 378      68.980  47.650 113.310  1.00  0.00           O
ATOM  16312  N   CYS B 379      68.950  49.830 112.800  1.00  0.00           N
ATOM  16313  HN  CYS B 379      69.430  50.660 112.500  1.00  0.00           H
ATOM  16314  CA  CYS B 379      67.520  49.920 112.920  1.00  0.00           C
ATOM  16315  HA  CYS B 379      67.200  49.280 113.730  1.00  0.00           H
ATOM  16316  CB  CYS B 379      67.130  51.430 113.140  1.00  0.00           C
ATOM  16317  HB1 CYS B 379      66.050  51.460 113.410  1.00  0.00           H
ATOM  16318  HB2 CYS B 379      67.160  51.990 112.180  1.00  0.00           H
ATOM  16319  SG  CYS B 379      68.110  52.270 114.370  1.00  0.00           S
ATOM  16320  C   CYS B 379      66.860  49.450 111.600  1.00  0.00           C
ATOM  16321  O   CYS B 379      67.380  49.620 110.510  1.00  0.00           O
ATOM  16322  N   PRO B 380      65.660  48.860 111.730  1.00  0.00           N
ATOM  16323  CD  PRO B 380      64.970  48.440 112.950  1.00  0.00           C
ATOM  16324  HD1 PRO B 380      64.990  49.310 113.630  1.00  0.00           H
ATOM  16325  HD2 PRO B 380      65.540  47.620 113.450  1.00  0.00           H
ATOM  16326  CA  PRO B 380      65.020  48.250 110.620  1.00  0.00           C
ATOM  16327  HA  PRO B 380      65.780  47.750 110.040  1.00  0.00           H
ATOM  16328  CB  PRO B 380      63.920  47.230 111.110  1.00  0.00           C
ATOM  16329  HB1 PRO B 380      64.300  46.190 111.220  1.00  0.00           H
ATOM  16330  HB2 PRO B 380      62.990  47.180 110.500  1.00  0.00           H
ATOM  16331  CG  PRO B 380      63.590  47.860 112.440  1.00  0.00           C
ATOM  16332  HG1 PRO B 380      63.010  48.780 112.210  1.00  0.00           H
ATOM  16333  HG2 PRO B 380      63.080  47.120 113.090  1.00  0.00           H
ATOM  16334  C   PRO B 380      64.470  49.270 109.740  1.00  0.00           C
ATOM  16335  O   PRO B 380      64.480  49.030 108.520  1.00  0.00           O
ATOM  16336  N   LEU B 381      63.940  50.450 110.300  1.00  0.00           N
ATOM  16337  HN  LEU B 381      63.940  50.610 111.280  1.00  0.00           H
ATOM  16338  CA  LEU B 381      63.190  51.430 109.510  1.00  0.00           C
ATOM  16339  HA  LEU B 381      62.940  52.260 110.150  1.00  0.00           H
ATOM  16340  CB  LEU B 381      63.980  52.010 108.280  1.00  0.00           C
ATOM  16341  HB1 LEU B 381      63.340  52.850 107.920  1.00  0.00           H
ATOM  16342  HB2 LEU B 381      64.080  51.290 107.450  1.00  0.00           H
ATOM  16343  CG  LEU B 381      65.390  52.490 108.570  1.00  0.00           C
ATOM  16344  HG  LEU B 381      66.140  51.680 108.720  1.00  0.00           H
ATOM  16345  CD1 LEU B 381      65.870  53.250 107.320  1.00  0.00           C
ATOM  16346 1HD1 LEU B 381      65.850  52.530 106.470  1.00  0.00           H
ATOM  16347 2HD1 LEU B 381      66.890  53.660 107.500  1.00  0.00           H
ATOM  16348 3HD1 LEU B 381      65.120  54.020 107.040  1.00  0.00           H
ATOM  16349  CD2 LEU B 381      65.470  53.430 109.810  1.00  0.00           C
ATOM  16350 1HD2 LEU B 381      64.840  54.320 109.570  1.00  0.00           H
ATOM  16351 2HD2 LEU B 381      66.490  53.860 109.900  1.00  0.00           H
ATOM  16352 3HD2 LEU B 381      65.170  53.020 110.790  1.00  0.00           H
ATOM  16353  C   LEU B 381      61.880  50.940 108.990  1.00  0.00           C
ATOM  16354  O   LEU B 381      61.260  51.400 108.060  1.00  0.00           O
ATOM  16355  N   CYS B 382      61.410  49.860 109.630  1.00  0.00           N
ATOM  16356  HN  CYS B 382      61.840  49.500 110.450  1.00  0.00           H
ATOM  16357  CA  CYS B 382      60.090  49.300 109.470  1.00  0.00           C
ATOM  16358  HA  CYS B 382      59.470  50.130 109.170  1.00  0.00           H
ATOM  16359  CB  CYS B 382      59.960  48.320 108.290  1.00  0.00           C
ATOM  16360  HB1 CYS B 382      60.120  48.830 107.320  1.00  0.00           H
ATOM  16361  HB2 CYS B 382      58.900  47.980 108.340  1.00  0.00           H
ATOM  16362  SG  CYS B 382      61.050  46.920 108.340  1.00  0.00           S
ATOM  16363  C   CYS B 382      59.650  48.690 110.790  1.00  0.00           C
ATOM  16364  O   CYS B 382      60.490  48.420 111.670  1.00  0.00           O
ATOM  16365  N   ASP B 383      58.360  48.450 111.040  1.00  0.00           N
ATOM  16366  HN  ASP B 383      57.700  48.680 110.340  1.00  0.00           H
ATOM  16367  CA  ASP B 383      57.840  48.000 112.260  1.00  0.00           C
ATOM  16368  HA  ASP B 383      58.580  47.650 112.950  1.00  0.00           H
ATOM  16369  CB  ASP B 383      56.960  49.100 113.000  1.00  0.00           C
ATOM  16370  HB1 ASP B 383      57.470  50.060 113.270  1.00  0.00           H
ATOM  16371  HB2 ASP B 383      56.630  48.670 113.960  1.00  0.00           H
ATOM  16372  CG  ASP B 383      55.640  49.380 112.280  1.00  0.00           C
ATOM  16373  OD1 ASP B 383      55.650  49.670 111.100  1.00  0.00           O
ATOM  16374  OD2 ASP B 383      54.570  49.320 112.960  1.00  0.00           O
ATOM  16375  C   ASP B 383      57.090  46.690 112.080  1.00  0.00           C
ATOM  16376  O   ASP B 383      57.430  45.630 112.700  1.00  0.00           O
ATOM  16377  N   LYS B 384      56.120  46.640 111.190  1.00  0.00           N
ATOM  16378  HN  LYS B 384      55.760  47.360 110.590  1.00  0.00           H
ATOM  16379  CA  LYS B 384      55.380  45.360 110.990  1.00  0.00           C
ATOM  16380  HA  LYS B 384      55.080  45.100 112.000  1.00  0.00           H
ATOM  16381  CB  LYS B 384      54.130  45.540 110.060  1.00  0.00           C
ATOM  16382  HB1 LYS B 384      53.540  44.620 109.840  1.00  0.00           H
ATOM  16383  HB2 LYS B 384      54.560  45.910 109.100  1.00  0.00           H
ATOM  16384  CG  LYS B 384      53.160  46.590 110.630  1.00  0.00           C
ATOM  16385  HG1 LYS B 384      52.330  46.760 109.910  1.00  0.00           H
ATOM  16386  HG2 LYS B 384      53.780  47.470 110.920  1.00  0.00           H
ATOM  16387  CD  LYS B 384      52.430  46.090 111.920  1.00  0.00           C
ATOM  16388  HD1 LYS B 384      53.050  45.640 112.720  1.00  0.00           H
ATOM  16389  HD2 LYS B 384      51.820  45.270 111.490  1.00  0.00           H
ATOM  16390  CE  LYS B 384      51.530  47.220 112.400  1.00  0.00           C
ATOM  16391  HE1 LYS B 384      50.750  46.750 113.040  1.00  0.00           H
ATOM  16392  HE2 LYS B 384      50.980  47.880 111.700  1.00  0.00           H
ATOM  16393  NZ  LYS B 384      52.370  47.910 113.360  1.00  0.00           N
ATOM  16394  HZ1 LYS B 384      52.790  47.270 114.060  1.00  0.00           H
ATOM  16395  HZ2 LYS B 384      51.710  48.550 113.840  1.00  0.00           H
ATOM  16396  HZ3 LYS B 384      53.200  48.420 112.980  1.00  0.00           H
ATOM  16397  C   LYS B 384      56.110  44.110 110.510  1.00  0.00           C
ATOM  16398  O   LYS B 384      56.630  44.160 109.410  1.00  0.00           O
ATOM  16399  N   THR B 385      56.190  43.060 111.350  1.00  0.00           N
ATOM  16400  HN  THR B 385      55.590  43.140 112.150  1.00  0.00           H
ATOM  16401  CA  THR B 385      57.040  41.830 111.290  1.00  0.00           C
ATOM  16402  HA  THR B 385      57.040  41.460 112.310  1.00  0.00           H
ATOM  16403  CB  THR B 385      56.480  40.710 110.490  1.00  0.00           C
ATOM  16404  HB  THR B 385      57.190  39.860 110.520  1.00  0.00           H
ATOM  16405  OG1 THR B 385      56.330  41.150 109.140  1.00  0.00           O
ATOM  16406  HG1 THR B 385      57.180  41.570 108.980  1.00  0.00           H
ATOM  16407  CG2 THR B 385      55.180  40.200 111.100  1.00  0.00           C
ATOM  16408 1HG2 THR B 385      54.360  40.930 110.930  1.00  0.00           H
ATOM  16409 2HG2 THR B 385      55.410  39.990 112.170  1.00  0.00           H
ATOM  16410 3HG2 THR B 385      54.890  39.380 110.410  1.00  0.00           H
ATOM  16411  C   THR B 385      58.530  42.160 110.940  1.00  0.00           C
ATOM  16412  O   THR B 385      59.120  41.510 110.120  1.00  0.00           O
ATOM  16413  N   CYS B 386      59.040  43.330 111.500  1.00  0.00           N
ATOM  16414  HN  CYS B 386      58.380  43.820 112.070  1.00  0.00           H
ATOM  16415  CA  CYS B 386      60.370  43.860 111.340  1.00  0.00           C
ATOM  16416  HA  CYS B 386      60.860  43.350 110.520  1.00  0.00           H
ATOM  16417  CB  CYS B 386      60.360  45.340 110.890  1.00  0.00           C
ATOM  16418  HB1 CYS B 386      61.390  45.740 111.020  1.00  0.00           H
ATOM  16419  HB2 CYS B 386      59.690  45.970 111.510  1.00  0.00           H
ATOM  16420  SG  CYS B 386      59.890  45.440 109.090  1.00  0.00           S
ATOM  16421  C   CYS B 386      61.130  43.830 112.690  1.00  0.00           C
ATOM  16422  O   CYS B 386      60.640  44.280 113.690  1.00  0.00           O
ATOM  16423  N   SER B 387      62.460  43.410 112.580  1.00  0.00           N
ATOM  16424  HN  SER B 387      62.790  43.030 111.720  1.00  0.00           H
ATOM  16425  CA  SER B 387      63.300  43.090 113.740  1.00  0.00           C
ATOM  16426  HA  SER B 387      63.020  43.760 114.540  1.00  0.00           H
ATOM  16427  CB  SER B 387      63.240  41.570 114.240  1.00  0.00           C
ATOM  16428  HB1 SER B 387      63.560  40.920 113.390  1.00  0.00           H
ATOM  16429  HB2 SER B 387      62.200  41.340 114.530  1.00  0.00           H
ATOM  16430  OG  SER B 387      64.060  41.340 115.400  1.00  0.00           O
ATOM  16431  HG1 SER B 387      63.450  41.360 116.150  1.00  0.00           H
ATOM  16432  C   SER B 387      64.710  43.460 113.250  1.00  0.00           C
ATOM  16433  O   SER B 387      64.970  43.850 112.110  1.00  0.00           O
ATOM  16434  N   TYR B 388      65.620  43.500 114.150  1.00  0.00           N
ATOM  16435  HN  TYR B 388      65.290  43.420 115.090  1.00  0.00           H
ATOM  16436  CA  TYR B 388      66.910  44.080 113.830  1.00  0.00           C
ATOM  16437  HA  TYR B 388      66.760  44.960 113.210  1.00  0.00           H
ATOM  16438  CB  TYR B 388      67.740  44.480 115.120  1.00  0.00           C
ATOM  16439  HB1 TYR B 388      68.630  44.990 114.690  1.00  0.00           H
ATOM  16440  HB2 TYR B 388      67.810  43.500 115.640  1.00  0.00           H
ATOM  16441  CG  TYR B 388      66.960  45.400 115.990  1.00  0.00           C
ATOM  16442  CD1 TYR B 388      66.850  46.890 115.960  1.00  0.00           C
ATOM  16443  HD1 TYR B 388      67.450  47.390 115.210  1.00  0.00           H
ATOM  16444  CE1 TYR B 388      66.040  47.580 116.770  1.00  0.00           C
ATOM  16445  HE1 TYR B 388      66.060  48.660 116.680  1.00  0.00           H
ATOM  16446  CZ  TYR B 388      65.230  46.900 117.700  1.00  0.00           C
ATOM  16447  OH  TYR B 388      64.410  47.650 118.630  1.00  0.00           O
ATOM  16448  HH  TYR B 388      63.920  47.010 119.160  1.00  0.00           H
ATOM  16449  CD2 TYR B 388      66.160  44.790 117.010  1.00  0.00           C
ATOM  16450  HD2 TYR B 388      66.280  43.720 117.120  1.00  0.00           H
ATOM  16451  CE2 TYR B 388      65.300  45.520 117.860  1.00  0.00           C
ATOM  16452  HE2 TYR B 388      64.790  45.060 118.690  1.00  0.00           H
ATOM  16453  C   TYR B 388      67.790  43.270 112.840  1.00  0.00           C
ATOM  16454  O   TYR B 388      67.840  42.040 112.860  1.00  0.00           O
ATOM  16455  N   TRP B 389      68.570  44.110 112.120  1.00  0.00           N
ATOM  16456  HN  TRP B 389      68.600  45.090 112.300  1.00  0.00           H
ATOM  16457  CA  TRP B 389      69.510  43.670 111.130  1.00  0.00           C
ATOM  16458  HA  TRP B 389      69.330  42.660 110.810  1.00  0.00           H
ATOM  16459  CB  TRP B 389      69.290  44.480 109.840  1.00  0.00           C
ATOM  16460  HB1 TRP B 389      69.330  45.570 110.050  1.00  0.00           H
ATOM  16461  HB2 TRP B 389      68.280  44.320 109.390  1.00  0.00           H
ATOM  16462  CG  TRP B 389      70.240  44.290 108.650  1.00  0.00           C
ATOM  16463  CD1 TRP B 389      71.240  45.190 108.290  1.00  0.00           C
ATOM  16464  HD1 TRP B 389      71.510  46.030 108.920  1.00  0.00           H
ATOM  16465  NE1 TRP B 389      71.740  44.820 107.030  1.00  0.00           N
ATOM  16466  HE1 TRP B 389      72.280  45.360 106.410  1.00  0.00           H
ATOM  16467  CE2 TRP B 389      71.140  43.670 106.620  1.00  0.00           C
ATOM  16468  CD2 TRP B 389      70.240  43.240 107.670  1.00  0.00           C
ATOM  16469  CE3 TRP B 389      69.650  42.060 107.540  1.00  0.00           C
ATOM  16470  HE3 TRP B 389      68.950  41.740 108.300  1.00  0.00           H
ATOM  16471  CZ3 TRP B 389      69.800  41.260 106.440  1.00  0.00           C
ATOM  16472  HZ3 TRP B 389      69.400  40.250 106.440  1.00  0.00           H
ATOM  16473  CZ2 TRP B 389      71.460  42.860 105.520  1.00  0.00           C
ATOM  16474  HZ2 TRP B 389      72.180  42.950 104.730  1.00  0.00           H
ATOM  16475  CH2 TRP B 389      70.730  41.650 105.460  1.00  0.00           C
ATOM  16476  HH2 TRP B 389      70.770  41.110 104.520  1.00  0.00           H
ATOM  16477  C   TRP B 389      70.950  43.860 111.590  1.00  0.00           C
ATOM  16478  O   TRP B 389      71.400  44.830 112.180  1.00  0.00           O
ATOM  16479  N   LYS B 390      71.770  42.860 111.270  1.00  0.00           N
ATOM  16480  HN  LYS B 390      71.400  42.090 110.760  1.00  0.00           H
ATOM  16481  CA  LYS B 390      73.140  42.770 111.790  1.00  0.00           C
ATOM  16482  HA  LYS B 390      73.100  43.100 112.820  1.00  0.00           H
ATOM  16483  CB  LYS B 390      73.540  41.270 111.840  1.00  0.00           C
ATOM  16484  HB1 LYS B 390      74.650  41.300 111.840  1.00  0.00           H
ATOM  16485  HB2 LYS B 390      73.190  40.910 110.850  1.00  0.00           H
ATOM  16486  CG  LYS B 390      72.930  40.530 113.040  1.00  0.00           C
ATOM  16487  HG1 LYS B 390      71.860  40.820 113.160  1.00  0.00           H
ATOM  16488  HG2 LYS B 390      73.470  40.930 113.930  1.00  0.00           H
ATOM  16489  CD  LYS B 390      72.970  38.950 112.850  1.00  0.00           C
ATOM  16490  HD1 LYS B 390      72.230  38.660 112.070  1.00  0.00           H
ATOM  16491  HD2 LYS B 390      72.660  38.630 113.870  1.00  0.00           H
ATOM  16492  CE  LYS B 390      74.350  38.540 112.400  1.00  0.00           C
ATOM  16493  HE1 LYS B 390      75.100  38.900 113.130  1.00  0.00           H
ATOM  16494  HE2 LYS B 390      74.540  38.750 111.330  1.00  0.00           H
ATOM  16495  NZ  LYS B 390      74.590  37.090 112.570  1.00  0.00           N
ATOM  16496  HZ1 LYS B 390      73.790  36.500 112.250  1.00  0.00           H
ATOM  16497  HZ2 LYS B 390      74.690  36.830 113.570  1.00  0.00           H
ATOM  16498  HZ3 LYS B 390      75.410  36.810 112.000  1.00  0.00           H
ATOM  16499  C   LYS B 390      74.170  43.730 111.070  1.00  0.00           C
ATOM  16500  O   LYS B 390      74.100  44.020 109.870  1.00  0.00           O
ATOM  16501  N   MET B 391      75.270  44.130 111.770  1.00  0.00           N
ATOM  16502  HN  MET B 391      75.300  43.810 112.710  1.00  0.00           H
ATOM  16503  CA  MET B 391      76.530  44.770 111.330  1.00  0.00           C
ATOM  16504  HA  MET B 391      76.290  45.720 110.880  1.00  0.00           H
ATOM  16505  CB  MET B 391      77.470  45.290 112.500  1.00  0.00           C
ATOM  16506  HB1 MET B 391      78.470  45.620 112.140  1.00  0.00           H
ATOM  16507  HB2 MET B 391      77.690  44.480 113.220  1.00  0.00           H
ATOM  16508  CG  MET B 391      76.850  46.450 113.330  1.00  0.00           C
ATOM  16509  HG1 MET B 391      77.330  46.520 114.330  1.00  0.00           H
ATOM  16510  HG2 MET B 391      75.800  46.220 113.610  1.00  0.00           H
ATOM  16511  SD  MET B 391      76.960  48.010 112.430  1.00  0.00           S
ATOM  16512  CE  MET B 391      75.590  48.740 113.320  1.00  0.00           C
ATOM  16513  HE1 MET B 391      75.730  48.870 114.410  1.00  0.00           H
ATOM  16514  HE2 MET B 391      74.690  48.080 113.290  1.00  0.00           H
ATOM  16515  HE3 MET B 391      75.320  49.760 112.970  1.00  0.00           H
ATOM  16516  C   MET B 391      77.240  43.890 110.360  1.00  0.00           C
ATOM  16517  O   MET B 391      77.670  44.390 109.340  1.00  0.00           O
ATOM  16518  N   SER B 392      77.440  42.600 110.620  1.00  0.00           N
ATOM  16519  HN  SER B 392      77.170  42.180 111.480  1.00  0.00           H
ATOM  16520  CA  SER B 392      77.990  41.660 109.670  1.00  0.00           C
ATOM  16521  HA  SER B 392      78.990  41.990 109.430  1.00  0.00           H
ATOM  16522  CB  SER B 392      78.050  40.250 110.280  1.00  0.00           C
ATOM  16523  HB1 SER B 392      78.880  40.200 111.010  1.00  0.00           H
ATOM  16524  HB2 SER B 392      78.250  39.450 109.540  1.00  0.00           H
ATOM  16525  OG  SER B 392      76.790  39.870 110.910  1.00  0.00           O
ATOM  16526  HG1 SER B 392      76.460  39.160 110.360  1.00  0.00           H
ATOM  16527  C   SER B 392      77.240  41.590 108.310  1.00  0.00           C
ATOM  16528  O   SER B 392      77.850  41.660 107.260  1.00  0.00           O
ATOM  16529  N   SER B 393      75.930  41.380 108.260  1.00  0.00           N
ATOM  16530  HN  SER B 393      75.400  41.150 109.070  1.00  0.00           H
ATOM  16531  CA  SER B 393      75.070  41.370 107.140  1.00  0.00           C
ATOM  16532  HA  SER B 393      75.580  40.610 106.560  1.00  0.00           H
ATOM  16533  CB  SER B 393      73.600  41.010 107.670  1.00  0.00           C
ATOM  16534  HB1 SER B 393      73.050  40.710 106.760  1.00  0.00           H
ATOM  16535  HB2 SER B 393      73.160  41.940 108.100  1.00  0.00           H
ATOM  16536  OG  SER B 393      73.660  39.910 108.630  1.00  0.00           O
ATOM  16537  HG1 SER B 393      72.770  39.750 108.950  1.00  0.00           H
ATOM  16538  C   SER B 393      75.090  42.710 106.420  1.00  0.00           C
ATOM  16539  O   SER B 393      75.030  42.750 105.200  1.00  0.00           O
ATOM  16540  N   ALA B 394      75.260  43.900 107.210  1.00  0.00           N
ATOM  16541  HN  ALA B 394      75.030  43.850 108.180  1.00  0.00           H
ATOM  16542  CA  ALA B 394      75.320  45.200 106.570  1.00  0.00           C
ATOM  16543  HA  ALA B 394      74.640  45.230 105.730  1.00  0.00           H
ATOM  16544  CB  ALA B 394      74.930  46.190 107.650  1.00  0.00           C
ATOM  16545  HB1 ALA B 394      74.810  47.220 107.240  1.00  0.00           H
ATOM  16546  HB2 ALA B 394      75.650  46.270 108.490  1.00  0.00           H
ATOM  16547  HB3 ALA B 394      74.070  45.880 108.280  1.00  0.00           H
ATOM  16548  C   ALA B 394      76.700  45.420 106.020  1.00  0.00           C
ATOM  16549  O   ALA B 394      76.870  46.050 105.010  1.00  0.00           O
ATOM  16550  N   CYS B 395      77.740  44.800 106.540  1.00  0.00           N
ATOM  16551  HN  CYS B 395      77.670  44.390 107.440  1.00  0.00           H
ATOM  16552  CA  CYS B 395      79.070  44.800 105.770  1.00  0.00           C
ATOM  16553  HA  CYS B 395      79.390  45.830 105.730  1.00  0.00           H
ATOM  16554  CB  CYS B 395      80.150  44.090 106.620  1.00  0.00           C
ATOM  16555  HB1 CYS B 395      80.120  42.980 106.750  1.00  0.00           H
ATOM  16556  HB2 CYS B 395      80.040  44.390 107.680  1.00  0.00           H
ATOM  16557  SG  CYS B 395      81.930  44.360 105.900  1.00  0.00           S
ATOM  16558  C   CYS B 395      79.000  44.140 104.420  1.00  0.00           C
ATOM  16559  O   CYS B 395      79.600  44.580 103.410  1.00  0.00           O
ATOM  16560  N   ALA B 396      78.270  42.980 104.310  1.00  0.00           N
ATOM  16561  HN  ALA B 396      77.870  42.540 105.100  1.00  0.00           H
ATOM  16562  CA  ALA B 396      78.130  42.300 103.060  1.00  0.00           C
ATOM  16563  HA  ALA B 396      79.120  41.980 102.780  1.00  0.00           H
ATOM  16564  CB  ALA B 396      77.370  40.970 103.330  1.00  0.00           C
ATOM  16565  HB1 ALA B 396      77.390  40.270 102.470  1.00  0.00           H
ATOM  16566  HB2 ALA B 396      76.340  41.080 103.710  1.00  0.00           H
ATOM  16567  HB3 ALA B 396      77.880  40.450 104.160  1.00  0.00           H
ATOM  16568  C   ALA B 396      77.520  43.080 101.890  1.00  0.00           C
ATOM  16569  O   ALA B 396      77.980  43.030 100.780  1.00  0.00           O
ATOM  16570  N   THR B 397      76.570  43.950 102.130  1.00  0.00           N
ATOM  16571  HN  THR B 397      76.160  43.900 103.040  1.00  0.00           H
ATOM  16572  CA  THR B 397      75.990  45.020 101.330  1.00  0.00           C
ATOM  16573  HA  THR B 397      75.710  44.520 100.410  1.00  0.00           H
ATOM  16574  CB  THR B 397      74.720  45.650 101.910  1.00  0.00           C
ATOM  16575  HB  THR B 397      74.970  45.940 102.950  1.00  0.00           H
ATOM  16576  OG1 THR B 397      73.660  44.710 101.810  1.00  0.00           O
ATOM  16577  HG1 THR B 397      72.870  45.220 102.010  1.00  0.00           H
ATOM  16578  CG2 THR B 397      74.290  46.880 101.100  1.00  0.00           C
ATOM  16579 1HG2 THR B 397      73.220  47.140 101.240  1.00  0.00           H
ATOM  16580 2HG2 THR B 397      74.370  46.730 100.000  1.00  0.00           H
ATOM  16581 3HG2 THR B 397      74.980  47.700 101.400  1.00  0.00           H
ATOM  16582  C   THR B 397      76.990  46.050 100.960  1.00  0.00           C
ATOM  16583  O   THR B 397      76.890  46.500  99.820  1.00  0.00           O
ATOM  16584  N   ALA B 398      77.880  46.510 101.880  1.00  0.00           N
ATOM  16585  HN  ALA B 398      77.890  46.100 102.800  1.00  0.00           H
ATOM  16586  CA  ALA B 398      78.960  47.500 101.720  1.00  0.00           C
ATOM  16587  HA  ALA B 398      78.520  48.440 101.430  1.00  0.00           H
ATOM  16588  CB  ALA B 398      79.560  47.850 103.060  1.00  0.00           C
ATOM  16589  HB1 ALA B 398      78.790  48.420 103.630  1.00  0.00           H
ATOM  16590  HB2 ALA B 398      80.490  48.450 102.980  1.00  0.00           H
ATOM  16591  HB3 ALA B 398      79.690  46.900 103.630  1.00  0.00           H
ATOM  16592  C   ALA B 398      79.910  47.030 100.730  1.00  0.00           C
ATOM  16593  O   ALA B 398      80.190  47.660  99.710  1.00  0.00           O
ATOM  16594  N   ARG B 399      80.430  45.860 100.930  1.00  0.00           N
ATOM  16595  HN  ARG B 399      80.420  45.430 101.830  1.00  0.00           H
ATOM  16596  CA  ARG B 399      81.310  45.080 100.120  1.00  0.00           C
ATOM  16597  HA  ARG B 399      82.160  45.730  99.960  1.00  0.00           H
ATOM  16598  CB  ARG B 399      81.780  43.870 100.950  1.00  0.00           C
ATOM  16599  HB1 ARG B 399      82.280  43.200 100.210  1.00  0.00           H
ATOM  16600  HB2 ARG B 399      80.920  43.280 101.330  1.00  0.00           H
ATOM  16601  CG  ARG B 399      82.690  44.230 102.150  1.00  0.00           C
ATOM  16602  HG1 ARG B 399      82.140  44.920 102.820  1.00  0.00           H
ATOM  16603  HG2 ARG B 399      83.470  44.950 101.820  1.00  0.00           H
ATOM  16604  CD  ARG B 399      83.310  43.000 102.840  1.00  0.00           C
ATOM  16605  HD1 ARG B 399      82.520  42.250 103.070  1.00  0.00           H
ATOM  16606  HD2 ARG B 399      83.760  43.200 103.830  1.00  0.00           H
ATOM  16607  NE  ARG B 399      84.390  42.550 101.890  1.00  0.00           N
ATOM  16608  HE  ARG B 399      85.170  43.170 101.870  1.00  0.00           H
ATOM  16609  CZ  ARG B 399      84.580  41.300 101.490  1.00  0.00           C
ATOM  16610  NH1 ARG B 399      83.580  40.460 101.500  1.00  0.00           N
ATOM  16611 1HH1 ARG B 399      82.720  40.690 101.960  1.00  0.00           H
ATOM  16612 2HH1 ARG B 399      83.700  39.480 101.330  1.00  0.00           H
ATOM  16613  NH2 ARG B 399      85.830  40.840 101.220  1.00  0.00           N
ATOM  16614 1HH2 ARG B 399      86.100  39.890 101.380  1.00  0.00           H
ATOM  16615 2HH2 ARG B 399      86.570  41.500 101.130  1.00  0.00           H
ATOM  16616  C   ARG B 399      80.890  44.690  98.720  1.00  0.00           C
ATOM  16617  O   ARG B 399      81.590  45.010  97.810  1.00  0.00           O
ATOM  16618  N   ALA B 400      79.620  44.210  98.540  1.00  0.00           N
ATOM  16619  HN  ALA B 400      79.040  44.150  99.350  1.00  0.00           H
ATOM  16620  CA  ALA B 400      79.020  43.960  97.270  1.00  0.00           C
ATOM  16621  HA  ALA B 400      79.710  43.420  96.640  1.00  0.00           H
ATOM  16622  CB  ALA B 400      77.680  43.280  97.330  1.00  0.00           C
ATOM  16623  HB1 ALA B 400      77.720  42.380  97.990  1.00  0.00           H
ATOM  16624  HB2 ALA B 400      77.170  43.230  96.340  1.00  0.00           H
ATOM  16625  HB3 ALA B 400      76.970  44.010  97.770  1.00  0.00           H
ATOM  16626  C   ALA B 400      78.760  45.280  96.510  1.00  0.00           C
ATOM  16627  O   ALA B 400      78.690  45.250  95.290  1.00  0.00           O
ATOM  16628  N   SER B 401      78.600  46.390  97.240  1.00  0.00           N
ATOM  16629  HN  SER B 401      78.680  46.260  98.230  1.00  0.00           H
ATOM  16630  CA  SER B 401      78.480  47.650  96.580  1.00  0.00           C
ATOM  16631  HA  SER B 401      77.770  47.720  95.770  1.00  0.00           H
ATOM  16632  CB  SER B 401      77.990  48.720  97.630  1.00  0.00           C
ATOM  16633  HB1 SER B 401      77.850  49.740  97.230  1.00  0.00           H
ATOM  16634  HB2 SER B 401      78.720  48.810  98.460  1.00  0.00           H
ATOM  16635  OG  SER B 401      76.660  48.400  98.050  1.00  0.00           O
ATOM  16636  HG1 SER B 401      76.620  47.670  98.670  1.00  0.00           H
ATOM  16637  C   SER B 401      79.730  48.300  96.050  1.00  0.00           C
ATOM  16638  O   SER B 401      79.680  48.920  95.010  1.00  0.00           O
ATOM  16639  N   HSD B 402      80.900  48.020  96.600  1.00  0.00           N
ATOM  16640  HN  HSD B 402      80.860  47.420  97.400  1.00  0.00           H
ATOM  16641  CA  HSD B 402      82.190  48.570  96.060  1.00  0.00           C
ATOM  16642  HA  HSD B 402      82.020  49.610  95.850  1.00  0.00           H
ATOM  16643  CB  HSD B 402      83.330  48.390  97.110  1.00  0.00           C
ATOM  16644  HB1 HSD B 402      83.450  47.410  97.620  1.00  0.00           H
ATOM  16645  HB2 HSD B 402      83.060  48.980  98.020  1.00  0.00           H
ATOM  16646  ND1 HSD B 402      85.570  48.030  96.110  1.00  0.00           N
ATOM  16647  HD1 HSD B 402      85.480  47.030  96.120  1.00  0.00           H
ATOM  16648  CG  HSD B 402      84.570  48.900  96.570  1.00  0.00           C
ATOM  16649  CE1 HSD B 402      86.550  48.830  95.590  1.00  0.00           C
ATOM  16650  HE1 HSD B 402      87.460  48.410  95.150  1.00  0.00           H
ATOM  16651  NE2 HSD B 402      86.260  50.120  95.650  1.00  0.00           N
ATOM  16652  CD2 HSD B 402      85.040  50.140  96.290  1.00  0.00           C
ATOM  16653  HD2 HSD B 402      84.600  51.110  96.460  1.00  0.00           H
ATOM  16654  C   HSD B 402      82.540  47.980  94.750  1.00  0.00           C
ATOM  16655  O   HSD B 402      83.410  48.480  94.030  1.00  0.00           O
ATOM  16656  N   LEU B 403      81.910  46.860  94.340  1.00  0.00           N
ATOM  16657  HN  LEU B 403      81.510  46.230  95.010  1.00  0.00           H
ATOM  16658  CA  LEU B 403      82.240  46.130  93.130  1.00  0.00           C
ATOM  16659  HA  LEU B 403      83.300  45.930  93.120  1.00  0.00           H
ATOM  16660  CB  LEU B 403      81.420  44.780  92.960  1.00  0.00           C
ATOM  16661  HB1 LEU B 403      81.710  44.060  92.160  1.00  0.00           H
ATOM  16662  HB2 LEU B 403      80.360  45.100  92.910  1.00  0.00           H
ATOM  16663  CG  LEU B 403      81.570  43.860  94.250  1.00  0.00           C
ATOM  16664  HG  LEU B 403      81.270  44.480  95.110  1.00  0.00           H
ATOM  16665  CD1 LEU B 403      80.570  42.660  93.920  1.00  0.00           C
ATOM  16666 1HD1 LEU B 403      79.560  43.040  93.690  1.00  0.00           H
ATOM  16667 2HD1 LEU B 403      80.430  42.030  94.820  1.00  0.00           H
ATOM  16668 3HD1 LEU B 403      80.900  42.020  93.070  1.00  0.00           H
ATOM  16669  CD2 LEU B 403      82.930  43.230  94.570  1.00  0.00           C
ATOM  16670 1HD2 LEU B 403      82.870  42.700  95.540  1.00  0.00           H
ATOM  16671 2HD2 LEU B 403      83.660  44.050  94.770  1.00  0.00           H
ATOM  16672 3HD2 LEU B 403      83.270  42.470  93.840  1.00  0.00           H
ATOM  16673  C   LEU B 403      81.900  47.040  91.870  1.00  0.00           C
ATOM  16674  O   LEU B 403      82.550  46.950  90.850  1.00  0.00           O
ATOM  16675  N   PHE B 404      80.890  47.920  92.020  1.00  0.00           N
ATOM  16676  HN  PHE B 404      80.460  47.970  92.910  1.00  0.00           H
ATOM  16677  CA  PHE B 404      80.290  48.670  90.910  1.00  0.00           C
ATOM  16678  HA  PHE B 404      80.820  48.510  89.990  1.00  0.00           H
ATOM  16679  CB  PHE B 404      78.760  48.330  90.680  1.00  0.00           C
ATOM  16680  HB1 PHE B 404      78.380  48.850  89.770  1.00  0.00           H
ATOM  16681  HB2 PHE B 404      78.130  48.540  91.560  1.00  0.00           H
ATOM  16682  CG  PHE B 404      78.500  46.910  90.300  1.00  0.00           C
ATOM  16683  CD1 PHE B 404      79.410  46.300  89.440  1.00  0.00           C
ATOM  16684  HD1 PHE B 404      80.440  46.520  89.210  1.00  0.00           H
ATOM  16685  CE1 PHE B 404      78.980  45.120  88.820  1.00  0.00           C
ATOM  16686  HE1 PHE B 404      79.650  44.600  88.150  1.00  0.00           H
ATOM  16687  CZ  PHE B 404      77.820  44.460  89.190  1.00  0.00           C
ATOM  16688  HZ  PHE B 404      77.470  43.520  88.790  1.00  0.00           H
ATOM  16689  CD2 PHE B 404      77.350  46.290  90.740  1.00  0.00           C
ATOM  16690  HD2 PHE B 404      76.660  46.790  91.400  1.00  0.00           H
ATOM  16691  CE2 PHE B 404      77.030  45.060  90.180  1.00  0.00           C
ATOM  16692  HE2 PHE B 404      76.220  44.520  90.650  1.00  0.00           H
ATOM  16693  C   PHE B 404      80.270  50.180  91.230  1.00  0.00           C
ATOM  16694  O   PHE B 404      80.160  51.010  90.370  1.00  0.00           O
ATOM  16695  N   ASP B 405      80.480  50.460  92.550  1.00  0.00           N
ATOM  16696  HN  ASP B 405      80.290  49.860  93.330  1.00  0.00           H
ATOM  16697  CA  ASP B 405      80.540  51.850  92.970  1.00  0.00           C
ATOM  16698  HA  ASP B 405      80.450  52.520  92.120  1.00  0.00           H
ATOM  16699  CB  ASP B 405      79.350  52.100  94.000  1.00  0.00           C
ATOM  16700  HB1 ASP B 405      79.550  51.400  94.830  1.00  0.00           H
ATOM  16701  HB2 ASP B 405      78.450  51.830  93.400  1.00  0.00           H
ATOM  16702  CG  ASP B 405      79.210  53.530  94.530  1.00  0.00           C
ATOM  16703  OD1 ASP B 405      80.190  54.290  94.490  1.00  0.00           O
ATOM  16704  OD2 ASP B 405      78.170  53.860  95.110  1.00  0.00           O
ATOM  16705  C   ASP B 405      81.910  52.220  93.540  1.00  0.00           C
ATOM  16706  O   ASP B 405      82.280  51.750  94.670  1.00  0.00           O
ATOM  16707  N   ASN B 406      82.750  52.880  92.750  1.00  0.00           N
ATOM  16708  HN  ASN B 406      82.620  53.070  91.780  1.00  0.00           H
ATOM  16709  CA  ASN B 406      84.110  53.150  93.200  1.00  0.00           C
ATOM  16710  HA  ASN B 406      84.020  53.330  94.260  1.00  0.00           H
ATOM  16711  CB  ASN B 406      85.010  51.850  92.970  1.00  0.00           C
ATOM  16712  HB1 ASN B 406      84.590  51.140  93.710  1.00  0.00           H
ATOM  16713  HB2 ASN B 406      86.070  52.050  93.260  1.00  0.00           H
ATOM  16714  CG  ASN B 406      84.980  51.290  91.530  1.00  0.00           C
ATOM  16715  OD1 ASN B 406      85.460  52.060  90.670  1.00  0.00           O
ATOM  16716  ND2 ASN B 406      84.510  50.050  91.330  1.00  0.00           N
ATOM  16717 1HD2 ASN B 406      84.480  49.800  90.360  1.00  0.00           H
ATOM  16718 2HD2 ASN B 406      84.160  49.460  92.050  1.00  0.00           H
ATOM  16719  C   ASN B 406      84.750  54.400  92.590  1.00  0.00           C
ATOM  16720  O   ASN B 406      84.100  54.940  91.720  1.00  0.00           O
ATOM  16721  N   PRO B 407      85.920  54.900  93.000  1.00  0.00           N
ATOM  16722  CD  PRO B 407      86.700  54.310  94.070  1.00  0.00           C
ATOM  16723  HD1 PRO B 407      87.430  53.660  93.550  1.00  0.00           H
ATOM  16724  HD2 PRO B 407      86.110  53.840  94.890  1.00  0.00           H
ATOM  16725  CA  PRO B 407      86.500  56.070  92.410  1.00  0.00           C
ATOM  16726  HA  PRO B 407      85.800  56.870  92.560  1.00  0.00           H
ATOM  16727  CB  PRO B 407      87.870  56.160  93.160  1.00  0.00           C
ATOM  16728  HB1 PRO B 407      88.140  57.220  93.300  1.00  0.00           H
ATOM  16729  HB2 PRO B 407      88.690  55.680  92.590  1.00  0.00           H
ATOM  16730  CG  PRO B 407      87.560  55.520  94.550  1.00  0.00           C
ATOM  16731  HG1 PRO B 407      88.440  55.020  94.990  1.00  0.00           H
ATOM  16732  HG2 PRO B 407      86.960  56.090  95.300  1.00  0.00           H
ATOM  16733  C   PRO B 407      86.790  55.900  90.920  1.00  0.00           C
ATOM  16734  O   PRO B 407      86.960  56.900  90.220  1.00  0.00           O
ATOM  16735  N   ALA B 408      86.900  54.700  90.370  1.00  0.00           N
ATOM  16736  HN  ALA B 408      86.860  53.830  90.860  1.00  0.00           H
ATOM  16737  CA  ALA B 408      86.980  54.530  88.940  1.00  0.00           C
ATOM  16738  HA  ALA B 408      87.690  55.240  88.540  1.00  0.00           H
ATOM  16739  CB  ALA B 408      87.500  53.120  88.610  1.00  0.00           C
ATOM  16740  HB1 ALA B 408      86.750  52.330  88.780  1.00  0.00           H
ATOM  16741  HB2 ALA B 408      88.330  52.890  89.310  1.00  0.00           H
ATOM  16742  HB3 ALA B 408      87.940  53.010  87.590  1.00  0.00           H
ATOM  16743  C   ALA B 408      85.620  54.700  88.190  1.00  0.00           C
ATOM  16744  O   ALA B 408      85.620  55.130  87.050  1.00  0.00           O
ATOM  16745  N   THR B 409      84.440  54.430  88.750  1.00  0.00           N
ATOM  16746  HN  THR B 409      84.410  54.010  89.660  1.00  0.00           H
ATOM  16747  CA  THR B 409      83.130  54.800  88.310  1.00  0.00           C
ATOM  16748  HA  THR B 409      83.020  54.290  87.360  1.00  0.00           H
ATOM  16749  CB  THR B 409      82.010  54.330  89.260  1.00  0.00           C
ATOM  16750  HB  THR B 409      81.850  55.030  90.110  1.00  0.00           H
ATOM  16751  OG1 THR B 409      82.390  53.090  89.720  1.00  0.00           O
ATOM  16752  HG1 THR B 409      81.620  52.510  89.690  1.00  0.00           H
ATOM  16753  CG2 THR B 409      80.650  54.200  88.610  1.00  0.00           C
ATOM  16754 1HG2 THR B 409      80.670  53.380  87.850  1.00  0.00           H
ATOM  16755 2HG2 THR B 409      80.220  55.110  88.150  1.00  0.00           H
ATOM  16756 3HG2 THR B 409      79.860  53.850  89.300  1.00  0.00           H
ATOM  16757  C   THR B 409      82.900  56.240  88.140  1.00  0.00           C
ATOM  16758  O   THR B 409      82.390  56.760  87.130  1.00  0.00           O
ATOM  16759  N   VAL B 410      83.450  57.080  89.070  1.00  0.00           N
ATOM  16760  HN  VAL B 410      83.940  56.630  89.820  1.00  0.00           H
ATOM  16761  CA  VAL B 410      83.460  58.560  89.000  1.00  0.00           C
ATOM  16762  HA  VAL B 410      82.430  58.910  89.000  1.00  0.00           H
ATOM  16763  CB  VAL B 410      84.150  59.150  90.230  1.00  0.00           C
ATOM  16764  HB  VAL B 410      85.230  58.910  90.130  1.00  0.00           H
ATOM  16765  CG1 VAL B 410      84.020  60.700  90.270  1.00  0.00           C
ATOM  16766 1HG1 VAL B 410      84.200  61.230  89.320  1.00  0.00           H
ATOM  16767 2HG1 VAL B 410      84.820  61.060  90.950  1.00  0.00           H
ATOM  16768 3HG1 VAL B 410      83.010  61.010  90.620  1.00  0.00           H
ATOM  16769  CG2 VAL B 410      83.520  58.610  91.520  1.00  0.00           C
ATOM  16770 1HG2 VAL B 410      82.430  58.840  91.410  1.00  0.00           H
ATOM  16771 2HG2 VAL B 410      83.950  59.100  92.410  1.00  0.00           H
ATOM  16772 3HG2 VAL B 410      83.570  57.540  91.810  1.00  0.00           H
ATOM  16773  C   VAL B 410      84.000  59.140  87.700  1.00  0.00           C
ATOM  16774  O   VAL B 410      83.370  59.910  87.050  1.00  0.00           O
ATOM  16775  N   PHE B 411      85.190  58.700  87.260  1.00  0.00           N
ATOM  16776  HN  PHE B 411      85.650  58.040  87.840  1.00  0.00           H
ATOM  16777  CA  PHE B 411      85.920  59.130  86.060  1.00  0.00           C
ATOM  16778  HA  PHE B 411      85.720  60.170  85.840  1.00  0.00           H
ATOM  16779  CB  PHE B 411      87.450  58.940  86.210  1.00  0.00           C
ATOM  16780  HB1 PHE B 411      87.940  59.470  85.370  1.00  0.00           H
ATOM  16781  HB2 PHE B 411      87.720  57.860  86.250  1.00  0.00           H
ATOM  16782  CG  PHE B 411      87.970  59.430  87.550  1.00  0.00           C
ATOM  16783  CD1 PHE B 411      87.680  60.690  88.020  1.00  0.00           C
ATOM  16784  HD1 PHE B 411      86.980  61.240  87.400  1.00  0.00           H
ATOM  16785  CE1 PHE B 411      87.910  61.110  89.380  1.00  0.00           C
ATOM  16786  HE1 PHE B 411      87.670  62.090  89.740  1.00  0.00           H
ATOM  16787  CZ  PHE B 411      88.710  60.310  90.180  1.00  0.00           C
ATOM  16788  HZ  PHE B 411      89.100  60.770  91.080  1.00  0.00           H
ATOM  16789  CD2 PHE B 411      88.700  58.610  88.440  1.00  0.00           C
ATOM  16790  HD2 PHE B 411      88.880  57.560  88.240  1.00  0.00           H
ATOM  16791  CE2 PHE B 411      88.960  58.980  89.780  1.00  0.00           C
ATOM  16792  HE2 PHE B 411      89.470  58.290  90.440  1.00  0.00           H
ATOM  16793  C   PHE B 411      85.480  58.400  84.810  1.00  0.00           C
ATOM  16794  O   PHE B 411      85.440  58.960  83.710  1.00  0.00           O
ATOM  16795  N   PHE B 412      84.940  57.180  84.990  1.00  0.00           N
ATOM  16796  HN  PHE B 412      84.980  56.730  85.870  1.00  0.00           H
ATOM  16797  CA  PHE B 412      84.170  56.470  83.960  1.00  0.00           C
ATOM  16798  HA  PHE B 412      84.760  56.390  83.060  1.00  0.00           H
ATOM  16799  CB  PHE B 412      83.730  55.060  84.480  1.00  0.00           C
ATOM  16800  HB1 PHE B 412      83.020  55.210  85.320  1.00  0.00           H
ATOM  16801  HB2 PHE B 412      84.580  54.550  84.980  1.00  0.00           H
ATOM  16802  CG  PHE B 412      83.070  54.130  83.510  1.00  0.00           C
ATOM  16803  CD1 PHE B 412      83.270  54.270  82.090  1.00  0.00           C
ATOM  16804  HD1 PHE B 412      84.060  54.930  81.760  1.00  0.00           H
ATOM  16805  CE1 PHE B 412      82.630  53.390  81.250  1.00  0.00           C
ATOM  16806  HE1 PHE B 412      82.790  53.410  80.180  1.00  0.00           H
ATOM  16807  CZ  PHE B 412      81.690  52.490  81.720  1.00  0.00           C
ATOM  16808  HZ  PHE B 412      81.220  51.790  81.050  1.00  0.00           H
ATOM  16809  CD2 PHE B 412      82.190  53.190  84.020  1.00  0.00           C
ATOM  16810  HD2 PHE B 412      82.020  52.960  85.060  1.00  0.00           H
ATOM  16811  CE2 PHE B 412      81.470  52.470  83.110  1.00  0.00           C
ATOM  16812  HE2 PHE B 412      80.700  51.770  83.400  1.00  0.00           H
ATOM  16813  C   PHE B 412      82.920  57.260  83.510  1.00  0.00           C
ATOM  16814  O   PHE B 412      82.600  57.310  82.310  1.00  0.00           O
ATOM  16815  N   SER B 413      82.230  57.900  84.470  1.00  0.00           N
ATOM  16816  HN  SER B 413      82.520  57.950  85.430  1.00  0.00           H
ATOM  16817  CA  SER B 413      81.050  58.680  84.120  1.00  0.00           C
ATOM  16818  HA  SER B 413      80.390  58.140  83.460  1.00  0.00           H
ATOM  16819  CB  SER B 413      80.300  59.160  85.450  1.00  0.00           C
ATOM  16820  HB1 SER B 413      80.160  58.270  86.100  1.00  0.00           H
ATOM  16821  HB2 SER B 413      79.330  59.500  85.030  1.00  0.00           H
ATOM  16822  OG  SER B 413      80.830  60.310  86.080  1.00  0.00           O
ATOM  16823  HG1 SER B 413      81.640  60.160  86.580  1.00  0.00           H
ATOM  16824  C   SER B 413      81.350  59.870  83.260  1.00  0.00           C
ATOM  16825  O   SER B 413      80.610  60.120  82.300  1.00  0.00           O
ATOM  16826  N   VAL B 414      82.410  60.660  83.570  1.00  0.00           N
ATOM  16827  HN  VAL B 414      82.870  60.410  84.420  1.00  0.00           H
ATOM  16828  CA  VAL B 414      82.840  61.840  82.780  1.00  0.00           C
ATOM  16829  HA  VAL B 414      81.950  62.450  82.740  1.00  0.00           H
ATOM  16830  CB  VAL B 414      84.020  62.620  83.510  1.00  0.00           C
ATOM  16831  HB  VAL B 414      84.940  62.010  83.660  1.00  0.00           H
ATOM  16832  CG1 VAL B 414      84.510  63.770  82.580  1.00  0.00           C
ATOM  16833 1HG1 VAL B 414      85.370  64.340  82.990  1.00  0.00           H
ATOM  16834 2HG1 VAL B 414      83.590  64.390  82.520  1.00  0.00           H
ATOM  16835 3HG1 VAL B 414      84.820  63.380  81.590  1.00  0.00           H
ATOM  16836  CG2 VAL B 414      83.590  63.120  84.890  1.00  0.00           C
ATOM  16837 1HG2 VAL B 414      82.750  63.830  84.770  1.00  0.00           H
ATOM  16838 2HG2 VAL B 414      84.430  63.610  85.410  1.00  0.00           H
ATOM  16839 3HG2 VAL B 414      83.330  62.290  85.580  1.00  0.00           H
ATOM  16840  C   VAL B 414      83.250  61.410  81.340  1.00  0.00           C
ATOM  16841  O   VAL B 414      82.940  62.070  80.350  1.00  0.00           O
ATOM  16842  N   PHE B 415      83.970  60.250  81.180  1.00  0.00           N
ATOM  16843  HN  PHE B 415      84.080  59.740  82.030  1.00  0.00           H
ATOM  16844  CA  PHE B 415      84.140  59.720  79.820  1.00  0.00           C
ATOM  16845  HA  PHE B 415      84.570  60.500  79.200  1.00  0.00           H
ATOM  16846  CB  PHE B 415      85.230  58.590  79.850  1.00  0.00           C
ATOM  16847  HB1 PHE B 415      85.120  58.050  80.820  1.00  0.00           H
ATOM  16848  HB2 PHE B 415      86.230  59.050  79.970  1.00  0.00           H
ATOM  16849  CG  PHE B 415      85.180  57.650  78.670  1.00  0.00           C
ATOM  16850  CD1 PHE B 415      85.600  58.010  77.370  1.00  0.00           C
ATOM  16851  HD1 PHE B 415      85.840  59.000  77.020  1.00  0.00           H
ATOM  16852  CE1 PHE B 415      85.510  57.070  76.340  1.00  0.00           C
ATOM  16853  HE1 PHE B 415      85.870  57.330  75.360  1.00  0.00           H
ATOM  16854  CZ  PHE B 415      84.930  55.830  76.560  1.00  0.00           C
ATOM  16855  HZ  PHE B 415      84.880  55.160  75.710  1.00  0.00           H
ATOM  16856  CD2 PHE B 415      84.690  56.310  78.850  1.00  0.00           C
ATOM  16857  HD2 PHE B 415      84.540  56.070  79.890  1.00  0.00           H
ATOM  16858  CE2 PHE B 415      84.360  55.460  77.810  1.00  0.00           C
ATOM  16859  HE2 PHE B 415      83.940  54.480  77.960  1.00  0.00           H
ATOM  16860  C   PHE B 415      82.810  59.300  79.100  1.00  0.00           C
ATOM  16861  O   PHE B 415      82.640  59.740  77.960  1.00  0.00           O
ATOM  16862  N   MET B 416      81.840  58.680  79.760  1.00  0.00           N
ATOM  16863  HN  MET B 416      81.990  58.220  80.630  1.00  0.00           H
ATOM  16864  CA  MET B 416      80.610  58.300  79.100  1.00  0.00           C
ATOM  16865  HA  MET B 416      80.940  57.800  78.200  1.00  0.00           H
ATOM  16866  CB  MET B 416      79.940  57.270  79.980  1.00  0.00           C
ATOM  16867  HB1 MET B 416      78.890  57.110  79.650  1.00  0.00           H
ATOM  16868  HB2 MET B 416      79.930  57.560  81.050  1.00  0.00           H
ATOM  16869  CG  MET B 416      80.610  55.840  79.960  1.00  0.00           C
ATOM  16870  HG1 MET B 416      80.220  55.300  80.850  1.00  0.00           H
ATOM  16871  HG2 MET B 416      81.710  55.960  80.050  1.00  0.00           H
ATOM  16872  SD  MET B 416      80.610  54.930  78.420  1.00  0.00           S
ATOM  16873  CE  MET B 416      78.860  54.790  77.930  1.00  0.00           C
ATOM  16874  HE1 MET B 416      78.450  53.980  78.570  1.00  0.00           H
ATOM  16875  HE2 MET B 416      78.650  54.500  76.880  1.00  0.00           H
ATOM  16876  HE3 MET B 416      78.420  55.800  78.100  1.00  0.00           H
ATOM  16877  C   MET B 416      79.630  59.510  78.820  1.00  0.00           C
ATOM  16878  O   MET B 416      78.960  59.560  77.770  1.00  0.00           O
ATOM  16879  N   ALA B 417      79.690  60.610  79.640  1.00  0.00           N
ATOM  16880  HN  ALA B 417      80.060  60.500  80.570  1.00  0.00           H
ATOM  16881  CA  ALA B 417      78.970  61.850  79.340  1.00  0.00           C
ATOM  16882  HA  ALA B 417      77.950  61.520  79.210  1.00  0.00           H
ATOM  16883  CB  ALA B 417      78.950  62.830  80.570  1.00  0.00           C
ATOM  16884  HB1 ALA B 417      78.140  63.580  80.480  1.00  0.00           H
ATOM  16885  HB2 ALA B 417      79.920  63.350  80.740  1.00  0.00           H
ATOM  16886  HB3 ALA B 417      78.730  62.160  81.430  1.00  0.00           H
ATOM  16887  C   ALA B 417      79.570  62.430  78.090  1.00  0.00           C
ATOM  16888  O   ALA B 417      78.880  62.980  77.210  1.00  0.00           O
ATOM  16889  N   LEU B 418      80.960  62.450  77.930  1.00  0.00           N
ATOM  16890  HN  LEU B 418      81.490  62.090  78.690  1.00  0.00           H
ATOM  16891  CA  LEU B 418      81.610  62.910  76.650  1.00  0.00           C
ATOM  16892  HA  LEU B 418      81.020  63.730  76.280  1.00  0.00           H
ATOM  16893  CB  LEU B 418      83.050  63.420  76.970  1.00  0.00           C
ATOM  16894  HB1 LEU B 418      83.600  63.610  76.020  1.00  0.00           H
ATOM  16895  HB2 LEU B 418      83.490  62.510  77.430  1.00  0.00           H
ATOM  16896  CG  LEU B 418      83.190  64.580  77.950  1.00  0.00           C
ATOM  16897  HG  LEU B 418      82.660  64.350  78.900  1.00  0.00           H
ATOM  16898  CD1 LEU B 418      84.690  64.880  78.270  1.00  0.00           C
ATOM  16899 1HD1 LEU B 418      85.250  64.930  77.320  1.00  0.00           H
ATOM  16900 2HD1 LEU B 418      85.250  64.250  78.990  1.00  0.00           H
ATOM  16901 3HD1 LEU B 418      84.720  65.970  78.470  1.00  0.00           H
ATOM  16902  CD2 LEU B 418      82.620  65.850  77.300  1.00  0.00           C
ATOM  16903 1HD2 LEU B 418      82.680  66.800  77.880  1.00  0.00           H
ATOM  16904 2HD2 LEU B 418      81.510  65.880  77.250  1.00  0.00           H
ATOM  16905 3HD2 LEU B 418      83.060  65.820  76.280  1.00  0.00           H
ATOM  16906  C   LEU B 418      81.610  61.830  75.440  1.00  0.00           C
ATOM  16907  O   LEU B 418      81.680  62.140  74.260  1.00  0.00           O
ATOM  16908  N   TRP B 419      81.430  60.600  75.730  1.00  0.00           N
ATOM  16909  HN  TRP B 419      81.410  60.310  76.690  1.00  0.00           H
ATOM  16910  CA  TRP B 419      80.990  59.580  74.800  1.00  0.00           C
ATOM  16911  HA  TRP B 419      81.740  59.410  74.030  1.00  0.00           H
ATOM  16912  CB  TRP B 419      80.930  58.170  75.500  1.00  0.00           C
ATOM  16913  HB1 TRP B 419      80.140  58.160  76.280  1.00  0.00           H
ATOM  16914  HB2 TRP B 419      81.920  58.040  75.990  1.00  0.00           H
ATOM  16915  CG  TRP B 419      80.620  56.920  74.770  1.00  0.00           C
ATOM  16916  CD1 TRP B 419      81.540  56.060  74.160  1.00  0.00           C
ATOM  16917  HD1 TRP B 419      82.590  56.200  73.970  1.00  0.00           H
ATOM  16918  NE1 TRP B 419      80.850  55.000  73.640  1.00  0.00           N
ATOM  16919  HE1 TRP B 419      81.050  54.280  73.020  1.00  0.00           H
ATOM  16920  CE2 TRP B 419      79.470  55.140  73.870  1.00  0.00           C
ATOM  16921  CD2 TRP B 419      79.290  56.310  74.610  1.00  0.00           C
ATOM  16922  CE3 TRP B 419      78.030  56.720  74.970  1.00  0.00           C
ATOM  16923  HE3 TRP B 419      77.760  57.640  75.470  1.00  0.00           H
ATOM  16924  CZ3 TRP B 419      76.990  55.890  74.790  1.00  0.00           C
ATOM  16925  HZ3 TRP B 419      75.980  56.150  75.070  1.00  0.00           H
ATOM  16926  CZ2 TRP B 419      78.430  54.270  73.670  1.00  0.00           C
ATOM  16927  HZ2 TRP B 419      78.460  53.290  73.220  1.00  0.00           H
ATOM  16928  CH2 TRP B 419      77.200  54.670  74.180  1.00  0.00           C
ATOM  16929  HH2 TRP B 419      76.400  53.960  74.020  1.00  0.00           H
ATOM  16930  C   TRP B 419      79.730  59.870  74.110  1.00  0.00           C
ATOM  16931  O   TRP B 419      79.640  59.600  72.920  1.00  0.00           O
ATOM  16932  N   ALA B 420      78.750  60.400  74.890  1.00  0.00           N
ATOM  16933  HN  ALA B 420      78.850  60.510  75.870  1.00  0.00           H
ATOM  16934  CA  ALA B 420      77.370  60.690  74.340  1.00  0.00           C
ATOM  16935  HA  ALA B 420      77.110  59.810  73.770  1.00  0.00           H
ATOM  16936  CB  ALA B 420      76.320  60.770  75.530  1.00  0.00           C
ATOM  16937  HB1 ALA B 420      76.490  59.960  76.270  1.00  0.00           H
ATOM  16938  HB2 ALA B 420      75.340  60.710  75.020  1.00  0.00           H
ATOM  16939  HB3 ALA B 420      76.440  61.760  76.010  1.00  0.00           H
ATOM  16940  C   ALA B 420      77.330  61.910  73.460  1.00  0.00           C
ATOM  16941  O   ALA B 420      76.770  61.940  72.400  1.00  0.00           O
ATOM  16942  N   ALA B 421      78.090  62.950  73.890  1.00  0.00           N
ATOM  16943  HN  ALA B 421      78.540  62.840  74.780  1.00  0.00           H
ATOM  16944  CA  ALA B 421      78.460  64.030  73.020  1.00  0.00           C
ATOM  16945  HA  ALA B 421      77.520  64.370  72.620  1.00  0.00           H
ATOM  16946  CB  ALA B 421      79.030  65.180  73.910  1.00  0.00           C
ATOM  16947  HB1 ALA B 421      79.110  66.140  73.360  1.00  0.00           H
ATOM  16948  HB2 ALA B 421      80.050  64.910  74.250  1.00  0.00           H
ATOM  16949  HB3 ALA B 421      78.310  65.320  74.740  1.00  0.00           H
ATOM  16950  C   ALA B 421      79.270  63.640  71.870  1.00  0.00           C
ATOM  16951  O   ALA B 421      78.930  64.080  70.770  1.00  0.00           O
ATOM  16952  N   THR B 422      80.330  62.840  71.910  1.00  0.00           N
ATOM  16953  HN  THR B 422      80.680  62.540  72.790  1.00  0.00           H
ATOM  16954  CA  THR B 422      81.070  62.320  70.850  1.00  0.00           C
ATOM  16955  HA  THR B 422      81.590  63.110  70.340  1.00  0.00           H
ATOM  16956  CB  THR B 422      82.260  61.420  71.260  1.00  0.00           C
ATOM  16957  HB  THR B 422      81.930  60.520  71.810  1.00  0.00           H
ATOM  16958  OG1 THR B 422      83.190  62.140  72.080  1.00  0.00           O
ATOM  16959  HG1 THR B 422      82.700  62.180  72.910  1.00  0.00           H
ATOM  16960  CG2 THR B 422      83.070  60.780  70.150  1.00  0.00           C
ATOM  16961 1HG2 THR B 422      82.450  60.030  69.610  1.00  0.00           H
ATOM  16962 2HG2 THR B 422      84.020  60.240  70.340  1.00  0.00           H
ATOM  16963 3HG2 THR B 422      83.260  61.590  69.410  1.00  0.00           H
ATOM  16964  C   THR B 422      80.330  61.590  69.850  1.00  0.00           C
ATOM  16965  O   THR B 422      80.610  61.530  68.600  1.00  0.00           O
ATOM  16966  N   PHE B 423      79.230  60.960  70.260  1.00  0.00           N
ATOM  16967  HN  PHE B 423      78.870  61.020  71.190  1.00  0.00           H
ATOM  16968  CA  PHE B 423      78.540  60.170  69.230  1.00  0.00           C
ATOM  16969  HA  PHE B 423      79.270  59.660  68.620  1.00  0.00           H
ATOM  16970  CB  PHE B 423      77.620  59.130  70.050  1.00  0.00           C
ATOM  16971  HB1 PHE B 423      76.890  59.720  70.640  1.00  0.00           H
ATOM  16972  HB2 PHE B 423      78.290  58.560  70.740  1.00  0.00           H
ATOM  16973  CG  PHE B 423      76.840  58.260  69.100  1.00  0.00           C
ATOM  16974  CD1 PHE B 423      75.390  58.240  69.050  1.00  0.00           C
ATOM  16975  HD1 PHE B 423      74.920  58.830  69.830  1.00  0.00           H
ATOM  16976  CE1 PHE B 423      74.730  57.370  68.110  1.00  0.00           C
ATOM  16977  HE1 PHE B 423      73.660  57.250  68.140  1.00  0.00           H
ATOM  16978  CZ  PHE B 423      75.490  56.570  67.290  1.00  0.00           C
ATOM  16979  HZ  PHE B 423      74.940  55.960  66.580  1.00  0.00           H
ATOM  16980  CD2 PHE B 423      77.590  57.460  68.200  1.00  0.00           C
ATOM  16981  HD2 PHE B 423      78.670  57.450  68.120  1.00  0.00           H
ATOM  16982  CE2 PHE B 423      76.870  56.600  67.340  1.00  0.00           C
ATOM  16983  HE2 PHE B 423      77.390  55.970  66.640  1.00  0.00           H
ATOM  16984  C   PHE B 423      77.840  61.040  68.170  1.00  0.00           C
ATOM  16985  O   PHE B 423      77.900  60.670  67.030  1.00  0.00           O
ATOM  16986  N   MET B 424      77.200  62.220  68.580  1.00  0.00           N
ATOM  16987  HN  MET B 424      76.940  62.410  69.530  1.00  0.00           H
ATOM  16988  CA  MET B 424      76.700  63.230  67.710  1.00  0.00           C
ATOM  16989  HA  MET B 424      75.890  62.820  67.120  1.00  0.00           H
ATOM  16990  CB  MET B 424      76.080  64.440  68.470  1.00  0.00           C
ATOM  16991  HB1 MET B 424      75.440  65.010  67.780  1.00  0.00           H
ATOM  16992  HB2 MET B 424      76.890  65.140  68.770  1.00  0.00           H
ATOM  16993  CG  MET B 424      75.290  64.050  69.750  1.00  0.00           C
ATOM  16994  HG1 MET B 424      74.770  64.950  70.140  1.00  0.00           H
ATOM  16995  HG2 MET B 424      76.030  63.700  70.500  1.00  0.00           H
ATOM  16996  SD  MET B 424      74.050  62.650  69.570  1.00  0.00           S
ATOM  16997  CE  MET B 424      73.040  63.300  68.240  1.00  0.00           C
ATOM  16998  HE1 MET B 424      73.640  63.430  67.310  1.00  0.00           H
ATOM  16999  HE2 MET B 424      72.620  64.310  68.460  1.00  0.00           H
ATOM  17000  HE3 MET B 424      72.250  62.560  68.010  1.00  0.00           H
ATOM  17001  C   MET B 424      77.830  63.690  66.670  1.00  0.00           C
ATOM  17002  O   MET B 424      77.630  63.560  65.460  1.00  0.00           O
ATOM  17003  N   GLU B 425      79.040  64.110  67.140  1.00  0.00           N
ATOM  17004  HN  GLU B 425      79.120  64.120  68.130  1.00  0.00           H
ATOM  17005  CA  GLU B 425      80.230  64.340  66.280  1.00  0.00           C
ATOM  17006  HA  GLU B 425      80.000  65.110  65.570  1.00  0.00           H
ATOM  17007  CB  GLU B 425      81.450  64.740  67.140  1.00  0.00           C
ATOM  17008  HB1 GLU B 425      82.280  64.990  66.440  1.00  0.00           H
ATOM  17009  HB2 GLU B 425      81.940  63.990  67.790  1.00  0.00           H
ATOM  17010  CG  GLU B 425      81.280  66.020  67.960  1.00  0.00           C
ATOM  17011  HG1 GLU B 425      82.250  66.530  68.140  1.00  0.00           H
ATOM  17012  HG2 GLU B 425      80.810  65.800  68.950  1.00  0.00           H
ATOM  17013  CD  GLU B 425      80.390  67.140  67.380  1.00  0.00           C
ATOM  17014  OE1 GLU B 425      80.790  67.710  66.290  1.00  0.00           O
ATOM  17015  OE2 GLU B 425      79.260  67.400  67.860  1.00  0.00           O
ATOM  17016  C   GLU B 425      80.570  63.210  65.360  1.00  0.00           C
ATOM  17017  O   GLU B 425      80.790  63.380  64.180  1.00  0.00           O
ATOM  17018  N   HSD B 426      80.850  61.990  65.870  1.00  0.00           N
ATOM  17019  HN  HSD B 426      80.700  61.900  66.860  1.00  0.00           H
ATOM  17020  CA  HSD B 426      81.290  60.900  65.120  1.00  0.00           C
ATOM  17021  HA  HSD B 426      82.320  61.020  64.820  1.00  0.00           H
ATOM  17022  CB  HSD B 426      81.370  59.640  66.060  1.00  0.00           C
ATOM  17023  HB1 HSD B 426      80.350  59.270  66.280  1.00  0.00           H
ATOM  17024  HB2 HSD B 426      82.010  59.890  66.930  1.00  0.00           H
ATOM  17025  ND1 HSD B 426      83.130  57.960  65.300  1.00  0.00           N
ATOM  17026  HD1 HSD B 426      83.980  58.430  65.550  1.00  0.00           H
ATOM  17027  CG  HSD B 426      81.860  58.360  65.390  1.00  0.00           C
ATOM  17028  CE1 HSD B 426      83.150  56.620  64.940  1.00  0.00           C
ATOM  17029  HE1 HSD B 426      84.080  56.120  64.680  1.00  0.00           H
ATOM  17030  NE2 HSD B 426      81.980  56.140  64.770  1.00  0.00           N
ATOM  17031  CD2 HSD B 426      81.140  57.220  65.110  1.00  0.00           C
ATOM  17032  HD2 HSD B 426      80.070  57.110  65.250  1.00  0.00           H
ATOM  17033  C   HSD B 426      80.470  60.460  63.970  1.00  0.00           C
ATOM  17034  O   HSD B 426      80.930  60.210  62.860  1.00  0.00           O
ATOM  17035  N   TRP B 427      79.130  60.380  64.240  1.00  0.00           N
ATOM  17036  HN  TRP B 427      78.860  60.440  65.200  1.00  0.00           H
ATOM  17037  CA  TRP B 427      78.060  60.020  63.370  1.00  0.00           C
ATOM  17038  HA  TRP B 427      78.190  59.000  63.030  1.00  0.00           H
ATOM  17039  CB  TRP B 427      76.780  60.110  64.290  1.00  0.00           C
ATOM  17040  HB1 TRP B 427      76.930  61.060  64.830  1.00  0.00           H
ATOM  17041  HB2 TRP B 427      76.890  59.240  64.980  1.00  0.00           H
ATOM  17042  CG  TRP B 427      75.370  60.240  63.740  1.00  0.00           C
ATOM  17043  CD1 TRP B 427      74.810  60.180  62.500  1.00  0.00           C
ATOM  17044  HD1 TRP B 427      75.250  59.890  61.560  1.00  0.00           H
ATOM  17045  NE1 TRP B 427      73.430  60.320  62.610  1.00  0.00           N
ATOM  17046  HE1 TRP B 427      72.710  60.360  61.950  1.00  0.00           H
ATOM  17047  CE2 TRP B 427      73.120  60.330  63.920  1.00  0.00           C
ATOM  17048  CD2 TRP B 427      74.280  60.230  64.670  1.00  0.00           C
ATOM  17049  CE3 TRP B 427      74.140  60.190  66.090  1.00  0.00           C
ATOM  17050  HE3 TRP B 427      75.070  60.010  66.620  1.00  0.00           H
ATOM  17051  CZ3 TRP B 427      72.910  60.130  66.690  1.00  0.00           C
ATOM  17052  HZ3 TRP B 427      72.720  59.860  67.720  1.00  0.00           H
ATOM  17053  CZ2 TRP B 427      71.860  60.280  64.550  1.00  0.00           C
ATOM  17054  HZ2 TRP B 427      70.930  60.330  64.010  1.00  0.00           H
ATOM  17055  CH2 TRP B 427      71.770  60.050  65.900  1.00  0.00           C
ATOM  17056  HH2 TRP B 427      70.850  60.060  66.460  1.00  0.00           H
ATOM  17057  C   TRP B 427      77.970  60.870  62.100  1.00  0.00           C
ATOM  17058  O   TRP B 427      77.840  60.380  60.990  1.00  0.00           O
ATOM  17059  N   LYS B 428      78.190  62.250  62.260  1.00  0.00           N
ATOM  17060  HN  LYS B 428      78.090  62.720  63.140  1.00  0.00           H
ATOM  17061  CA  LYS B 428      78.430  63.210  61.160  1.00  0.00           C
ATOM  17062  HA  LYS B 428      77.610  63.190  60.460  1.00  0.00           H
ATOM  17063  CB  LYS B 428      78.700  64.600  61.750  1.00  0.00           C
ATOM  17064  HB1 LYS B 428      78.930  65.380  60.990  1.00  0.00           H
ATOM  17065  HB2 LYS B 428      79.540  64.660  62.470  1.00  0.00           H
ATOM  17066  CG  LYS B 428      77.440  65.370  62.230  1.00  0.00           C
ATOM  17067  HG1 LYS B 428      77.130  64.740  63.100  1.00  0.00           H
ATOM  17068  HG2 LYS B 428      76.630  65.450  61.480  1.00  0.00           H
ATOM  17069  CD  LYS B 428      77.650  66.840  62.840  1.00  0.00           C
ATOM  17070  HD1 LYS B 428      76.610  67.130  63.100  1.00  0.00           H
ATOM  17071  HD2 LYS B 428      78.010  67.510  62.030  1.00  0.00           H
ATOM  17072  CE  LYS B 428      78.580  66.780  64.050  1.00  0.00           C
ATOM  17073  HE1 LYS B 428      79.610  66.390  63.880  1.00  0.00           H
ATOM  17074  HE2 LYS B 428      78.140  66.230  64.900  1.00  0.00           H
ATOM  17075  NZ  LYS B 428      78.700  68.130  64.580  1.00  0.00           N
ATOM  17076  HZ1 LYS B 428      79.170  68.640  63.810  1.00  0.00           H
ATOM  17077  HZ2 LYS B 428      79.390  68.130  65.370  1.00  0.00           H
ATOM  17078  HZ3 LYS B 428      77.860  68.670  64.860  1.00  0.00           H
ATOM  17079  C   LYS B 428      79.540  62.980  60.260  1.00  0.00           C
ATOM  17080  O   LYS B 428      79.280  62.970  59.060  1.00  0.00           O
ATOM  17081  N   ARG B 429      80.760  62.660  60.760  1.00  0.00           N
ATOM  17082  HN  ARG B 429      80.790  62.740  61.750  1.00  0.00           H
ATOM  17083  CA  ARG B 429      81.940  62.370  59.950  1.00  0.00           C
ATOM  17084  HA  ARG B 429      82.200  63.240  59.380  1.00  0.00           H
ATOM  17085  CB  ARG B 429      83.140  61.980  60.860  1.00  0.00           C
ATOM  17086  HB1 ARG B 429      84.000  61.660  60.240  1.00  0.00           H
ATOM  17087  HB2 ARG B 429      82.870  61.070  61.450  1.00  0.00           H
ATOM  17088  CG  ARG B 429      83.440  63.130  61.890  1.00  0.00           C
ATOM  17089  HG1 ARG B 429      84.090  62.770  62.720  1.00  0.00           H
ATOM  17090  HG2 ARG B 429      82.500  63.390  62.400  1.00  0.00           H
ATOM  17091  CD  ARG B 429      84.130  64.310  61.270  1.00  0.00           C
ATOM  17092  HD1 ARG B 429      84.220  65.190  61.940  1.00  0.00           H
ATOM  17093  HD2 ARG B 429      83.670  64.700  60.330  1.00  0.00           H
ATOM  17094  NE  ARG B 429      85.510  63.840  60.920  1.00  0.00           N
ATOM  17095  HE  ARG B 429      85.600  63.010  60.370  1.00  0.00           H
ATOM  17096  CZ  ARG B 429      86.630  64.530  61.050  1.00  0.00           C
ATOM  17097  NH1 ARG B 429      86.530  65.840  61.280  1.00  0.00           N
ATOM  17098 1HH1 ARG B 429      85.640  66.290  61.320  1.00  0.00           H
ATOM  17099 2HH1 ARG B 429      87.410  66.290  61.140  1.00  0.00           H
ATOM  17100  NH2 ARG B 429      87.750  63.940  60.800  1.00  0.00           N
ATOM  17101 1HH2 ARG B 429      87.690  62.970  60.550  1.00  0.00           H
ATOM  17102 2HH2 ARG B 429      88.590  64.480  60.680  1.00  0.00           H
ATOM  17103  C   ARG B 429      81.660  61.140  59.070  1.00  0.00           C
ATOM  17104  O   ARG B 429      81.760  61.250  57.860  1.00  0.00           O
ATOM  17105  N   LYS B 430      81.130  60.050  59.620  1.00  0.00           N
ATOM  17106  HN  LYS B 430      81.020  59.970  60.610  1.00  0.00           H
ATOM  17107  CA  LYS B 430      80.680  58.920  58.870  1.00  0.00           C
ATOM  17108  HA  LYS B 430      81.550  58.510  58.380  1.00  0.00           H
ATOM  17109  CB  LYS B 430      80.230  57.820  59.830  1.00  0.00           C
ATOM  17110  HB1 LYS B 430      79.870  56.930  59.270  1.00  0.00           H
ATOM  17111  HB2 LYS B 430      79.400  58.260  60.420  1.00  0.00           H
ATOM  17112  CG  LYS B 430      81.280  57.230  60.740  1.00  0.00           C
ATOM  17113  HG1 LYS B 430      80.850  56.530  61.480  1.00  0.00           H
ATOM  17114  HG2 LYS B 430      81.680  57.990  61.450  1.00  0.00           H
ATOM  17115  CD  LYS B 430      82.430  56.520  60.040  1.00  0.00           C
ATOM  17116  HD1 LYS B 430      83.040  57.220  59.440  1.00  0.00           H
ATOM  17117  HD2 LYS B 430      82.020  55.890  59.220  1.00  0.00           H
ATOM  17118  CE  LYS B 430      83.360  55.750  61.000  1.00  0.00           C
ATOM  17119  HE1 LYS B 430      82.840  55.110  61.740  1.00  0.00           H
ATOM  17120  HE2 LYS B 430      84.010  56.380  61.640  1.00  0.00           H
ATOM  17121  NZ  LYS B 430      84.310  54.850  60.310  1.00  0.00           N
ATOM  17122  HZ1 LYS B 430      84.900  55.480  59.740  1.00  0.00           H
ATOM  17123  HZ2 LYS B 430      83.810  54.220  59.640  1.00  0.00           H
ATOM  17124  HZ3 LYS B 430      84.940  54.260  60.890  1.00  0.00           H
ATOM  17125  C   LYS B 430      79.580  59.230  57.820  1.00  0.00           C
ATOM  17126  O   LYS B 430      79.720  58.780  56.680  1.00  0.00           O
ATOM  17127  N   GLN B 431      78.550  60.030  58.170  1.00  0.00           N
ATOM  17128  HN  GLN B 431      78.530  60.450  59.070  1.00  0.00           H
ATOM  17129  CA  GLN B 431      77.480  60.440  57.290  1.00  0.00           C
ATOM  17130  HA  GLN B 431      77.050  59.530  56.900  1.00  0.00           H
ATOM  17131  CB  GLN B 431      76.180  61.010  58.060  1.00  0.00           C
ATOM  17132  HB1 GLN B 431      76.480  61.750  58.830  1.00  0.00           H
ATOM  17133  HB2 GLN B 431      75.850  60.210  58.750  1.00  0.00           H
ATOM  17134  CG  GLN B 431      74.970  61.520  57.220  1.00  0.00           C
ATOM  17135  HG1 GLN B 431      75.280  62.250  56.440  1.00  0.00           H
ATOM  17136  HG2 GLN B 431      74.320  62.190  57.820  1.00  0.00           H
ATOM  17137  CD  GLN B 431      74.210  60.360  56.670  1.00  0.00           C
ATOM  17138  OE1 GLN B 431      73.320  59.800  57.320  1.00  0.00           O
ATOM  17139  NE2 GLN B 431      74.380  60.120  55.360  1.00  0.00           N
ATOM  17140 1HE2 GLN B 431      73.780  59.410  54.990  1.00  0.00           H
ATOM  17141 2HE2 GLN B 431      75.200  60.520  54.950  1.00  0.00           H
ATOM  17142  C   GLN B 431      77.820  61.320  56.120  1.00  0.00           C
ATOM  17143  O   GLN B 431      77.240  61.200  55.080  1.00  0.00           O
ATOM  17144  N   MET B 432      78.790  62.190  56.420  1.00  0.00           N
ATOM  17145  HN  MET B 432      79.160  62.230  57.350  1.00  0.00           H
ATOM  17146  CA  MET B 432      79.510  62.940  55.460  1.00  0.00           C
ATOM  17147  HA  MET B 432      78.780  63.610  55.020  1.00  0.00           H
ATOM  17148  CB  MET B 432      80.570  63.990  55.970  1.00  0.00           C
ATOM  17149  HB1 MET B 432      81.210  64.340  55.140  1.00  0.00           H
ATOM  17150  HB2 MET B 432      81.270  63.540  56.710  1.00  0.00           H
ATOM  17151  CG  MET B 432      79.880  65.160  56.730  1.00  0.00           C
ATOM  17152  HG1 MET B 432      80.780  65.620  57.190  1.00  0.00           H
ATOM  17153  HG2 MET B 432      79.240  64.820  57.570  1.00  0.00           H
ATOM  17154  SD  MET B 432      78.930  66.350  55.850  1.00  0.00           S
ATOM  17155  CE  MET B 432      78.500  67.430  57.310  1.00  0.00           C
ATOM  17156  HE1 MET B 432      78.320  68.440  56.890  1.00  0.00           H
ATOM  17157  HE2 MET B 432      79.340  67.550  58.020  1.00  0.00           H
ATOM  17158  HE3 MET B 432      77.530  67.100  57.750  1.00  0.00           H
ATOM  17159  C   MET B 432      80.160  62.110  54.360  1.00  0.00           C
ATOM  17160  O   MET B 432      79.990  62.390  53.180  1.00  0.00           O
ATOM  17161  N   ARG B 433      80.890  61.060  54.840  1.00  0.00           N
ATOM  17162  HN  ARG B 433      81.140  60.970  55.800  1.00  0.00           H
ATOM  17163  CA  ARG B 433      81.520  60.090  53.950  1.00  0.00           C
ATOM  17164  HA  ARG B 433      82.290  60.580  53.380  1.00  0.00           H
ATOM  17165  CB  ARG B 433      82.350  59.040  54.650  1.00  0.00           C
ATOM  17166  HB1 ARG B 433      82.510  58.120  54.050  1.00  0.00           H
ATOM  17167  HB2 ARG B 433      81.650  58.720  55.450  1.00  0.00           H
ATOM  17168  CG  ARG B 433      83.690  59.510  55.190  1.00  0.00           C
ATOM  17169  HG1 ARG B 433      83.500  60.190  56.040  1.00  0.00           H
ATOM  17170  HG2 ARG B 433      84.310  59.980  54.400  1.00  0.00           H
ATOM  17171  CD  ARG B 433      84.600  58.350  55.690  1.00  0.00           C
ATOM  17172  HD1 ARG B 433      84.910  57.680  54.860  1.00  0.00           H
ATOM  17173  HD2 ARG B 433      84.080  57.710  56.440  1.00  0.00           H
ATOM  17174  NE  ARG B 433      85.790  58.970  56.290  1.00  0.00           N
ATOM  17175  HE  ARG B 433      85.840  59.170  57.260  1.00  0.00           H
ATOM  17176  CZ  ARG B 433      86.720  59.800  55.720  1.00  0.00           C
ATOM  17177  NH1 ARG B 433      86.830  59.950  54.430  1.00  0.00           N
ATOM  17178 1HH1 ARG B 433      86.240  59.330  53.910  1.00  0.00           H
ATOM  17179 2HH1 ARG B 433      87.630  60.280  53.940  1.00  0.00           H
ATOM  17180  NH2 ARG B 433      87.710  60.270  56.520  1.00  0.00           N
ATOM  17181 1HH2 ARG B 433      88.260  61.050  56.210  1.00  0.00           H
ATOM  17182 2HH2 ARG B 433      87.580  60.010  57.470  1.00  0.00           H
ATOM  17183  C   ARG B 433      80.450  59.370  53.070  1.00  0.00           C
ATOM  17184  O   ARG B 433      80.440  59.180  51.850  1.00  0.00           O
ATOM  17185  N   LEU B 434      79.360  59.030  53.740  1.00  0.00           N
ATOM  17186  HN  LEU B 434      79.420  59.080  54.730  1.00  0.00           H
ATOM  17187  CA  LEU B 434      78.230  58.340  53.110  1.00  0.00           C
ATOM  17188  HA  LEU B 434      78.590  57.440  52.630  1.00  0.00           H
ATOM  17189  CB  LEU B 434      77.170  57.900  54.060  1.00  0.00           C
ATOM  17190  HB1 LEU B 434      76.380  57.410  53.440  1.00  0.00           H
ATOM  17191  HB2 LEU B 434      76.690  58.800  54.510  1.00  0.00           H
ATOM  17192  CG  LEU B 434      77.580  56.870  55.060  1.00  0.00           C
ATOM  17193  HG  LEU B 434      78.240  57.380  55.790  1.00  0.00           H
ATOM  17194  CD1 LEU B 434      76.370  56.320  55.910  1.00  0.00           C
ATOM  17195 1HD1 LEU B 434      75.780  55.600  55.320  1.00  0.00           H
ATOM  17196 2HD1 LEU B 434      75.660  57.100  56.260  1.00  0.00           H
ATOM  17197 3HD1 LEU B 434      76.850  55.910  56.830  1.00  0.00           H
ATOM  17198  CD2 LEU B 434      78.390  55.760  54.460  1.00  0.00           C
ATOM  17199 1HD2 LEU B 434      79.000  55.150  55.160  1.00  0.00           H
ATOM  17200 2HD2 LEU B 434      79.170  56.030  53.710  1.00  0.00           H
ATOM  17201 3HD2 LEU B 434      77.750  55.100  53.830  1.00  0.00           H
ATOM  17202  C   LEU B 434      77.510  59.120  52.060  1.00  0.00           C
ATOM  17203  O   LEU B 434      77.110  58.610  51.030  1.00  0.00           O
ATOM  17204  N   ASN B 435      77.350  60.430  52.310  1.00  0.00           N
ATOM  17205  HN  ASN B 435      77.580  60.910  53.160  1.00  0.00           H
ATOM  17206  CA  ASN B 435      76.780  61.340  51.300  1.00  0.00           C
ATOM  17207  HA  ASN B 435      75.800  61.020  50.990  1.00  0.00           H
ATOM  17208  CB  ASN B 435      76.840  62.870  51.770  1.00  0.00           C
ATOM  17209  HB1 ASN B 435      76.650  63.640  50.990  1.00  0.00           H
ATOM  17210  HB2 ASN B 435      77.910  62.990  52.040  1.00  0.00           H
ATOM  17211  CG  ASN B 435      75.990  63.150  52.970  1.00  0.00           C
ATOM  17212  OD1 ASN B 435      75.010  62.440  53.260  1.00  0.00           O
ATOM  17213  ND2 ASN B 435      76.320  64.270  53.670  1.00  0.00           N
ATOM  17214 1HD2 ASN B 435      76.920  64.970  53.290  1.00  0.00           H
ATOM  17215 2HD2 ASN B 435      75.910  64.380  54.580  1.00  0.00           H
ATOM  17216  C   ASN B 435      77.470  61.330  50.020  1.00  0.00           C
ATOM  17217  O   ASN B 435      76.880  61.310  48.950  1.00  0.00           O
ATOM  17218  N   TYR B 436      78.820  61.420  50.100  1.00  0.00           N
ATOM  17219  HN  TYR B 436      79.290  61.350  50.980  1.00  0.00           H
ATOM  17220  CA  TYR B 436      79.800  61.440  48.960  1.00  0.00           C
ATOM  17221  HA  TYR B 436      79.480  62.290  48.370  1.00  0.00           H
ATOM  17222  CB  TYR B 436      81.190  61.710  49.560  1.00  0.00           C
ATOM  17223  HB1 TYR B 436      81.260  60.910  50.340  1.00  0.00           H
ATOM  17224  HB2 TYR B 436      81.210  62.720  50.020  1.00  0.00           H
ATOM  17225  CG  TYR B 436      82.220  61.550  48.450  1.00  0.00           C
ATOM  17226  CD1 TYR B 436      82.160  62.350  47.310  1.00  0.00           C
ATOM  17227  HD1 TYR B 436      81.430  63.120  47.080  1.00  0.00           H
ATOM  17228  CE1 TYR B 436      83.120  62.230  46.270  1.00  0.00           C
ATOM  17229  HE1 TYR B 436      83.100  62.880  45.410  1.00  0.00           H
ATOM  17230  CZ  TYR B 436      84.170  61.250  46.390  1.00  0.00           C
ATOM  17231  OH  TYR B 436      85.210  61.120  45.460  1.00  0.00           O
ATOM  17232  HH  TYR B 436      84.850  61.070  44.570  1.00  0.00           H
ATOM  17233  CD2 TYR B 436      83.330  60.670  48.530  1.00  0.00           C
ATOM  17234  HD2 TYR B 436      83.360  59.950  49.330  1.00  0.00           H
ATOM  17235  CE2 TYR B 436      84.230  60.560  47.560  1.00  0.00           C
ATOM  17236  HE2 TYR B 436      85.090  59.910  47.650  1.00  0.00           H
ATOM  17237  C   TYR B 436      79.640  60.140  48.160  1.00  0.00           C
ATOM  17238  O   TYR B 436      79.450  60.070  46.960  1.00  0.00           O
ATOM  17239  N   ARG B 437      79.720  59.040  48.950  1.00  0.00           N
ATOM  17240  HN  ARG B 437      79.740  59.040  49.950  1.00  0.00           H
ATOM  17241  CA  ARG B 437      79.580  57.660  48.460  1.00  0.00           C
ATOM  17242  HA  ARG B 437      80.330  57.590  47.680  1.00  0.00           H
ATOM  17243  CB  ARG B 437      79.770  56.600  49.550  1.00  0.00           C
ATOM  17244  HB1 ARG B 437      79.440  55.610  49.170  1.00  0.00           H
ATOM  17245  HB2 ARG B 437      79.040  56.780  50.370  1.00  0.00           H
ATOM  17246  CG  ARG B 437      81.180  56.400  50.100  1.00  0.00           C
ATOM  17247  HG1 ARG B 437      81.730  57.320  50.380  1.00  0.00           H
ATOM  17248  HG2 ARG B 437      81.730  55.790  49.340  1.00  0.00           H
ATOM  17249  CD  ARG B 437      81.320  55.490  51.410  1.00  0.00           C
ATOM  17250  HD1 ARG B 437      80.610  55.770  52.220  1.00  0.00           H
ATOM  17251  HD2 ARG B 437      82.340  55.550  51.830  1.00  0.00           H
ATOM  17252  NE  ARG B 437      81.000  54.040  51.100  1.00  0.00           N
ATOM  17253  HE  ARG B 437      80.820  53.790  50.150  1.00  0.00           H
ATOM  17254  CZ  ARG B 437      81.280  53.090  51.960  1.00  0.00           C
ATOM  17255  NH1 ARG B 437      81.890  53.210  53.130  1.00  0.00           N
ATOM  17256 1HH1 ARG B 437      82.250  54.110  53.350  1.00  0.00           H
ATOM  17257 2HH1 ARG B 437      82.040  52.450  53.760  1.00  0.00           H
ATOM  17258  NH2 ARG B 437      80.850  51.860  51.630  1.00  0.00           N
ATOM  17259 1HH2 ARG B 437      80.930  51.200  52.380  1.00  0.00           H
ATOM  17260 2HH2 ARG B 437      80.260  51.780  50.830  1.00  0.00           H
ATOM  17261  C   ARG B 437      78.250  57.370  47.780  1.00  0.00           C
ATOM  17262  O   ARG B 437      78.340  56.710  46.740  1.00  0.00           O
ATOM  17263  N   TRP B 438      77.070  57.610  48.360  1.00  0.00           N
ATOM  17264  HN  TRP B 438      77.110  58.000  49.280  1.00  0.00           H
ATOM  17265  CA  TRP B 438      75.880  57.080  47.770  1.00  0.00           C
ATOM  17266  HA  TRP B 438      76.180  56.370  47.010  1.00  0.00           H
ATOM  17267  CB  TRP B 438      74.950  56.480  48.860  1.00  0.00           C
ATOM  17268  HB1 TRP B 438      73.950  56.150  48.520  1.00  0.00           H
ATOM  17269  HB2 TRP B 438      74.730  57.240  49.640  1.00  0.00           H
ATOM  17270  CG  TRP B 438      75.570  55.360  49.570  1.00  0.00           C
ATOM  17271  CD1 TRP B 438      76.480  54.430  49.080  1.00  0.00           C
ATOM  17272  HD1 TRP B 438      77.020  54.680  48.180  1.00  0.00           H
ATOM  17273  NE1 TRP B 438      76.840  53.540  50.070  1.00  0.00           N
ATOM  17274  HE1 TRP B 438      77.410  52.760  49.980  1.00  0.00           H
ATOM  17275  CE2 TRP B 438      76.120  53.810  51.210  1.00  0.00           C
ATOM  17276  CD2 TRP B 438      75.350  54.990  50.980  1.00  0.00           C
ATOM  17277  CE3 TRP B 438      74.520  55.490  51.980  1.00  0.00           C
ATOM  17278  HE3 TRP B 438      73.960  56.410  51.830  1.00  0.00           H
ATOM  17279  CZ3 TRP B 438      74.420  54.760  53.110  1.00  0.00           C
ATOM  17280  HZ3 TRP B 438      73.830  55.170  53.920  1.00  0.00           H
ATOM  17281  CZ2 TRP B 438      75.980  53.130  52.340  1.00  0.00           C
ATOM  17282  HZ2 TRP B 438      76.660  52.300  52.490  1.00  0.00           H
ATOM  17283  CH2 TRP B 438      75.120  53.550  53.290  1.00  0.00           C
ATOM  17284  HH2 TRP B 438      75.070  52.990  54.210  1.00  0.00           H
ATOM  17285  C   TRP B 438      75.070  58.180  47.050  1.00  0.00           C
ATOM  17286  O   TRP B 438      73.880  57.890  46.680  1.00  0.00           O
ATOM  17287  N   ASP B 439      75.720  59.290  46.770  1.00  0.00           N
ATOM  17288  HN  ASP B 439      76.610  59.380  47.210  1.00  0.00           H
ATOM  17289  CA  ASP B 439      75.230  60.410  45.940  1.00  0.00           C
ATOM  17290  HA  ASP B 439      76.040  61.060  45.650  1.00  0.00           H
ATOM  17291  CB  ASP B 439      74.500  59.880  44.580  1.00  0.00           C
ATOM  17292  HB1 ASP B 439      74.150  60.790  44.040  1.00  0.00           H
ATOM  17293  HB2 ASP B 439      73.590  59.260  44.730  1.00  0.00           H
ATOM  17294  CG  ASP B 439      75.530  59.100  43.810  1.00  0.00           C
ATOM  17295  OD1 ASP B 439      75.080  58.260  43.010  1.00  0.00           O
ATOM  17296  OD2 ASP B 439      76.780  59.260  43.950  1.00  0.00           O
ATOM  17297  C   ASP B 439      74.170  61.300  46.580  1.00  0.00           C
ATOM  17298  O   ASP B 439      73.530  62.200  45.980  1.00  0.00           O
ATOM  17299  N   LEU B 440      73.940  61.150  47.930  1.00  0.00           N
ATOM  17300  HN  LEU B 440      74.370  60.430  48.460  1.00  0.00           H
ATOM  17301  CA  LEU B 440      72.830  61.730  48.730  1.00  0.00           C
ATOM  17302  HA  LEU B 440      71.840  61.540  48.340  1.00  0.00           H
ATOM  17303  CB  LEU B 440      73.020  61.360  50.220  1.00  0.00           C
ATOM  17304  HB1 LEU B 440      72.100  61.790  50.680  1.00  0.00           H
ATOM  17305  HB2 LEU B 440      73.720  62.000  50.790  1.00  0.00           H
ATOM  17306  CG  LEU B 440      73.270  59.900  50.580  1.00  0.00           C
ATOM  17307  HG  LEU B 440      74.290  59.620  50.230  1.00  0.00           H
ATOM  17308  CD1 LEU B 440      73.170  59.670  52.090  1.00  0.00           C
ATOM  17309 1HD1 LEU B 440      72.120  59.840  52.410  1.00  0.00           H
ATOM  17310 2HD1 LEU B 440      73.850  60.290  52.720  1.00  0.00           H
ATOM  17311 3HD1 LEU B 440      73.310  58.630  52.450  1.00  0.00           H
ATOM  17312  CD2 LEU B 440      72.270  58.940  49.940  1.00  0.00           C
ATOM  17313 1HD2 LEU B 440      71.380  59.560  49.730  1.00  0.00           H
ATOM  17314 2HD2 LEU B 440      71.880  58.220  50.690  1.00  0.00           H
ATOM  17315 3HD2 LEU B 440      72.620  58.280  49.120  1.00  0.00           H
ATOM  17316  C   LEU B 440      72.900  63.280  48.560  1.00  0.00           C
ATOM  17317  O   LEU B 440      73.970  63.910  48.700  1.00  0.00           O
ATOM  17318  N   THR B 441      71.710  63.950  48.450  1.00  0.00           N
ATOM  17319  HN  THR B 441      70.840  63.490  48.620  1.00  0.00           H
ATOM  17320  CA  THR B 441      71.640  65.300  47.860  1.00  0.00           C
ATOM  17321  HA  THR B 441      72.610  65.770  47.920  1.00  0.00           H
ATOM  17322  CB  THR B 441      71.270  65.160  46.390  1.00  0.00           C
ATOM  17323  HB  THR B 441      72.000  64.420  45.980  1.00  0.00           H
ATOM  17324  OG1 THR B 441      71.410  66.480  45.880  1.00  0.00           O
ATOM  17325  HG1 THR B 441      72.350  66.690  45.840  1.00  0.00           H
ATOM  17326  CG2 THR B 441      69.900  64.520  46.100  1.00  0.00           C
ATOM  17327 1HG2 THR B 441      69.700  64.390  45.010  1.00  0.00           H
ATOM  17328 2HG2 THR B 441      69.100  65.240  46.380  1.00  0.00           H
ATOM  17329 3HG2 THR B 441      69.890  63.550  46.640  1.00  0.00           H
ATOM  17330  C   THR B 441      70.780  66.180  48.720  1.00  0.00           C
ATOM  17331  O   THR B 441      69.820  65.680  49.350  1.00  0.00           O
ATOM  17332  N   GLY B 442      71.160  67.470  48.870  1.00  0.00           N
ATOM  17333  HN  GLY B 442      72.080  67.710  48.570  1.00  0.00           H
ATOM  17334  CA  GLY B 442      70.330  68.400  49.530  1.00  0.00           C
ATOM  17335  HA1 GLY B 442      70.860  69.330  49.640  1.00  0.00           H
ATOM  17336  HA2 GLY B 442      70.060  67.960  50.480  1.00  0.00           H
ATOM  17337  C   GLY B 442      69.140  68.690  48.660  1.00  0.00           C
ATOM  17338  O   GLY B 442      68.080  68.800  49.230  1.00  0.00           O
ATOM  17339  N   PHE B 443      69.230  68.840  47.340  1.00  0.00           N
ATOM  17340  HN  PHE B 443      70.170  68.820  46.990  1.00  0.00           H
ATOM  17341  CA  PHE B 443      68.180  69.120  46.350  1.00  0.00           C
ATOM  17342  HA  PHE B 443      68.180  70.200  46.250  1.00  0.00           H
ATOM  17343  CB  PHE B 443      68.730  68.540  45.040  1.00  0.00           C
ATOM  17344  HB1 PHE B 443      68.790  67.440  45.220  1.00  0.00           H
ATOM  17345  HB2 PHE B 443      69.730  68.960  44.810  1.00  0.00           H
ATOM  17346  CG  PHE B 443      67.780  68.710  43.850  1.00  0.00           C
ATOM  17347  CD1 PHE B 443      67.280  70.050  43.620  1.00  0.00           C
ATOM  17348  HD1 PHE B 443      67.730  70.920  44.080  1.00  0.00           H
ATOM  17349  CE1 PHE B 443      66.450  70.250  42.540  1.00  0.00           C
ATOM  17350  HE1 PHE B 443      66.090  71.240  42.290  1.00  0.00           H
ATOM  17351  CZ  PHE B 443      65.860  69.180  41.890  1.00  0.00           C
ATOM  17352  HZ  PHE B 443      65.010  69.360  41.240  1.00  0.00           H
ATOM  17353  CD2 PHE B 443      67.260  67.630  43.160  1.00  0.00           C
ATOM  17354  HD2 PHE B 443      67.550  66.610  43.330  1.00  0.00           H
ATOM  17355  CE2 PHE B 443      66.250  67.850  42.230  1.00  0.00           C
ATOM  17356  HE2 PHE B 443      65.760  67.010  41.750  1.00  0.00           H
ATOM  17357  C   PHE B 443      66.760  68.660  46.690  1.00  0.00           C
ATOM  17358  O   PHE B 443      66.550  67.500  47.000  1.00  0.00           O
ATOM  17359  N   GLU B 444      65.750  69.510  46.610  1.00  0.00           N
ATOM  17360  HN  GLU B 444      65.990  70.420  46.290  1.00  0.00           H
ATOM  17361  CA  GLU B 444      64.370  69.100  46.790  1.00  0.00           C
ATOM  17362  HA  GLU B 444      64.230  68.060  46.520  1.00  0.00           H
ATOM  17363  CB  GLU B 444      64.010  69.490  48.270  1.00  0.00           C
ATOM  17364  HB1 GLU B 444      64.230  70.570  48.380  1.00  0.00           H
ATOM  17365  HB2 GLU B 444      64.720  68.880  48.880  1.00  0.00           H
ATOM  17366  CG  GLU B 444      62.530  69.340  48.580  1.00  0.00           C
ATOM  17367  HG1 GLU B 444      62.010  68.390  48.340  1.00  0.00           H
ATOM  17368  HG2 GLU B 444      61.930  70.070  47.980  1.00  0.00           H
ATOM  17369  CD  GLU B 444      62.240  69.550  50.090  1.00  0.00           C
ATOM  17370  OE1 GLU B 444      61.140  70.140  50.400  1.00  0.00           O
ATOM  17371  OE2 GLU B 444      63.040  69.050  50.960  1.00  0.00           O
ATOM  17372  C   GLU B 444      63.430  69.860  45.830  1.00  0.00           C
ATOM  17373  O   GLU B 444      63.370  71.050  45.720  1.00  0.00           O
ATOM  17374  N   GLU B 445      62.630  69.100  45.080  1.00  0.00           N
ATOM  17375  HN  GLU B 445      62.670  68.110  45.200  1.00  0.00           H
ATOM  17376  CA  GLU B 445      61.640  69.570  44.040  1.00  0.00           C
ATOM  17377  HA  GLU B 445      62.120  70.400  43.540  1.00  0.00           H
ATOM  17378  CB  GLU B 445      61.050  68.470  43.110  1.00  0.00           C
ATOM  17379  HB1 GLU B 445      60.210  68.900  42.530  1.00  0.00           H
ATOM  17380  HB2 GLU B 445      60.690  67.600  43.690  1.00  0.00           H
ATOM  17381  CG  GLU B 445      62.150  67.900  42.130  1.00  0.00           C
ATOM  17382  HG1 GLU B 445      63.110  67.590  42.600  1.00  0.00           H
ATOM  17383  HG2 GLU B 445      62.420  68.600  41.310  1.00  0.00           H
ATOM  17384  CD  GLU B 445      61.710  66.660  41.440  1.00  0.00           C
ATOM  17385  OE1 GLU B 445      62.120  65.510  41.640  1.00  0.00           O
ATOM  17386  OE2 GLU B 445      60.860  66.830  40.580  1.00  0.00           O
ATOM  17387  C   GLU B 445      60.460  70.210  44.710  1.00  0.00           C
ATOM  17388  O   GLU B 445      60.220  69.830  45.820  1.00  0.00           O
ATOM  17389  N   GLU B 446      59.770  71.130  44.100  1.00  0.00           N
ATOM  17390  HN  GLU B 446      60.000  71.470  43.190  1.00  0.00           H
ATOM  17391  CA  GLU B 446      58.720  71.830  44.800  1.00  0.00           C
ATOM  17392  HA  GLU B 446      59.160  72.250  45.690  1.00  0.00           H
ATOM  17393  CB  GLU B 446      58.240  72.970  43.990  1.00  0.00           C
ATOM  17394  HB1 GLU B 446      57.350  73.430  44.470  1.00  0.00           H
ATOM  17395  HB2 GLU B 446      57.830  72.620  43.020  1.00  0.00           H
ATOM  17396  CG  GLU B 446      59.340  74.050  43.830  1.00  0.00           C
ATOM  17397  HG1 GLU B 446      60.070  73.640  43.100  1.00  0.00           H
ATOM  17398  HG2 GLU B 446      59.830  74.180  44.820  1.00  0.00           H
ATOM  17399  CD  GLU B 446      58.670  75.300  43.440  1.00  0.00           C
ATOM  17400  OE1 GLU B 446      58.000  75.940  44.280  1.00  0.00           O
ATOM  17401  OE2 GLU B 446      58.840  75.710  42.250  1.00  0.00           O
ATOM  17402  C   GLU B 446      57.550  70.920  45.170  1.00  0.00           C
ATOM  17403  O   GLU B 446      56.990  70.230  44.290  1.00  0.00           O
ATOM  17404  N   GLU B 447      57.120  70.850  46.440  1.00  0.00           N
ATOM  17405  HN  GLU B 447      57.500  71.500  47.090  1.00  0.00           H
ATOM  17406  CA  GLU B 447      56.230  69.930  47.070  1.00  0.00           C
ATOM  17407  HA  GLU B 447      56.590  69.920  48.090  1.00  0.00           H
ATOM  17408  CB  GLU B 447      54.780  70.400  47.060  1.00  0.00           C
ATOM  17409  HB1 GLU B 447      54.660  70.760  46.010  1.00  0.00           H
ATOM  17410  HB2 GLU B 447      54.800  71.340  47.650  1.00  0.00           H
ATOM  17411  CG  GLU B 447      53.700  69.420  47.430  1.00  0.00           C
ATOM  17412  HG1 GLU B 447      53.940  69.150  48.480  1.00  0.00           H
ATOM  17413  HG2 GLU B 447      53.750  68.500  46.820  1.00  0.00           H
ATOM  17414  CD  GLU B 447      52.280  70.030  47.400  1.00  0.00           C
ATOM  17415  OE1 GLU B 447      51.330  69.520  46.750  1.00  0.00           O
ATOM  17416  OE2 GLU B 447      52.030  71.030  48.060  1.00  0.00           O
ATOM  17417  C   GLU B 447      56.410  68.440  46.630  1.00  0.00           C
ATOM  17418  O   GLU B 447      55.700  67.850  45.860  1.00  0.00           O
ATOM  17419  N   GLU B 448      57.450  67.810  47.220  1.00  0.00           N
ATOM  17420  HN  GLU B 448      58.060  68.260  47.860  1.00  0.00           H
ATOM  17421  CA  GLU B 448      57.580  66.410  47.170  1.00  0.00           C
ATOM  17422  HA  GLU B 448      57.380  66.130  46.150  1.00  0.00           H
ATOM  17423  CB  GLU B 448      58.940  65.980  47.780  1.00  0.00           C
ATOM  17424  HB1 GLU B 448      58.840  64.880  47.890  1.00  0.00           H
ATOM  17425  HB2 GLU B 448      58.920  66.380  48.820  1.00  0.00           H
ATOM  17426  CG  GLU B 448      60.120  66.500  46.860  1.00  0.00           C
ATOM  17427  HG1 GLU B 448      60.230  67.600  46.790  1.00  0.00           H
ATOM  17428  HG2 GLU B 448      59.880  66.270  45.790  1.00  0.00           H
ATOM  17429  CD  GLU B 448      61.520  65.950  47.230  1.00  0.00           C
ATOM  17430  OE1 GLU B 448      62.480  66.150  46.440  1.00  0.00           O
ATOM  17431  OE2 GLU B 448      61.630  65.330  48.300  1.00  0.00           O
ATOM  17432  C   GLU B 448      56.460  65.620  47.970  1.00  0.00           C
ATOM  17433  O   GLU B 448      56.180  64.450  47.650  1.00  0.00           O
ATOM  17434  N   ALA B 449      56.130  66.260  49.140  1.00  0.00           N
ATOM  17435  HN  ALA B 449      56.460  67.180  49.310  1.00  0.00           H
ATOM  17436  CA  ALA B 449      55.340  65.490  50.100  1.00  0.00           C
ATOM  17437  HA  ALA B 449      55.690  64.470  50.090  1.00  0.00           H
ATOM  17438  CB  ALA B 449      55.700  65.960  51.520  1.00  0.00           C
ATOM  17439  HB1 ALA B 449      55.340  65.230  52.280  1.00  0.00           H
ATOM  17440  HB2 ALA B 449      55.380  67.000  51.700  1.00  0.00           H
ATOM  17441  HB3 ALA B 449      56.810  66.000  51.470  1.00  0.00           H
ATOM  17442  C   ALA B 449      53.790  65.430  49.950  1.00  0.00           C
ATOM  17443  O   ALA B 449      53.100  66.300  49.440  1.00  0.00           O
ATOM  17444  N   VAL B 450      53.280  64.230  50.400  1.00  0.00           N
ATOM  17445  HN  VAL B 450      53.920  63.590  50.830  1.00  0.00           H
ATOM  17446  CA  VAL B 450      51.860  63.790  50.170  1.00  0.00           C
ATOM  17447  HA  VAL B 450      51.720  63.980  49.120  1.00  0.00           H
ATOM  17448  CB  VAL B 450      51.480  62.350  50.450  1.00  0.00           C
ATOM  17449  HB  VAL B 450      51.780  62.130  51.500  1.00  0.00           H
ATOM  17450  CG1 VAL B 450      49.980  62.100  50.320  1.00  0.00           C
ATOM  17451 1HG1 VAL B 450      49.650  62.470  49.330  1.00  0.00           H
ATOM  17452 2HG1 VAL B 450      49.310  62.580  51.060  1.00  0.00           H
ATOM  17453 3HG1 VAL B 450      49.800  61.000  50.260  1.00  0.00           H
ATOM  17454  CG2 VAL B 450      52.440  61.360  49.710  1.00  0.00           C
ATOM  17455 1HG2 VAL B 450      52.410  61.730  48.660  1.00  0.00           H
ATOM  17456 2HG2 VAL B 450      52.050  60.320  49.700  1.00  0.00           H
ATOM  17457 3HG2 VAL B 450      53.460  61.430  50.130  1.00  0.00           H
ATOM  17458  C   VAL B 450      50.920  64.620  51.000  1.00  0.00           C
ATOM  17459  O   VAL B 450      50.900  64.500  52.180  1.00  0.00           O
ATOM  17460  N   LYS B 451      50.150  65.470  50.290  1.00  0.00           N
ATOM  17461  HN  LYS B 451      50.350  65.650  49.320  1.00  0.00           H
ATOM  17462  CA  LYS B 451      49.000  66.150  50.820  1.00  0.00           C
ATOM  17463  HA  LYS B 451      49.300  66.680  51.710  1.00  0.00           H
ATOM  17464  CB  LYS B 451      48.570  67.250  49.840  1.00  0.00           C
ATOM  17465  HB1 LYS B 451      47.570  67.660  50.100  1.00  0.00           H
ATOM  17466  HB2 LYS B 451      48.360  66.690  48.900  1.00  0.00           H
ATOM  17467  CG  LYS B 451      49.540  68.460  49.810  1.00  0.00           C
ATOM  17468  HG1 LYS B 451      49.440  68.960  48.820  1.00  0.00           H
ATOM  17469  HG2 LYS B 451      50.600  68.120  49.830  1.00  0.00           H
ATOM  17470  CD  LYS B 451      49.180  69.480  50.920  1.00  0.00           C
ATOM  17471  HD1 LYS B 451      49.160  68.890  51.860  1.00  0.00           H
ATOM  17472  HD2 LYS B 451      48.150  69.910  50.860  1.00  0.00           H
ATOM  17473  CE  LYS B 451      50.180  70.650  51.120  1.00  0.00           C
ATOM  17474  HE1 LYS B 451      51.180  70.260  51.410  1.00  0.00           H
ATOM  17475  HE2 LYS B 451      49.740  71.250  51.950  1.00  0.00           H
ATOM  17476  NZ  LYS B 451      50.180  71.490  49.880  1.00  0.00           N
ATOM  17477  HZ1 LYS B 451      50.610  70.930  49.130  1.00  0.00           H
ATOM  17478  HZ2 LYS B 451      50.850  72.280  49.990  1.00  0.00           H
ATOM  17479  HZ3 LYS B 451      49.230  71.850  49.630  1.00  0.00           H
ATOM  17480  C   LYS B 451      47.860  65.270  51.260  1.00  0.00           C
ATOM  17481  O   LYS B 451      47.530  64.230  50.730  1.00  0.00           O
ATOM  17482  N   ASP B 452      47.210  65.750  52.390  1.00  0.00           N
ATOM  17483  HN  ASP B 452      47.680  66.500  52.850  1.00  0.00           H
ATOM  17484  CA  ASP B 452      45.930  65.270  52.990  1.00  0.00           C
ATOM  17485  HA  ASP B 452      46.100  64.210  52.970  1.00  0.00           H
ATOM  17486  CB  ASP B 452      45.850  65.920  54.340  1.00  0.00           C
ATOM  17487  HB1 ASP B 452      45.550  66.970  54.180  1.00  0.00           H
ATOM  17488  HB2 ASP B 452      46.800  65.690  54.880  1.00  0.00           H
ATOM  17489  CG  ASP B 452      44.750  65.300  55.180  1.00  0.00           C
ATOM  17490  OD1 ASP B 452      44.420  64.080  54.930  1.00  0.00           O
ATOM  17491  OD2 ASP B 452      44.420  65.930  56.210  1.00  0.00           O
ATOM  17492  C   ASP B 452      44.810  65.480  51.970  1.00  0.00           C
ATOM  17493  O   ASP B 452      44.670  66.460  51.290  1.00  0.00           O
ATOM  17494  N   HSD B 453      43.860  64.530  51.950  1.00  0.00           N
ATOM  17495  HN  HSD B 453      43.850  63.630  52.380  1.00  0.00           H
ATOM  17496  CA  HSD B 453      42.710  64.640  51.070  1.00  0.00           C
ATOM  17497  HA  HSD B 453      43.040  64.670  50.050  1.00  0.00           H
ATOM  17498  CB  HSD B 453      41.920  63.310  51.170  1.00  0.00           C
ATOM  17499  HB1 HSD B 453      41.780  63.060  52.240  1.00  0.00           H
ATOM  17500  HB2 HSD B 453      42.580  62.510  50.770  1.00  0.00           H
ATOM  17501  ND1 HSD B 453      40.230  63.490  49.280  1.00  0.00           N
ATOM  17502  HD1 HSD B 453      40.970  63.770  48.670  1.00  0.00           H
ATOM  17503  CG  HSD B 453      40.530  63.330  50.630  1.00  0.00           C
ATOM  17504  CE1 HSD B 453      38.890  63.430  49.130  1.00  0.00           C
ATOM  17505  HE1 HSD B 453      38.390  63.320  48.170  1.00  0.00           H
ATOM  17506  NE2 HSD B 453      38.290  63.230  50.300  1.00  0.00           N
ATOM  17507  CD2 HSD B 453      39.350  63.220  51.240  1.00  0.00           C
ATOM  17508  HD2 HSD B 453      39.150  63.180  52.310  1.00  0.00           H
ATOM  17509  C   HSD B 453      41.850  65.930  51.340  1.00  0.00           C
ATOM  17510  O   HSD B 453      41.420  66.450  50.350  1.00  0.00           O
ATOM  17511  N   PRO B 454      41.440  66.440  52.510  1.00  0.00           N
ATOM  17512  CD  PRO B 454      41.240  65.610  53.660  1.00  0.00           C
ATOM  17513  HD1 PRO B 454      42.140  64.990  53.840  1.00  0.00           H
ATOM  17514  HD2 PRO B 454      40.400  64.930  53.440  1.00  0.00           H
ATOM  17515  CA  PRO B 454      40.670  67.600  52.510  1.00  0.00           C
ATOM  17516  HA  PRO B 454      39.810  67.630  51.860  1.00  0.00           H
ATOM  17517  CB  PRO B 454      40.090  67.650  53.930  1.00  0.00           C
ATOM  17518  HB1 PRO B 454      39.060  67.260  53.930  1.00  0.00           H
ATOM  17519  HB2 PRO B 454      40.190  68.580  54.530  1.00  0.00           H
ATOM  17520  CG  PRO B 454      40.920  66.560  54.740  1.00  0.00           C
ATOM  17521  HG1 PRO B 454      41.890  67.040  55.020  1.00  0.00           H
ATOM  17522  HG2 PRO B 454      40.370  66.040  55.550  1.00  0.00           H
ATOM  17523  C   PRO B 454      41.370  68.850  52.150  1.00  0.00           C
ATOM  17524  O   PRO B 454      40.750  69.660  51.570  1.00  0.00           O
ATOM  17525  N   ARG B 455      42.630  68.970  52.570  1.00  0.00           N
ATOM  17526  HN  ARG B 455      43.020  68.170  53.030  1.00  0.00           H
ATOM  17527  CA  ARG B 455      43.590  70.000  52.080  1.00  0.00           C
ATOM  17528  HA  ARG B 455      43.060  70.890  52.390  1.00  0.00           H
ATOM  17529  CB  ARG B 455      44.990  69.910  52.720  1.00  0.00           C
ATOM  17530  HB1 ARG B 455      45.450  69.020  52.230  1.00  0.00           H
ATOM  17531  HB2 ARG B 455      44.960  69.720  53.820  1.00  0.00           H
ATOM  17532  CG  ARG B 455      45.900  71.130  52.500  1.00  0.00           C
ATOM  17533  HG1 ARG B 455      46.110  71.050  51.410  1.00  0.00           H
ATOM  17534  HG2 ARG B 455      46.830  70.880  53.050  1.00  0.00           H
ATOM  17535  CD  ARG B 455      45.320  72.490  52.960  1.00  0.00           C
ATOM  17536  HD1 ARG B 455      45.320  72.620  54.070  1.00  0.00           H
ATOM  17537  HD2 ARG B 455      44.290  72.690  52.600  1.00  0.00           H
ATOM  17538  NE  ARG B 455      46.150  73.590  52.430  1.00  0.00           N
ATOM  17539  HE  ARG B 455      46.700  73.400  51.610  1.00  0.00           H
ATOM  17540  CZ  ARG B 455      46.050  74.880  52.790  1.00  0.00           C
ATOM  17541  NH1 ARG B 455      45.220  75.240  53.670  1.00  0.00           N
ATOM  17542 1HH1 ARG B 455      44.640  74.500  54.020  1.00  0.00           H
ATOM  17543 2HH1 ARG B 455      45.370  76.130  54.110  1.00  0.00           H
ATOM  17544  NH2 ARG B 455      46.810  75.650  52.080  1.00  0.00           N
ATOM  17545 1HH2 ARG B 455      46.750  76.620  52.310  1.00  0.00           H
ATOM  17546 2HH2 ARG B 455      47.630  75.380  51.580  1.00  0.00           H
ATOM  17547  C   ARG B 455      43.650  70.030  50.510  1.00  0.00           C
ATOM  17548  O   ARG B 455      43.650  71.100  49.920  1.00  0.00           O
ATOM  17549  N   ALA B 456      43.800  68.790  49.890  1.00  0.00           N
ATOM  17550  HN  ALA B 456      43.830  67.920  50.370  1.00  0.00           H
ATOM  17551  CA  ALA B 456      43.970  68.660  48.450  1.00  0.00           C
ATOM  17552  HA  ALA B 456      44.790  69.310  48.180  1.00  0.00           H
ATOM  17553  CB  ALA B 456      44.310  67.150  48.040  1.00  0.00           C
ATOM  17554  HB1 ALA B 456      44.390  66.920  46.960  1.00  0.00           H
ATOM  17555  HB2 ALA B 456      43.480  66.470  48.320  1.00  0.00           H
ATOM  17556  HB3 ALA B 456      45.220  66.910  48.650  1.00  0.00           H
ATOM  17557  C   ALA B 456      42.770  69.150  47.610  1.00  0.00           C
ATOM  17558  O   ALA B 456      43.020  69.880  46.630  1.00  0.00           O
ATOM  17559  N   GLU B 457      41.590  68.760  47.940  1.00  0.00           N
ATOM  17560  HN  GLU B 457      41.480  68.100  48.680  1.00  0.00           H
ATOM  17561  CA  GLU B 457      40.280  69.300  47.450  1.00  0.00           C
ATOM  17562  HA  GLU B 457      40.310  69.140  46.380  1.00  0.00           H
ATOM  17563  CB  GLU B 457      39.000  68.500  47.950  1.00  0.00           C
ATOM  17564  HB1 GLU B 457      38.170  69.060  47.470  1.00  0.00           H
ATOM  17565  HB2 GLU B 457      38.890  68.590  49.050  1.00  0.00           H
ATOM  17566  CG  GLU B 457      39.040  67.010  47.550  1.00  0.00           C
ATOM  17567  HG1 GLU B 457      39.660  66.480  48.310  1.00  0.00           H
ATOM  17568  HG2 GLU B 457      39.470  67.050  46.530  1.00  0.00           H
ATOM  17569  CD  GLU B 457      37.620  66.580  47.480  1.00  0.00           C
ATOM  17570  OE1 GLU B 457      36.870  66.710  48.430  1.00  0.00           O
ATOM  17571  OE2 GLU B 457      37.210  66.180  46.370  1.00  0.00           O
ATOM  17572  C   GLU B 457      40.150  70.830  47.580  1.00  0.00           C
ATOM  17573  O   GLU B 457      39.850  71.540  46.610  1.00  0.00           O
ATOM  17574  N   TYR B 458      40.530  71.380  48.730  1.00  0.00           N
ATOM  17575  HN  TYR B 458      40.810  70.890  49.550  1.00  0.00           H
ATOM  17576  CA  TYR B 458      40.630  72.850  48.880  1.00  0.00           C
ATOM  17577  HA  TYR B 458      39.640  73.240  48.670  1.00  0.00           H
ATOM  17578  CB  TYR B 458      40.860  73.060  50.420  1.00  0.00           C
ATOM  17579  HB1 TYR B 458      41.670  72.380  50.780  1.00  0.00           H
ATOM  17580  HB2 TYR B 458      39.940  72.670  50.910  1.00  0.00           H
ATOM  17581  CG  TYR B 458      41.200  74.430  50.800  1.00  0.00           C
ATOM  17582  CD1 TYR B 458      40.170  75.400  50.780  1.00  0.00           C
ATOM  17583  HD1 TYR B 458      39.220  74.960  50.500  1.00  0.00           H
ATOM  17584  CE1 TYR B 458      40.350  76.750  51.120  1.00  0.00           C
ATOM  17585  HE1 TYR B 458      39.580  77.500  51.000  1.00  0.00           H
ATOM  17586  CZ  TYR B 458      41.660  77.160  51.400  1.00  0.00           C
ATOM  17587  OH  TYR B 458      42.070  78.540  51.390  1.00  0.00           O
ATOM  17588  HH  TYR B 458      41.320  79.080  51.650  1.00  0.00           H
ATOM  17589  CD2 TYR B 458      42.490  74.860  51.020  1.00  0.00           C
ATOM  17590  HD2 TYR B 458      43.310  74.160  50.910  1.00  0.00           H
ATOM  17591  CE2 TYR B 458      42.740  76.220  51.270  1.00  0.00           C
ATOM  17592  HE2 TYR B 458      43.700  76.640  51.540  1.00  0.00           H
ATOM  17593  C   TYR B 458      41.700  73.560  48.120  1.00  0.00           C
ATOM  17594  O   TYR B 458      41.340  74.510  47.460  1.00  0.00           O
ATOM  17595  N   GLU B 459      42.930  73.080  48.050  1.00  0.00           N
ATOM  17596  HN  GLU B 459      43.300  72.370  48.650  1.00  0.00           H
ATOM  17597  CA  GLU B 459      43.960  73.700  47.180  1.00  0.00           C
ATOM  17598  HA  GLU B 459      44.170  74.710  47.500  1.00  0.00           H
ATOM  17599  CB  GLU B 459      45.320  73.070  47.410  1.00  0.00           C
ATOM  17600  HB1 GLU B 459      45.970  73.640  46.700  1.00  0.00           H
ATOM  17601  HB2 GLU B 459      45.310  72.010  47.070  1.00  0.00           H
ATOM  17602  CG  GLU B 459      45.930  73.210  48.760  1.00  0.00           C
ATOM  17603  HG1 GLU B 459      45.220  72.880  49.550  1.00  0.00           H
ATOM  17604  HG2 GLU B 459      45.880  74.310  48.880  1.00  0.00           H
ATOM  17605  CD  GLU B 459      47.290  72.630  49.000  1.00  0.00           C
ATOM  17606  OE1 GLU B 459      47.900  72.880  50.090  1.00  0.00           O
ATOM  17607  OE2 GLU B 459      47.730  71.830  48.110  1.00  0.00           O
ATOM  17608  C   GLU B 459      43.680  73.710  45.680  1.00  0.00           C
ATOM  17609  O   GLU B 459      43.880  74.750  44.970  1.00  0.00           O
ATOM  17610  N   ALA B 460      42.980  72.630  45.200  1.00  0.00           N
ATOM  17611  HN  ALA B 460      42.730  71.800  45.690  1.00  0.00           H
ATOM  17612  CA  ALA B 460      42.520  72.560  43.820  1.00  0.00           C
ATOM  17613  HA  ALA B 460      43.310  72.840  43.150  1.00  0.00           H
ATOM  17614  CB  ALA B 460      42.120  71.110  43.510  1.00  0.00           C
ATOM  17615  HB1 ALA B 460      42.880  70.330  43.270  1.00  0.00           H
ATOM  17616  HB2 ALA B 460      41.570  71.060  42.550  1.00  0.00           H
ATOM  17617  HB3 ALA B 460      41.490  70.650  44.310  1.00  0.00           H
[truncated: 603,324 more chars]
