# Supplementary material for: Specific PIP2 binding promotes calcium activation of TMEM16A chloride channels
Source: Commun Biol. 2021 Feb 26;4:259. doi: 10.1038/s42003-021-01782-2 (PMC7910439; doi:10.1038/s42003-021-01782-2)
Supplement: Supplementary file 10 — Supplementary Data 3 (PDB format) [file 42003_2021_1782_MOESM10_ESM.txt]

ATOM  12555  CAY MET B 117      84.720 107.170  39.880  1.00  0.00           C
ATOM  12556  HY1 MET B 117      84.400 106.610  40.790  1.00  0.00           H
ATOM  12557  HY2 MET B 117      85.210 108.100  40.230  1.00  0.00           H
ATOM  12558  HY3 MET B 117      85.590 106.610  39.490  1.00  0.00           H
ATOM  12559  CY  MET B 117      83.480 107.450  39.080  1.00  0.00           C
ATOM  12560  OY  MET B 117      82.470 107.470  39.770  1.00  0.00           O
ATOM  12561  N   MET B 117      83.450 107.550  37.750  1.00  0.00           N
ATOM  12562  HN  MET B 117      84.300 107.290  37.310  1.00  0.00           H
ATOM  12563  CA  MET B 117      82.230 107.860  36.960  1.00  0.00           C
ATOM  12564  HA  MET B 117      81.410 107.540  37.590  1.00  0.00           H
ATOM  12565  CB  MET B 117      82.050 109.380  36.730  1.00  0.00           C
ATOM  12566  HB1 MET B 117      81.100 109.620  36.220  1.00  0.00           H
ATOM  12567  HB2 MET B 117      82.880 109.650  36.040  1.00  0.00           H
ATOM  12568  CG  MET B 117      81.990 110.160  38.000  1.00  0.00           C
ATOM  12569  HG1 MET B 117      82.900 110.090  38.640  1.00  0.00           H
ATOM  12570  HG2 MET B 117      81.120 109.800  38.590  1.00  0.00           H
ATOM  12571  SD  MET B 117      81.970 111.900  37.630  1.00  0.00           S
ATOM  12572  CE  MET B 117      83.640 112.160  37.020  1.00  0.00           C
ATOM  12573  HE1 MET B 117      84.240 112.800  37.710  1.00  0.00           H
ATOM  12574  HE2 MET B 117      83.550 112.540  35.990  1.00  0.00           H
ATOM  12575  HE3 MET B 117      84.220 111.210  37.040  1.00  0.00           H
ATOM  12576  C   MET B 117      82.160 107.170  35.620  1.00  0.00           C
ATOM  12577  O   MET B 117      83.110 106.540  35.210  1.00  0.00           O
ATOM  12578  N   ASP B 118      81.000 107.200  34.970  1.00  0.00           N
ATOM  12579  HN  ASP B 118      80.190 107.670  35.340  1.00  0.00           H
ATOM  12580  CA  ASP B 118      80.720 106.520  33.660  1.00  0.00           C
ATOM  12581  HA  ASP B 118      81.080 105.510  33.790  1.00  0.00           H
ATOM  12582  CB  ASP B 118      79.170 106.480  33.320  1.00  0.00           C
ATOM  12583  HB1 ASP B 118      79.030 106.020  32.320  1.00  0.00           H
ATOM  12584  HB2 ASP B 118      78.600 107.440  33.360  1.00  0.00           H
ATOM  12585  CG  ASP B 118      78.430 105.600  34.310  1.00  0.00           C
ATOM  12586  OD1 ASP B 118      79.100 104.930  35.130  1.00  0.00           O
ATOM  12587  OD2 ASP B 118      77.120 105.490  34.190  1.00  0.00           O
ATOM  12588  C   ASP B 118      81.510 107.150  32.560  1.00  0.00           C
ATOM  12589  O   ASP B 118      81.600 108.380  32.460  1.00  0.00           O
ATOM  12590  N   TYR B 119      82.000 106.300  31.590  1.00  0.00           N
ATOM  12591  HN  TYR B 119      81.770 105.330  31.650  1.00  0.00           H
ATOM  12592  CA  TYR B 119      82.700 106.710  30.370  1.00  0.00           C
ATOM  12593  HA  TYR B 119      82.890 105.780  29.860  1.00  0.00           H
ATOM  12594  CB  TYR B 119      81.820 107.740  29.520  1.00  0.00           C
ATOM  12595  HB1 TYR B 119      82.480 107.970  28.650  1.00  0.00           H
ATOM  12596  HB2 TYR B 119      81.770 108.710  30.050  1.00  0.00           H
ATOM  12597  CG  TYR B 119      80.520 107.180  29.110  1.00  0.00           C
ATOM  12598  CD1 TYR B 119      79.370 107.840  29.600  1.00  0.00           C
ATOM  12599  HD1 TYR B 119      79.470 108.730  30.210  1.00  0.00           H
ATOM  12600  CE1 TYR B 119      78.120 107.450  29.200  1.00  0.00           C
ATOM  12601  HE1 TYR B 119      77.220 107.800  29.690  1.00  0.00           H
ATOM  12602  CZ  TYR B 119      77.940 106.470  28.180  1.00  0.00           C
ATOM  12603  OH  TYR B 119      76.670 105.970  27.840  1.00  0.00           O
ATOM  12604  HH  TYR B 119      76.730 105.220  27.260  1.00  0.00           H
ATOM  12605  CD2 TYR B 119      80.370 106.160  28.180  1.00  0.00           C
ATOM  12606  HD2 TYR B 119      81.230 105.690  27.730  1.00  0.00           H
ATOM  12607  CE2 TYR B 119      79.040 105.830  27.620  1.00  0.00           C
ATOM  12608  HE2 TYR B 119      78.860 105.010  26.930  1.00  0.00           H
ATOM  12609  C   TYR B 119      84.160 107.230  30.610  1.00  0.00           C
ATOM  12610  O   TYR B 119      84.810 108.030  29.940  1.00  0.00           O
ATOM  12611  N   HSD B 120      84.660 106.830  31.760  1.00  0.00           N
ATOM  12612  HN  HSD B 120      84.120 106.290  32.400  1.00  0.00           H
ATOM  12613  CA  HSD B 120      85.940 107.240  32.360  1.00  0.00           C
ATOM  12614  HA  HSD B 120      86.540 107.630  31.550  1.00  0.00           H
ATOM  12615  CB  HSD B 120      85.690 108.360  33.450  1.00  0.00           C
ATOM  12616  HB1 HSD B 120      86.690 108.590  33.890  1.00  0.00           H
ATOM  12617  HB2 HSD B 120      84.980 107.920  34.180  1.00  0.00           H
ATOM  12618  ND1 HSD B 120      83.930 110.030  32.890  1.00  0.00           N
ATOM  12619  HD1 HSD B 120      83.100 109.460  32.870  1.00  0.00           H
ATOM  12620  CG  HSD B 120      85.210 109.610  32.960  1.00  0.00           C
ATOM  12621  CE1 HSD B 120      83.910 111.340  32.550  1.00  0.00           C
ATOM  12622  HE1 HSD B 120      83.020 111.940  32.330  1.00  0.00           H
ATOM  12623  NE2 HSD B 120      85.140 111.780  32.600  1.00  0.00           N
ATOM  12624  CD2 HSD B 120      85.980 110.730  32.880  1.00  0.00           C
ATOM  12625  HD2 HSD B 120      87.060 110.660  32.910  1.00  0.00           H
ATOM  12626  C   HSD B 120      86.630 106.000  32.910  1.00  0.00           C
ATOM  12627  O   HSD B 120      86.010 104.970  33.040  1.00  0.00           O
ATOM  12628  N   GLU B 121      87.900 106.110  33.140  1.00  0.00           N
ATOM  12629  HN  GLU B 121      88.290 106.940  32.750  1.00  0.00           H
ATOM  12630  CA  GLU B 121      88.800 105.130  33.570  1.00  0.00           C
ATOM  12631  HA  GLU B 121      88.950 104.340  32.840  1.00  0.00           H
ATOM  12632  CB  GLU B 121      90.160 105.760  33.840  1.00  0.00           C
ATOM  12633  HB1 GLU B 121      90.730 105.190  34.600  1.00  0.00           H
ATOM  12634  HB2 GLU B 121      89.980 106.670  34.450  1.00  0.00           H
ATOM  12635  CG  GLU B 121      91.040 106.240  32.590  1.00  0.00           C
ATOM  12636  HG1 GLU B 121      91.360 105.390  31.950  1.00  0.00           H
ATOM  12637  HG2 GLU B 121      91.950 106.760  32.960  1.00  0.00           H
ATOM  12638  CD  GLU B 121      90.370 107.280  31.750  1.00  0.00           C
ATOM  12639  OE1 GLU B 121      89.620 108.180  32.290  1.00  0.00           O
ATOM  12640  OE2 GLU B 121      90.380 107.110  30.510  1.00  0.00           O
ATOM  12641  C   GLU B 121      88.360 104.360  34.770  1.00  0.00           C
ATOM  12642  O   GLU B 121      87.500 104.720  35.530  1.00  0.00           O
ATOM  12643  N   ASP B 122      89.090 103.250  34.960  1.00  0.00           N
ATOM  12644  HN  ASP B 122      89.800 103.080  34.290  1.00  0.00           H
ATOM  12645  CA  ASP B 122      88.660 102.250  35.970  1.00  0.00           C
ATOM  12646  HA  ASP B 122      87.640 102.430  36.270  1.00  0.00           H
ATOM  12647  CB  ASP B 122      88.670 100.900  35.330  1.00  0.00           C
ATOM  12648  HB1 ASP B 122      88.460 100.100  36.070  1.00  0.00           H
ATOM  12649  HB2 ASP B 122      89.730 100.770  35.020  1.00  0.00           H
ATOM  12650  CG  ASP B 122      87.640 100.720  34.270  1.00  0.00           C
ATOM  12651  OD1 ASP B 122      86.450 100.930  34.650  1.00  0.00           O
ATOM  12652  OD2 ASP B 122      87.890 100.660  33.010  1.00  0.00           O
ATOM  12653  C   ASP B 122      89.430 102.280  37.240  1.00  0.00           C
ATOM  12654  O   ASP B 122      88.910 101.860  38.230  1.00  0.00           O
ATOM  12655  N   ASP B 123      90.660 102.780  37.270  1.00  0.00           N
ATOM  12656  HN  ASP B 123      91.100 102.980  36.400  1.00  0.00           H
ATOM  12657  CA  ASP B 123      91.580 102.610  38.390  1.00  0.00           C
ATOM  12658  HA  ASP B 123      91.000 102.850  39.280  1.00  0.00           H
ATOM  12659  CB  ASP B 123      92.190 101.160  38.220  1.00  0.00           C
ATOM  12660  HB1 ASP B 123      92.980 101.090  37.450  1.00  0.00           H
ATOM  12661  HB2 ASP B 123      91.360 100.470  37.970  1.00  0.00           H
ATOM  12662  CG  ASP B 123      92.670 100.700  39.600  1.00  0.00           C
ATOM  12663  OD1 ASP B 123      92.410 101.370  40.660  1.00  0.00           O
ATOM  12664  OD2 ASP B 123      93.270  99.580  39.610  1.00  0.00           O
ATOM  12665  C   ASP B 123      92.620 103.690  38.300  1.00  0.00           C
ATOM  12666  O   ASP B 123      93.020 104.160  37.210  1.00  0.00           O
ATOM  12667  N   LYS B 124      93.150 104.230  39.430  1.00  0.00           N
ATOM  12668  HN  LYS B 124      92.940 103.840  40.320  1.00  0.00           H
ATOM  12669  CA  LYS B 124      94.150 105.240  39.480  1.00  0.00           C
ATOM  12670  HA  LYS B 124      94.590 105.370  38.510  1.00  0.00           H
ATOM  12671  CB  LYS B 124      93.710 106.630  39.850  1.00  0.00           C
ATOM  12672  HB1 LYS B 124      93.040 106.510  40.730  1.00  0.00           H
ATOM  12673  HB2 LYS B 124      93.070 106.960  39.000  1.00  0.00           H
ATOM  12674  CG  LYS B 124      94.820 107.690  40.040  1.00  0.00           C
ATOM  12675  HG1 LYS B 124      95.360 107.580  39.070  1.00  0.00           H
ATOM  12676  HG2 LYS B 124      95.470 107.440  40.900  1.00  0.00           H
ATOM  12677  CD  LYS B 124      94.260 109.100  40.120  1.00  0.00           C
ATOM  12678  HD1 LYS B 124      93.480 109.140  39.330  1.00  0.00           H
ATOM  12679  HD2 LYS B 124      95.160 109.690  39.820  1.00  0.00           H
ATOM  12680  CE  LYS B 124      93.740 109.580  41.460  1.00  0.00           C
ATOM  12681  HE1 LYS B 124      94.400 109.430  42.340  1.00  0.00           H
ATOM  12682  HE2 LYS B 124      92.770 109.100  41.710  1.00  0.00           H
ATOM  12683  NZ  LYS B 124      93.520 111.060  41.370  1.00  0.00           N
ATOM  12684  HZ1 LYS B 124      93.070 111.330  40.470  1.00  0.00           H
ATOM  12685  HZ2 LYS B 124      94.460 111.510  41.370  1.00  0.00           H
ATOM  12686  HZ3 LYS B 124      92.920 111.450  42.120  1.00  0.00           H
ATOM  12687  C   LYS B 124      95.180 104.820  40.560  1.00  0.00           C
ATOM  12688  O   LYS B 124      94.820 104.480  41.700  1.00  0.00           O
ATOM  12689  N   ARG B 125      96.470 104.700  40.150  1.00  0.00           N
ATOM  12690  HN  ARG B 125      96.770 105.000  39.250  1.00  0.00           H
ATOM  12691  CA  ARG B 125      97.440 103.940  40.950  1.00  0.00           C
ATOM  12692  HA  ARG B 125      97.040 103.860  41.950  1.00  0.00           H
ATOM  12693  CB  ARG B 125      97.780 102.580  40.190  1.00  0.00           C
ATOM  12694  HB1 ARG B 125      98.140 102.910  39.200  1.00  0.00           H
ATOM  12695  HB2 ARG B 125      96.780 102.160  39.960  1.00  0.00           H
ATOM  12696  CG  ARG B 125      98.710 101.520  40.820  1.00  0.00           C
ATOM  12697  HG1 ARG B 125      98.020 100.820  41.340  1.00  0.00           H
ATOM  12698  HG2 ARG B 125      99.540 101.940  41.420  1.00  0.00           H
ATOM  12699  CD  ARG B 125      99.460 100.620  39.830  1.00  0.00           C
ATOM  12700  HD1 ARG B 125     100.150  99.910  40.340  1.00  0.00           H
ATOM  12701  HD2 ARG B 125     100.000 101.160  39.020  1.00  0.00           H
ATOM  12702  NE  ARG B 125      98.480  99.890  39.090  1.00  0.00           N
ATOM  12703  HE  ARG B 125      97.650  99.740  39.620  1.00  0.00           H
ATOM  12704  CZ  ARG B 125      98.720  99.170  37.960  1.00  0.00           C
ATOM  12705  NH1 ARG B 125      99.850  99.160  37.260  1.00  0.00           N
ATOM  12706 1HH1 ARG B 125      99.670  99.020  36.290  1.00  0.00           H
ATOM  12707 2HH1 ARG B 125     100.620  99.780  37.420  1.00  0.00           H
ATOM  12708  NH2 ARG B 125      97.710  98.570  37.330  1.00  0.00           N
ATOM  12709 1HH2 ARG B 125      96.800  98.710  37.720  1.00  0.00           H
ATOM  12710 2HH2 ARG B 125      97.800  98.570  36.340  1.00  0.00           H
ATOM  12711  C   ARG B 125      98.730 104.790  41.090  1.00  0.00           C
ATOM  12712  O   ARG B 125      99.180 105.520  40.200  1.00  0.00           O
ATOM  12713  N   PHE B 126      99.280 104.720  42.340  1.00  0.00           N
ATOM  12714  HN  PHE B 126      98.940 104.190  43.110  1.00  0.00           H
ATOM  12715  CA  PHE B 126     100.230 105.680  42.830  1.00  0.00           C
ATOM  12716  HA  PHE B 126     100.420 106.500  42.150  1.00  0.00           H
ATOM  12717  CB  PHE B 126      99.910 106.320  44.170  1.00  0.00           C
ATOM  12718  HB1 PHE B 126     100.460 107.240  44.440  1.00  0.00           H
ATOM  12719  HB2 PHE B 126      99.940 105.530  44.950  1.00  0.00           H
ATOM  12720  CG  PHE B 126      98.460 106.800  44.030  1.00  0.00           C
ATOM  12721  CD1 PHE B 126      98.010 107.960  43.390  1.00  0.00           C
ATOM  12722  HD1 PHE B 126      98.740 108.630  42.960  1.00  0.00           H
ATOM  12723  CE1 PHE B 126      96.650 108.310  43.210  1.00  0.00           C
ATOM  12724  HE1 PHE B 126      96.390 109.100  42.530  1.00  0.00           H
ATOM  12725  CZ  PHE B 126      95.720 107.480  43.730  1.00  0.00           C
ATOM  12726  HZ  PHE B 126      94.660 107.680  43.650  1.00  0.00           H
ATOM  12727  CD2 PHE B 126      97.400 106.060  44.690  1.00  0.00           C
ATOM  12728  HD2 PHE B 126      97.620 105.190  45.280  1.00  0.00           H
ATOM  12729  CE2 PHE B 126      96.050 106.390  44.510  1.00  0.00           C
ATOM  12730  HE2 PHE B 126      95.290 105.770  44.950  1.00  0.00           H
ATOM  12731  C   PHE B 126     101.600 105.060  42.870  1.00  0.00           C
ATOM  12732  O   PHE B 126     101.700 103.900  43.280  1.00  0.00           O
ATOM  12733  N   ARG B 127     102.690 105.760  42.490  1.00  0.00           N
ATOM  12734  HN  ARG B 127     102.610 106.710  42.190  1.00  0.00           H
ATOM  12735  CA  ARG B 127     104.040 105.240  42.510  1.00  0.00           C
ATOM  12736  HA  ARG B 127     104.080 104.650  43.420  1.00  0.00           H
ATOM  12737  CB  ARG B 127     104.410 104.200  41.440  1.00  0.00           C
ATOM  12738  HB1 ARG B 127     103.440 103.680  41.290  1.00  0.00           H
ATOM  12739  HB2 ARG B 127     105.190 103.480  41.750  1.00  0.00           H
ATOM  12740  CG  ARG B 127     104.810 104.650  39.980  1.00  0.00           C
ATOM  12741  HG1 ARG B 127     104.940 103.700  39.420  1.00  0.00           H
ATOM  12742  HG2 ARG B 127     105.800 105.160  40.010  1.00  0.00           H
ATOM  12743  CD  ARG B 127     103.840 105.570  39.310  1.00  0.00           C
ATOM  12744  HD1 ARG B 127     103.700 106.530  39.840  1.00  0.00           H
ATOM  12745  HD2 ARG B 127     102.860 105.070  39.120  1.00  0.00           H
ATOM  12746  NE  ARG B 127     104.540 105.930  38.110  1.00  0.00           N
ATOM  12747  HE  ARG B 127     104.480 105.290  37.340  1.00  0.00           H
ATOM  12748  CZ  ARG B 127     105.300 107.010  37.910  1.00  0.00           C
ATOM  12749  NH1 ARG B 127     105.700 107.270  36.660  1.00  0.00           N
ATOM  12750 1HH1 ARG B 127     106.370 108.010  36.650  1.00  0.00           H
ATOM  12751 2HH1 ARG B 127     105.590 106.550  35.980  1.00  0.00           H
ATOM  12752  NH2 ARG B 127     105.490 107.950  38.750  1.00  0.00           N
ATOM  12753 1HH2 ARG B 127     105.360 107.650  39.700  1.00  0.00           H
ATOM  12754 2HH2 ARG B 127     106.190 108.630  38.560  1.00  0.00           H
ATOM  12755  C   ARG B 127     105.140 106.260  42.590  1.00  0.00           C
ATOM  12756  O   ARG B 127     105.060 107.380  42.040  1.00  0.00           O
ATOM  12757  N   ARG B 128     106.190 105.940  43.280  1.00  0.00           N
ATOM  12758  HN  ARG B 128     106.120 105.060  43.740  1.00  0.00           H
ATOM  12759  CA  ARG B 128     107.360 106.870  43.400  1.00  0.00           C
ATOM  12760  HA  ARG B 128     107.040 107.870  43.650  1.00  0.00           H
ATOM  12761  CB  ARG B 128     108.300 106.350  44.500  1.00  0.00           C
ATOM  12762  HB1 ARG B 128     109.110 107.050  44.790  1.00  0.00           H
ATOM  12763  HB2 ARG B 128     108.750 105.370  44.230  1.00  0.00           H
ATOM  12764  CG  ARG B 128     107.600 106.100  45.890  1.00  0.00           C
ATOM  12765  HG1 ARG B 128     108.370 105.870  46.650  1.00  0.00           H
ATOM  12766  HG2 ARG B 128     107.040 105.140  45.880  1.00  0.00           H
ATOM  12767  CD  ARG B 128     106.660 107.260  46.340  1.00  0.00           C
ATOM  12768  HD1 ARG B 128     106.190 106.820  47.240  1.00  0.00           H
ATOM  12769  HD2 ARG B 128     105.870 107.540  45.610  1.00  0.00           H
ATOM  12770  NE  ARG B 128     107.490 108.470  46.660  1.00  0.00           N
ATOM  12771  HE  ARG B 128     108.460 108.290  46.820  1.00  0.00           H
ATOM  12772  CZ  ARG B 128     107.040 109.590  47.210  1.00  0.00           C
ATOM  12773  NH1 ARG B 128     105.760 109.940  47.430  1.00  0.00           N
ATOM  12774 1HH1 ARG B 128     105.090 109.200  47.480  1.00  0.00           H
ATOM  12775 2HH1 ARG B 128     105.480 110.770  47.910  1.00  0.00           H
ATOM  12776  NH2 ARG B 128     107.880 110.520  47.630  1.00  0.00           N
ATOM  12777 1HH2 ARG B 128     108.810 110.410  47.260  1.00  0.00           H
ATOM  12778 2HH2 ARG B 128     107.520 111.360  48.030  1.00  0.00           H
ATOM  12779  C   ARG B 128     108.090 107.150  42.120  1.00  0.00           C
ATOM  12780  O   ARG B 128     108.170 106.340  41.230  1.00  0.00           O
ATOM  12781  N   GLU B 129     108.600 108.360  42.070  1.00  0.00           N
ATOM  12782  HN  GLU B 129     108.730 108.950  42.860  1.00  0.00           H
ATOM  12783  CA  GLU B 129     108.970 109.010  40.820  1.00  0.00           C
ATOM  12784  HA  GLU B 129     108.780 108.310  40.020  1.00  0.00           H
ATOM  12785  CB  GLU B 129     108.160 110.250  40.550  1.00  0.00           C
ATOM  12786  HB1 GLU B 129     108.300 110.960  41.390  1.00  0.00           H
ATOM  12787  HB2 GLU B 129     107.100 109.920  40.570  1.00  0.00           H
ATOM  12788  CG  GLU B 129     108.540 110.990  39.210  1.00  0.00           C
ATOM  12789  HG1 GLU B 129     109.600 111.280  39.070  1.00  0.00           H
ATOM  12790  HG2 GLU B 129     107.900 111.890  39.090  1.00  0.00           H
ATOM  12791  CD  GLU B 129     108.410 110.140  38.020  1.00  0.00           C
ATOM  12792  OE1 GLU B 129     109.380 110.070  37.190  1.00  0.00           O
ATOM  12793  OE2 GLU B 129     107.280 109.660  37.840  1.00  0.00           O
ATOM  12794  C   GLU B 129     110.460 109.270  40.760  1.00  0.00           C
ATOM  12795  O   GLU B 129     111.090 109.370  41.830  1.00  0.00           O
ATOM  12796  N   GLU B 130     111.120 109.300  39.550  1.00  0.00           N
ATOM  12797  HN  GLU B 130     110.710 109.110  38.660  1.00  0.00           H
ATOM  12798  CA  GLU B 130     112.520 109.640  39.470  1.00  0.00           C
ATOM  12799  HA  GLU B 130     113.070 108.970  40.120  1.00  0.00           H
ATOM  12800  CB  GLU B 130     113.070 109.370  38.040  1.00  0.00           C
ATOM  12801  HB1 GLU B 130     114.080 109.840  38.000  1.00  0.00           H
ATOM  12802  HB2 GLU B 130     112.470 109.960  37.310  1.00  0.00           H
ATOM  12803  CG  GLU B 130     113.250 107.910  37.670  1.00  0.00           C
ATOM  12804  HG1 GLU B 130     112.300 107.330  37.700  1.00  0.00           H
ATOM  12805  HG2 GLU B 130     113.970 107.440  38.380  1.00  0.00           H
ATOM  12806  CD  GLU B 130     113.790 107.980  36.310  1.00  0.00           C
ATOM  12807  OE1 GLU B 130     115.030 107.980  36.180  1.00  0.00           O
ATOM  12808  OE2 GLU B 130     112.910 108.040  35.400  1.00  0.00           O
ATOM  12809  C   GLU B 130     112.950 111.130  39.940  1.00  0.00           C
ATOM  12810  O   GLU B 130     112.340 112.120  39.530  1.00  0.00           O
ATOM  12811  NT  GLU B 130     113.990 111.280  40.770  1.00  0.00           N
ATOM  12812  HT1 GLU B 130     114.380 110.510  41.280  1.00  0.00           H
ATOM  12813  HT2 GLU B 130     114.280 112.230  40.880  1.00  0.00           H
ATOM  12814  CAY LEU B 165     116.730  98.900  47.720  1.00  0.00           C
ATOM  12815  HY1 LEU B 165     116.110  99.560  48.380  1.00  0.00           H
ATOM  12816  HY2 LEU B 165     117.370  98.390  48.480  1.00  0.00           H
ATOM  12817  HY3 LEU B 165     115.970  98.250  47.220  1.00  0.00           H
ATOM  12818  CY  LEU B 165     117.400  99.760  46.710  1.00  0.00           C
ATOM  12819  OY  LEU B 165     117.990 100.780  47.100  1.00  0.00           O
ATOM  12820  N   LEU B 165     117.350  99.430  45.400  1.00  0.00           N
ATOM  12821  HN  LEU B 165     117.040  98.540  45.050  1.00  0.00           H
ATOM  12822  CA  LEU B 165     117.980 100.220  44.340  1.00  0.00           C
ATOM  12823  HA  LEU B 165     118.430 101.140  44.700  1.00  0.00           H
ATOM  12824  CB  LEU B 165     119.060  99.340  43.680  1.00  0.00           C
ATOM  12825  HB1 LEU B 165     119.250  99.550  42.600  1.00  0.00           H
ATOM  12826  HB2 LEU B 165     118.710  98.290  43.730  1.00  0.00           H
ATOM  12827  CG  LEU B 165     120.440  99.450  44.360  1.00  0.00           C
ATOM  12828  HG  LEU B 165     120.280  99.370  45.450  1.00  0.00           H
ATOM  12829  CD1 LEU B 165     121.290  98.310  43.870  1.00  0.00           C
ATOM  12830 1HD1 LEU B 165     121.520  98.390  42.790  1.00  0.00           H
ATOM  12831 2HD1 LEU B 165     120.900  97.310  44.160  1.00  0.00           H
ATOM  12832 3HD1 LEU B 165     122.270  98.510  44.370  1.00  0.00           H
ATOM  12833  CD2 LEU B 165     120.980 100.950  44.120  1.00  0.00           C
ATOM  12834 1HD2 LEU B 165     121.930 101.110  44.670  1.00  0.00           H
ATOM  12835 2HD2 LEU B 165     120.270 101.680  44.560  1.00  0.00           H
ATOM  12836 3HD2 LEU B 165     121.060 101.230  43.050  1.00  0.00           H
ATOM  12837  C   LEU B 165     116.910 100.720  43.310  1.00  0.00           C
ATOM  12838  O   LEU B 165     116.000 100.020  42.910  1.00  0.00           O
ATOM  12839  N   CYS B 166     117.040 102.080  42.890  1.00  0.00           N
ATOM  12840  HN  CYS B 166     117.800 102.580  43.300  1.00  0.00           H
ATOM  12841  CA  CYS B 166     116.100 102.770  42.120  1.00  0.00           C
ATOM  12842  HA  CYS B 166     115.180 102.850  42.670  1.00  0.00           H
ATOM  12843  CB  CYS B 166     116.460 104.240  41.830  1.00  0.00           C
ATOM  12844  HB1 CYS B 166     117.440 104.280  41.300  1.00  0.00           H
ATOM  12845  HB2 CYS B 166     116.700 104.780  42.770  1.00  0.00           H
ATOM  12846  SG  CYS B 166     115.290 105.060  40.810  1.00  0.00           S
ATOM  12847  HG1 CYS B 166     116.230 105.750  40.180  1.00  0.00           H
ATOM  12848  C   CYS B 166     115.850 102.100  40.800  1.00  0.00           C
ATOM  12849  O   CYS B 166     114.670 101.980  40.360  1.00  0.00           O
ATOM  12850  N   ARG B 167     116.900 101.720  40.110  1.00  0.00           N
ATOM  12851  HN  ARG B 167     117.830 101.900  40.430  1.00  0.00           H
ATOM  12852  CA  ARG B 167     116.810 101.090  38.850  1.00  0.00           C
ATOM  12853  HA  ARG B 167     116.310 101.860  38.270  1.00  0.00           H
ATOM  12854  CB  ARG B 167     118.260 100.960  38.170  1.00  0.00           C
ATOM  12855  HB1 ARG B 167     119.000 100.470  38.840  1.00  0.00           H
ATOM  12856  HB2 ARG B 167     118.700 101.980  38.150  1.00  0.00           H
ATOM  12857  CG  ARG B 167     118.290 100.200  36.810  1.00  0.00           C
ATOM  12858  HG1 ARG B 167     117.960  99.150  36.950  1.00  0.00           H
ATOM  12859  HG2 ARG B 167     119.360 100.090  36.520  1.00  0.00           H
ATOM  12860  CD  ARG B 167     117.590 100.960  35.650  1.00  0.00           C
ATOM  12861  HD1 ARG B 167     118.150 101.900  35.440  1.00  0.00           H
ATOM  12862  HD2 ARG B 167     116.500 101.070  35.870  1.00  0.00           H
ATOM  12863  NE  ARG B 167     117.890 100.090  34.470  1.00  0.00           N
ATOM  12864  HE  ARG B 167     118.420  99.280  34.700  1.00  0.00           H
ATOM  12865  CZ  ARG B 167     117.280 100.140  33.290  1.00  0.00           C
ATOM  12866  NH1 ARG B 167     116.400 101.070  33.070  1.00  0.00           N
ATOM  12867 1HH1 ARG B 167     116.520 101.820  33.710  1.00  0.00           H
ATOM  12868 2HH1 ARG B 167     115.850 101.180  32.240  1.00  0.00           H
ATOM  12869  NH2 ARG B 167     117.630  99.290  32.330  1.00  0.00           N
ATOM  12870 1HH2 ARG B 167     118.310  98.590  32.570  1.00  0.00           H
ATOM  12871 2HH2 ARG B 167     117.120  99.170  31.490  1.00  0.00           H
ATOM  12872  C   ARG B 167     116.140  99.700  38.810  1.00  0.00           C
ATOM  12873  O   ARG B 167     115.540  99.380  37.780  1.00  0.00           O
ATOM  12874  N   GLU B 168     116.290  98.900  39.820  1.00  0.00           N
ATOM  12875  HN  GLU B 168     116.800  99.290  40.590  1.00  0.00           H
ATOM  12876  CA  GLU B 168     115.520  97.730  39.960  1.00  0.00           C
ATOM  12877  HA  GLU B 168     115.750  97.110  39.110  1.00  0.00           H
ATOM  12878  CB  GLU B 168     116.000  96.900  41.250  1.00  0.00           C
ATOM  12879  HB1 GLU B 168     115.360  95.990  41.240  1.00  0.00           H
ATOM  12880  HB2 GLU B 168     115.840  97.480  42.180  1.00  0.00           H
ATOM  12881  CG  GLU B 168     117.490  96.340  41.110  1.00  0.00           C
ATOM  12882  HG1 GLU B 168     118.310  97.080  40.970  1.00  0.00           H
ATOM  12883  HG2 GLU B 168     117.350  95.770  40.160  1.00  0.00           H
ATOM  12884  CD  GLU B 168     117.780  95.300  42.230  1.00  0.00           C
ATOM  12885  OE1 GLU B 168     116.910  95.020  43.100  1.00  0.00           O
ATOM  12886  OE2 GLU B 168     118.910  94.740  42.260  1.00  0.00           O
ATOM  12887  C   GLU B 168     114.000  97.990  40.140  1.00  0.00           C
ATOM  12888  O   GLU B 168     113.190  97.340  39.480  1.00  0.00           O
ATOM  12889  N   ALA B 169     113.600  99.030  40.910  1.00  0.00           N
ATOM  12890  HN  ALA B 169     114.240  99.480  41.530  1.00  0.00           H
ATOM  12891  CA  ALA B 169     112.150  99.230  40.960  1.00  0.00           C
ATOM  12892  HA  ALA B 169     111.810  98.210  41.070  1.00  0.00           H
ATOM  12893  CB  ALA B 169     111.810 100.040  42.240  1.00  0.00           C
ATOM  12894  HB1 ALA B 169     110.720 100.230  42.360  1.00  0.00           H
ATOM  12895  HB2 ALA B 169     112.190 101.080  42.150  1.00  0.00           H
ATOM  12896  HB3 ALA B 169     112.140  99.610  43.200  1.00  0.00           H
ATOM  12897  C   ALA B 169     111.570  99.850  39.680  1.00  0.00           C
ATOM  12898  O   ALA B 169     110.510  99.460  39.250  1.00  0.00           O
ATOM  12899  N   GLU B 170     112.450 100.660  38.990  1.00  0.00           N
ATOM  12900  HN  GLU B 170     113.230 101.050  39.470  1.00  0.00           H
ATOM  12901  CA  GLU B 170     112.120 101.150  37.670  1.00  0.00           C
ATOM  12902  HA  GLU B 170     111.140 101.600  37.620  1.00  0.00           H
ATOM  12903  CB  GLU B 170     113.140 102.180  37.070  1.00  0.00           C
ATOM  12904  HB1 GLU B 170     112.870 102.240  35.990  1.00  0.00           H
ATOM  12905  HB2 GLU B 170     114.190 101.840  37.090  1.00  0.00           H
ATOM  12906  CG  GLU B 170     112.980 103.610  37.590  1.00  0.00           C
ATOM  12907  HG1 GLU B 170     113.470 104.200  36.800  1.00  0.00           H
ATOM  12908  HG2 GLU B 170     113.480 103.640  38.580  1.00  0.00           H
ATOM  12909  CD  GLU B 170     111.570 104.070  37.860  1.00  0.00           C
ATOM  12910  OE1 GLU B 170     111.320 104.200  39.080  1.00  0.00           O
ATOM  12911  OE2 GLU B 170     110.750 104.250  36.910  1.00  0.00           O
ATOM  12912  C   GLU B 170     112.030 100.000  36.640  1.00  0.00           C
ATOM  12913  O   GLU B 170     111.110  99.960  35.810  1.00  0.00           O
ATOM  12914  N   PHE B 171     112.920  99.000  36.760  1.00  0.00           N
ATOM  12915  HN  PHE B 171     113.670  99.200  37.390  1.00  0.00           H
ATOM  12916  CA  PHE B 171     112.900  97.730  36.010  1.00  0.00           C
ATOM  12917  HA  PHE B 171     112.890  98.000  34.970  1.00  0.00           H
ATOM  12918  CB  PHE B 171     114.120  96.810  36.430  1.00  0.00           C
ATOM  12919  HB1 PHE B 171     114.080  96.420  37.470  1.00  0.00           H
ATOM  12920  HB2 PHE B 171     115.100  97.330  36.340  1.00  0.00           H
ATOM  12921  CG  PHE B 171     114.330  95.630  35.480  1.00  0.00           C
ATOM  12922  CD1 PHE B 171     114.670  94.410  36.000  1.00  0.00           C
ATOM  12923  HD1 PHE B 171     114.630  94.390  37.080  1.00  0.00           H
ATOM  12924  CE1 PHE B 171     115.080  93.400  35.200  1.00  0.00           C
ATOM  12925  HE1 PHE B 171     115.430  92.470  35.630  1.00  0.00           H
ATOM  12926  CZ  PHE B 171     115.260  93.620  33.810  1.00  0.00           C
ATOM  12927  HZ  PHE B 171     115.740  92.910  33.160  1.00  0.00           H
ATOM  12928  CD2 PHE B 171     114.330  95.830  34.100  1.00  0.00           C
ATOM  12929  HD2 PHE B 171     114.160  96.810  33.670  1.00  0.00           H
ATOM  12930  CE2 PHE B 171     114.910  94.870  33.240  1.00  0.00           C
ATOM  12931  HE2 PHE B 171     115.200  94.950  32.210  1.00  0.00           H
ATOM  12932  C   PHE B 171     111.570  96.960  36.210  1.00  0.00           C
ATOM  12933  O   PHE B 171     110.820  96.740  35.260  1.00  0.00           O
ATOM  12934  N   LEU B 172     111.110  96.520  37.450  1.00  0.00           N
ATOM  12935  HN  LEU B 172     111.710  96.560  38.240  1.00  0.00           H
ATOM  12936  CA  LEU B 172     109.780  96.000  37.780  1.00  0.00           C
ATOM  12937  HA  LEU B 172     109.640  95.040  37.300  1.00  0.00           H
ATOM  12938  CB  LEU B 172     109.660  95.860  39.320  1.00  0.00           C
ATOM  12939  HB1 LEU B 172     108.600  95.910  39.650  1.00  0.00           H
ATOM  12940  HB2 LEU B 172     110.110  96.750  39.810  1.00  0.00           H
ATOM  12941  CG  LEU B 172     110.330  94.610  39.990  1.00  0.00           C
ATOM  12942  HG  LEU B 172     109.560  93.820  40.030  1.00  0.00           H
ATOM  12943  CD1 LEU B 172     111.490  94.090  39.150  1.00  0.00           C
ATOM  12944 1HD1 LEU B 172     112.370  94.760  39.160  1.00  0.00           H
ATOM  12945 2HD1 LEU B 172     111.180  93.890  38.100  1.00  0.00           H
ATOM  12946 3HD1 LEU B 172     111.870  93.160  39.630  1.00  0.00           H
ATOM  12947  CD2 LEU B 172     110.870  94.790  41.400  1.00  0.00           C
ATOM  12948 1HD2 LEU B 172     111.620  95.590  41.590  1.00  0.00           H
ATOM  12949 2HD2 LEU B 172     111.280  93.840  41.800  1.00  0.00           H
ATOM  12950 3HD2 LEU B 172     110.050  95.150  42.060  1.00  0.00           H
ATOM  12951  C   LEU B 172     108.600  96.850  37.210  1.00  0.00           C
ATOM  12952  O   LEU B 172     107.830  96.320  36.450  1.00  0.00           O
ATOM  12953  N   LYS B 173     108.600  98.180  37.530  1.00  0.00           N
ATOM  12954  HN  LYS B 173     109.220  98.630  38.170  1.00  0.00           H
ATOM  12955  CA  LYS B 173     107.560  99.030  37.040  1.00  0.00           C
ATOM  12956  HA  LYS B 173     106.650  98.620  37.440  1.00  0.00           H
ATOM  12957  CB  LYS B 173     107.790 100.530  37.490  1.00  0.00           C
ATOM  12958  HB1 LYS B 173     107.030 101.200  37.030  1.00  0.00           H
ATOM  12959  HB2 LYS B 173     108.850 100.690  37.220  1.00  0.00           H
ATOM  12960  CG  LYS B 173     107.660 100.800  38.950  1.00  0.00           C
ATOM  12961  HG1 LYS B 173     108.250 100.110  39.590  1.00  0.00           H
ATOM  12962  HG2 LYS B 173     106.620 100.740  39.340  1.00  0.00           H
ATOM  12963  CD  LYS B 173     108.180 102.270  39.270  1.00  0.00           C
ATOM  12964  HD1 LYS B 173     107.460 103.010  38.870  1.00  0.00           H
ATOM  12965  HD2 LYS B 173     109.100 102.390  38.660  1.00  0.00           H
ATOM  12966  CE  LYS B 173     108.570 102.510  40.730  1.00  0.00           C
ATOM  12967  HE1 LYS B 173     109.130 101.590  41.020  1.00  0.00           H
ATOM  12968  HE2 LYS B 173     107.700 102.490  41.420  1.00  0.00           H
ATOM  12969  NZ  LYS B 173     109.350 103.640  40.900  1.00  0.00           N
ATOM  12970  HZ1 LYS B 173     109.890 103.630  41.790  1.00  0.00           H
ATOM  12971  HZ2 LYS B 173     108.740 104.450  40.700  1.00  0.00           H
ATOM  12972  HZ3 LYS B 173     110.100 103.710  40.190  1.00  0.00           H
ATOM  12973  C   LYS B 173     107.480  99.170  35.520  1.00  0.00           C
ATOM  12974  O   LYS B 173     106.400  99.030  34.840  1.00  0.00           O
ATOM  12975  N   LEU B 174     108.640  99.270  34.830  1.00  0.00           N
ATOM  12976  HN  LEU B 174     109.500  99.270  35.330  1.00  0.00           H
ATOM  12977  CA  LEU B 174     108.620  99.230  33.410  1.00  0.00           C
ATOM  12978  HA  LEU B 174     108.030 100.040  33.010  1.00  0.00           H
ATOM  12979  CB  LEU B 174     110.020  99.580  32.940  1.00  0.00           C
ATOM  12980  HB1 LEU B 174     110.710  98.850  33.400  1.00  0.00           H
ATOM  12981  HB2 LEU B 174     110.220 100.660  33.120  1.00  0.00           H
ATOM  12982  CG  LEU B 174     110.300  99.540  31.410  1.00  0.00           C
ATOM  12983  HG  LEU B 174     110.150  98.530  30.970  1.00  0.00           H
ATOM  12984  CD1 LEU B 174     109.450 100.450  30.640  1.00  0.00           C
ATOM  12985 1HD1 LEU B 174     109.690 101.530  30.760  1.00  0.00           H
ATOM  12986 2HD1 LEU B 174     108.340 100.350  30.740  1.00  0.00           H
ATOM  12987 3HD1 LEU B 174     109.600 100.210  29.570  1.00  0.00           H
ATOM  12988  CD2 LEU B 174     111.830  99.740  31.270  1.00  0.00           C
ATOM  12989 1HD2 LEU B 174     112.360  98.820  31.580  1.00  0.00           H
ATOM  12990 2HD2 LEU B 174     112.020 100.700  31.810  1.00  0.00           H
ATOM  12991 3HD2 LEU B 174     112.060  99.810  30.190  1.00  0.00           H
ATOM  12992  C   LEU B 174     108.120  97.940  32.770  1.00  0.00           C
ATOM  12993  O   LEU B 174     107.290  97.960  31.850  1.00  0.00           O
ATOM  12994  N   LYS B 175     108.530  96.810  33.260  1.00  0.00           N
ATOM  12995  HN  LYS B 175     109.110  96.710  34.060  1.00  0.00           H
ATOM  12996  CA  LYS B 175     108.000  95.550  32.710  1.00  0.00           C
ATOM  12997  HA  LYS B 175     107.970  95.670  31.640  1.00  0.00           H
ATOM  12998  CB  LYS B 175     109.050  94.440  32.990  1.00  0.00           C
ATOM  12999  HB1 LYS B 175     108.590  93.510  32.590  1.00  0.00           H
ATOM  13000  HB2 LYS B 175     109.160  94.200  34.070  1.00  0.00           H
ATOM  13001  CG  LYS B 175     110.430  94.580  32.360  1.00  0.00           C
ATOM  13002  HG1 LYS B 175     111.070  93.710  32.650  1.00  0.00           H
ATOM  13003  HG2 LYS B 175     111.020  95.470  32.670  1.00  0.00           H
ATOM  13004  CD  LYS B 175     110.440  94.680  30.860  1.00  0.00           C
ATOM  13005  HD1 LYS B 175     109.830  95.560  30.550  1.00  0.00           H
ATOM  13006  HD2 LYS B 175     109.920  93.760  30.520  1.00  0.00           H
ATOM  13007  CE  LYS B 175     111.850  94.780  30.170  1.00  0.00           C
ATOM  13008  HE1 LYS B 175     112.530  93.990  30.550  1.00  0.00           H
ATOM  13009  HE2 LYS B 175     112.310  95.770  30.380  1.00  0.00           H
ATOM  13010  NZ  LYS B 175     111.780  94.680  28.700  1.00  0.00           N
ATOM  13011  HZ1 LYS B 175     111.390  95.590  28.400  1.00  0.00           H
ATOM  13012  HZ2 LYS B 175     111.170  93.860  28.490  1.00  0.00           H
ATOM  13013  HZ3 LYS B 175     112.700  94.510  28.250  1.00  0.00           H
ATOM  13014  C   LYS B 175     106.640  95.180  33.050  1.00  0.00           C
ATOM  13015  O   LYS B 175     106.030  94.420  32.300  1.00  0.00           O
ATOM  13016  N   MET B 176     106.140  95.540  34.230  1.00  0.00           N
ATOM  13017  HN  MET B 176     106.730  95.980  34.910  1.00  0.00           H
ATOM  13018  CA  MET B 176     104.940  94.930  34.790  1.00  0.00           C
ATOM  13019  HA  MET B 176     105.210  93.890  34.670  1.00  0.00           H
ATOM  13020  CB  MET B 176     104.720  95.030  36.360  1.00  0.00           C
ATOM  13021  HB1 MET B 176     104.850  96.090  36.650  1.00  0.00           H
ATOM  13022  HB2 MET B 176     105.620  94.600  36.850  1.00  0.00           H
ATOM  13023  CG  MET B 176     103.370  94.520  36.960  1.00  0.00           C
ATOM  13024  HG1 MET B 176     103.630  94.360  38.030  1.00  0.00           H
ATOM  13025  HG2 MET B 176     103.200  93.470  36.620  1.00  0.00           H
ATOM  13026  SD  MET B 176     102.010  95.600  36.880  1.00  0.00           S
ATOM  13027  CE  MET B 176     100.880  94.740  38.040  1.00  0.00           C
ATOM  13028  HE1 MET B 176     100.960  93.640  37.960  1.00  0.00           H
ATOM  13029  HE2 MET B 176      99.850  95.150  38.060  1.00  0.00           H
ATOM  13030  HE3 MET B 176     101.360  95.040  39.000  1.00  0.00           H
ATOM  13031  C   MET B 176     103.640  95.190  33.920  1.00  0.00           C
ATOM  13032  O   MET B 176     102.940  94.220  33.620  1.00  0.00           O
ATOM  13033  N   PRO B 177     103.250  96.460  33.430  1.00  0.00           N
ATOM  13034  CD  PRO B 177     103.750  97.690  34.060  1.00  0.00           C
ATOM  13035  HD1 PRO B 177     104.590  98.000  33.410  1.00  0.00           H
ATOM  13036  HD2 PRO B 177     104.040  97.720  35.130  1.00  0.00           H
ATOM  13037  CA  PRO B 177     102.140  96.690  32.550  1.00  0.00           C
ATOM  13038  HA  PRO B 177     101.240  96.370  33.050  1.00  0.00           H
ATOM  13039  CB  PRO B 177     102.070  98.200  32.410  1.00  0.00           C
ATOM  13040  HB1 PRO B 177     101.030  98.530  32.230  1.00  0.00           H
ATOM  13041  HB2 PRO B 177     102.760  98.650  31.670  1.00  0.00           H
ATOM  13042  CG  PRO B 177     102.620  98.680  33.750  1.00  0.00           C
ATOM  13043  HG1 PRO B 177     102.860  99.760  33.700  1.00  0.00           H
ATOM  13044  HG2 PRO B 177     101.820  98.430  34.470  1.00  0.00           H
ATOM  13045  C   PRO B 177     102.220  95.960  31.210  1.00  0.00           C
ATOM  13046  O   PRO B 177     101.220  95.940  30.550  1.00  0.00           O
ATOM  13047  N   THR B 178     103.400  95.340  30.840  1.00  0.00           N
ATOM  13048  HN  THR B 178     104.180  95.320  31.460  1.00  0.00           H
ATOM  13049  CA  THR B 178     103.470  94.580  29.530  1.00  0.00           C
ATOM  13050  HA  THR B 178     103.190  95.300  28.770  1.00  0.00           H
ATOM  13051  CB  THR B 178     104.840  94.130  29.020  1.00  0.00           C
ATOM  13052  HB  THR B 178     104.560  93.760  28.010  1.00  0.00           H
ATOM  13053  OG1 THR B 178     105.360  93.080  29.780  1.00  0.00           O
ATOM  13054  HG1 THR B 178     105.530  93.500  30.630  1.00  0.00           H
ATOM  13055  CG2 THR B 178     105.800  95.330  29.070  1.00  0.00           C
ATOM  13056 1HG2 THR B 178     105.520  96.190  28.430  1.00  0.00           H
ATOM  13057 2HG2 THR B 178     106.790  94.940  28.730  1.00  0.00           H
ATOM  13058 3HG2 THR B 178     105.890  95.780  30.090  1.00  0.00           H
ATOM  13059  C   THR B 178     102.560  93.340  29.490  1.00  0.00           C
ATOM  13060  O   THR B 178     101.970  92.950  28.480  1.00  0.00           O
ATOM  13061  N   LYS B 179     102.250  92.770  30.700  1.00  0.00           N
ATOM  13062  HN  LYS B 179     102.840  92.950  31.480  1.00  0.00           H
ATOM  13063  CA  LYS B 179     101.370  91.650  30.840  1.00  0.00           C
ATOM  13064  HA  LYS B 179     101.400  91.050  29.940  1.00  0.00           H
ATOM  13065  CB  LYS B 179     101.900  90.740  31.940  1.00  0.00           C
ATOM  13066  HB1 LYS B 179     101.340  89.790  31.920  1.00  0.00           H
ATOM  13067  HB2 LYS B 179     101.720  91.190  32.950  1.00  0.00           H
ATOM  13068  CG  LYS B 179     103.350  90.240  31.820  1.00  0.00           C
ATOM  13069  HG1 LYS B 179     103.540  89.530  32.660  1.00  0.00           H
ATOM  13070  HG2 LYS B 179     104.100  91.040  31.990  1.00  0.00           H
ATOM  13071  CD  LYS B 179     103.650  89.400  30.540  1.00  0.00           C
ATOM  13072  HD1 LYS B 179     104.710  89.050  30.550  1.00  0.00           H
ATOM  13073  HD2 LYS B 179     103.560  90.120  29.700  1.00  0.00           H
ATOM  13074  CE  LYS B 179     102.780  88.240  30.250  1.00  0.00           C
ATOM  13075  HE1 LYS B 179     101.740  88.660  30.260  1.00  0.00           H
ATOM  13076  HE2 LYS B 179     103.030  87.370  30.890  1.00  0.00           H
ATOM  13077  NZ  LYS B 179     102.950  87.860  28.820  1.00  0.00           N
ATOM  13078  HZ1 LYS B 179     103.900  87.450  28.680  1.00  0.00           H
ATOM  13079  HZ2 LYS B 179     102.840  88.680  28.190  1.00  0.00           H
ATOM  13080  HZ3 LYS B 179     102.270  87.130  28.540  1.00  0.00           H
ATOM  13081  C   LYS B 179      99.910  92.110  30.960  1.00  0.00           C
ATOM  13082  O   LYS B 179      98.930  91.380  30.780  1.00  0.00           O
ATOM  13083  N   LYS B 180      99.690  93.330  31.260  1.00  0.00           N
ATOM  13084  HN  LYS B 180     100.480  93.920  31.400  1.00  0.00           H
ATOM  13085  CA  LYS B 180      98.370  93.890  31.510  1.00  0.00           C
ATOM  13086  HA  LYS B 180      97.640  93.140  31.770  1.00  0.00           H
ATOM  13087  CB  LYS B 180      98.440  94.860  32.690  1.00  0.00           C
ATOM  13088  HB1 LYS B 180      97.430  95.060  33.090  1.00  0.00           H
ATOM  13089  HB2 LYS B 180      98.990  95.810  32.490  1.00  0.00           H
ATOM  13090  CG  LYS B 180      99.180  94.350  33.990  1.00  0.00           C
ATOM  13091  HG1 LYS B 180      99.330  95.040  34.850  1.00  0.00           H
ATOM  13092  HG2 LYS B 180     100.230  94.110  33.700  1.00  0.00           H
ATOM  13093  CD  LYS B 180      98.550  93.010  34.520  1.00  0.00           C
ATOM  13094  HD1 LYS B 180      98.560  92.430  33.570  1.00  0.00           H
ATOM  13095  HD2 LYS B 180      97.450  93.100  34.640  1.00  0.00           H
ATOM  13096  CE  LYS B 180      99.300  92.220  35.580  1.00  0.00           C
ATOM  13097  HE1 LYS B 180      99.360  92.880  36.480  1.00  0.00           H
ATOM  13098  HE2 LYS B 180     100.300  91.850  35.270  1.00  0.00           H
ATOM  13099  NZ  LYS B 180      98.530  91.050  35.760  1.00  0.00           N
ATOM  13100  HZ1 LYS B 180      97.660  91.080  36.320  1.00  0.00           H
ATOM  13101  HZ2 LYS B 180      99.130  90.400  36.310  1.00  0.00           H
ATOM  13102  HZ3 LYS B 180      98.300  90.640  34.830  1.00  0.00           H
ATOM  13103  C   LYS B 180      97.910  94.670  30.230  1.00  0.00           C
ATOM  13104  O   LYS B 180      96.670  94.830  30.110  1.00  0.00           O
ATOM  13105  N   VAL B 181      98.680  95.150  29.290  1.00  0.00           N
ATOM  13106  HN  VAL B 181      99.660  95.010  29.340  1.00  0.00           H
ATOM  13107  CA  VAL B 181      98.180  95.970  28.200  1.00  0.00           C
ATOM  13108  HA  VAL B 181      97.620  96.750  28.710  1.00  0.00           H
ATOM  13109  CB  VAL B 181      99.260  96.670  27.370  1.00  0.00           C
ATOM  13110  HB  VAL B 181      98.840  97.220  26.500  1.00  0.00           H
ATOM  13111  CG1 VAL B 181     100.020  97.760  28.070  1.00  0.00           C
ATOM  13112 1HG1 VAL B 181     100.890  98.160  27.510  1.00  0.00           H
ATOM  13113 2HG1 VAL B 181     100.390  97.360  29.030  1.00  0.00           H
ATOM  13114 3HG1 VAL B 181      99.380  98.650  28.270  1.00  0.00           H
ATOM  13115  CG2 VAL B 181     100.210  95.660  26.740  1.00  0.00           C
ATOM  13116 1HG2 VAL B 181      99.760  94.750  26.300  1.00  0.00           H
ATOM  13117 2HG2 VAL B 181     100.890  95.230  27.510  1.00  0.00           H
ATOM  13118 3HG2 VAL B 181     100.840  96.180  25.990  1.00  0.00           H
ATOM  13119  C   VAL B 181      97.210  95.360  27.220  1.00  0.00           C
ATOM  13120  O   VAL B 181      96.330  96.140  26.820  1.00  0.00           O
ATOM  13121  N   TYR B 182      97.160  94.070  26.940  1.00  0.00           N
ATOM  13122  HN  TYR B 182      97.870  93.470  27.280  1.00  0.00           H
ATOM  13123  CA  TYR B 182      96.050  93.340  26.250  1.00  0.00           C
ATOM  13124  HA  TYR B 182      95.900  93.850  25.310  1.00  0.00           H
ATOM  13125  CB  TYR B 182      96.390  91.850  26.120  1.00  0.00           C
ATOM  13126  HB1 TYR B 182      96.580  91.350  27.100  1.00  0.00           H
ATOM  13127  HB2 TYR B 182      97.240  91.760  25.420  1.00  0.00           H
ATOM  13128  CG  TYR B 182      95.260  90.930  25.660  1.00  0.00           C
ATOM  13129  CD1 TYR B 182      95.020  90.940  24.280  1.00  0.00           C
ATOM  13130  HD1 TYR B 182      95.630  91.460  23.550  1.00  0.00           H
ATOM  13131  CE1 TYR B 182      94.020  89.970  23.770  1.00  0.00           C
ATOM  13132  HE1 TYR B 182      93.830  89.900  22.710  1.00  0.00           H
ATOM  13133  CZ  TYR B 182      93.210  89.240  24.600  1.00  0.00           C
ATOM  13134  OH  TYR B 182      92.360  88.330  24.020  1.00  0.00           O
ATOM  13135  HH  TYR B 182      91.840  88.010  24.760  1.00  0.00           H
ATOM  13136  CD2 TYR B 182      94.430  90.140  26.510  1.00  0.00           C
ATOM  13137  HD2 TYR B 182      94.560  90.250  27.570  1.00  0.00           H
ATOM  13138  CE2 TYR B 182      93.480  89.350  25.970  1.00  0.00           C
ATOM  13139  HE2 TYR B 182      92.910  88.710  26.630  1.00  0.00           H
ATOM  13140  C   TYR B 182      94.760  93.550  27.030  1.00  0.00           C
ATOM  13141  O   TYR B 182      93.680  93.580  26.430  1.00  0.00           O
ATOM  13142  N   HSD B 183      94.820  93.650  28.390  1.00  0.00           N
ATOM  13143  HN  HSD B 183      95.740  93.890  28.690  1.00  0.00           H
ATOM  13144  CA  HSD B 183      93.590  93.630  29.260  1.00  0.00           C
ATOM  13145  HA  HSD B 183      92.840  93.140  28.670  1.00  0.00           H
ATOM  13146  CB  HSD B 183      93.630  92.840  30.580  1.00  0.00           C
ATOM  13147  HB1 HSD B 183      92.620  92.920  31.030  1.00  0.00           H
ATOM  13148  HB2 HSD B 183      94.370  93.280  31.280  1.00  0.00           H
ATOM  13149  ND1 HSD B 183      93.130  90.550  29.620  1.00  0.00           N
ATOM  13150  HD1 HSD B 183      92.310  90.860  29.150  1.00  0.00           H
ATOM  13151  CG  HSD B 183      93.970  91.420  30.380  1.00  0.00           C
ATOM  13152  CE1 HSD B 183      93.670  89.310  29.730  1.00  0.00           C
ATOM  13153  HE1 HSD B 183      93.170  88.400  29.410  1.00  0.00           H
ATOM  13154  NE2 HSD B 183      94.790  89.350  30.430  1.00  0.00           N
ATOM  13155  CD2 HSD B 183      94.940  90.680  30.900  1.00  0.00           C
ATOM  13156  HD2 HSD B 183      95.810  91.020  31.440  1.00  0.00           H
ATOM  13157  C   HSD B 183      93.060  95.020  29.670  1.00  0.00           C
ATOM  13158  O   HSD B 183      91.900  95.390  29.460  1.00  0.00           O
ATOM  13159  N   ILE B 184      94.010  95.880  30.170  1.00  0.00           N
ATOM  13160  HN  ILE B 184      94.990  95.700  30.200  1.00  0.00           H
ATOM  13161  CA  ILE B 184      93.790  97.190  30.710  1.00  0.00           C
ATOM  13162  HA  ILE B 184      92.850  97.520  30.300  1.00  0.00           H
ATOM  13163  CB  ILE B 184      93.760  97.360  32.230  1.00  0.00           C
ATOM  13164  HB  ILE B 184      93.770  98.440  32.500  1.00  0.00           H
ATOM  13165  CG2 ILE B 184      92.470  96.860  32.820  1.00  0.00           C
ATOM  13166 1HG2 ILE B 184      91.560  97.270  32.330  1.00  0.00           H
ATOM  13167 2HG2 ILE B 184      92.510  97.170  33.890  1.00  0.00           H
ATOM  13168 3HG2 ILE B 184      92.300  95.760  32.740  1.00  0.00           H
ATOM  13169  CG1 ILE B 184      94.920  96.640  32.950  1.00  0.00           C
ATOM  13170 1HG1 ILE B 184      95.960  96.860  32.600  1.00  0.00           H
ATOM  13171 2HG1 ILE B 184      94.720  95.550  32.830  1.00  0.00           H
ATOM  13172  CD  ILE B 184      95.000  96.920  34.400  1.00  0.00           C
ATOM  13173  HD1 ILE B 184      94.960  98.010  34.590  1.00  0.00           H
ATOM  13174  HD2 ILE B 184      95.840  96.380  34.900  1.00  0.00           H
ATOM  13175  HD3 ILE B 184      94.160  96.470  34.980  1.00  0.00           H
ATOM  13176  C   ILE B 184      94.820  98.190  30.150  1.00  0.00           C
ATOM  13177  O   ILE B 184      96.000  97.990  30.270  1.00  0.00           O
ATOM  13178  N   SER B 185      94.370  99.370  29.570  1.00  0.00           N
ATOM  13179  HN  SER B 185      93.420  99.670  29.600  1.00  0.00           H
ATOM  13180  CA  SER B 185      95.160 100.350  28.890  1.00  0.00           C
ATOM  13181  HA  SER B 185      96.010  99.900  28.380  1.00  0.00           H
ATOM  13182  CB  SER B 185      94.140 101.180  28.020  1.00  0.00           C
ATOM  13183  HB1 SER B 185      93.670 100.540  27.240  1.00  0.00           H
ATOM  13184  HB2 SER B 185      94.670 101.980  27.450  1.00  0.00           H
ATOM  13185  OG  SER B 185      93.130 101.800  28.760  1.00  0.00           O
ATOM  13186  HG1 SER B 185      93.210 102.720  28.500  1.00  0.00           H
ATOM  13187  C   SER B 185      95.710 101.230  29.910  1.00  0.00           C
ATOM  13188  O   SER B 185      95.090 101.430  30.960  1.00  0.00           O
ATOM  13189  N   GLU B 186      96.910 101.830  29.800  1.00  0.00           N
ATOM  13190  HN  GLU B 186      97.500 101.620  29.020  1.00  0.00           H
ATOM  13191  CA  GLU B 186      97.550 102.620  30.790  1.00  0.00           C
ATOM  13192  HA  GLU B 186      96.880 102.780  31.620  1.00  0.00           H
ATOM  13193  CB  GLU B 186      98.760 102.030  31.580  1.00  0.00           C
ATOM  13194  HB1 GLU B 186      99.530 101.620  30.880  1.00  0.00           H
ATOM  13195  HB2 GLU B 186      98.280 101.220  32.160  1.00  0.00           H
ATOM  13196  CG  GLU B 186      99.510 102.990  32.510  1.00  0.00           C
ATOM  13197  HG1 GLU B 186      98.870 103.640  33.150  1.00  0.00           H
ATOM  13198  HG2 GLU B 186     100.030 103.750  31.890  1.00  0.00           H
ATOM  13199  CD  GLU B 186     100.510 102.430  33.370  1.00  0.00           C
ATOM  13200  OE1 GLU B 186     101.720 102.680  33.250  1.00  0.00           O
ATOM  13201  OE2 GLU B 186     100.050 101.700  34.340  1.00  0.00           O
ATOM  13202  C   GLU B 186      97.990 103.920  30.270  1.00  0.00           C
ATOM  13203  O   GLU B 186      98.570 104.040  29.130  1.00  0.00           O
ATOM  13204  N   THR B 187      97.690 104.990  31.020  1.00  0.00           N
ATOM  13205  HN  THR B 187      97.330 104.800  31.940  1.00  0.00           H
ATOM  13206  CA  THR B 187      98.060 106.400  30.730  1.00  0.00           C
ATOM  13207  HA  THR B 187      98.820 106.380  29.960  1.00  0.00           H
ATOM  13208  CB  THR B 187      96.830 107.290  30.270  1.00  0.00           C
ATOM  13209  HB  THR B 187      96.080 106.650  29.770  1.00  0.00           H
ATOM  13210  OG1 THR B 187      97.210 108.400  29.570  1.00  0.00           O
ATOM  13211  HG1 THR B 187      97.540 108.160  28.710  1.00  0.00           H
ATOM  13212  CG2 THR B 187      96.080 107.760  31.510  1.00  0.00           C
ATOM  13213 1HG2 THR B 187      95.250 108.440  31.200  1.00  0.00           H
ATOM  13214 2HG2 THR B 187      96.770 108.360  32.130  1.00  0.00           H
ATOM  13215 3HG2 THR B 187      95.650 106.900  32.080  1.00  0.00           H
ATOM  13216  C   THR B 187      98.800 106.980  31.890  1.00  0.00           C
ATOM  13217  O   THR B 187      98.600 106.560  33.050  1.00  0.00           O
ATOM  13218  N   ARG B 188      99.650 107.980  31.660  1.00  0.00           N
ATOM  13219  HN  ARG B 188      99.980 108.180  30.740  1.00  0.00           H
ATOM  13220  CA  ARG B 188     100.430 108.590  32.720  1.00  0.00           C
ATOM  13221  HA  ARG B 188     100.120 108.150  33.660  1.00  0.00           H
ATOM  13222  CB  ARG B 188     101.950 108.410  32.450  1.00  0.00           C
ATOM  13223  HB1 ARG B 188     102.240 109.060  31.590  1.00  0.00           H
ATOM  13224  HB2 ARG B 188     102.040 107.340  32.190  1.00  0.00           H
ATOM  13225  CG  ARG B 188     102.850 109.080  33.560  1.00  0.00           C
ATOM  13226  HG1 ARG B 188     102.460 108.550  34.460  1.00  0.00           H
ATOM  13227  HG2 ARG B 188     102.710 110.150  33.820  1.00  0.00           H
ATOM  13228  CD  ARG B 188     104.330 108.720  33.510  1.00  0.00           C
ATOM  13229  HD1 ARG B 188     104.980 109.230  34.250  1.00  0.00           H
ATOM  13230  HD2 ARG B 188     104.660 109.180  32.550  1.00  0.00           H
ATOM  13231  NE  ARG B 188     104.670 107.280  33.420  1.00  0.00           N
ATOM  13232  HE  ARG B 188     103.960 106.590  33.430  1.00  0.00           H
ATOM  13233  CZ  ARG B 188     105.870 106.810  33.170  1.00  0.00           C
ATOM  13234  NH1 ARG B 188     106.980 107.470  33.070  1.00  0.00           N
ATOM  13235 1HH1 ARG B 188     107.000 108.470  33.130  1.00  0.00           H
ATOM  13236 2HH1 ARG B 188     107.770 106.900  32.820  1.00  0.00           H
ATOM  13237  NH2 ARG B 188     106.020 105.520  32.720  1.00  0.00           N
ATOM  13238 1HH2 ARG B 188     105.170 105.020  32.590  1.00  0.00           H
ATOM  13239 2HH2 ARG B 188     106.870 105.320  32.240  1.00  0.00           H
ATOM  13240  C   ARG B 188     100.060 110.080  32.910  1.00  0.00           C
ATOM  13241  O   ARG B 188      99.960 110.860  31.990  1.00  0.00           O
ATOM  13242  N   GLY B 189      99.850 110.440  34.150  1.00  0.00           N
ATOM  13243  HN  GLY B 189      99.830 109.730  34.850  1.00  0.00           H
ATOM  13244  CA  GLY B 189      99.580 111.750  34.610  1.00  0.00           C
ATOM  13245  HA1 GLY B 189      98.930 111.560  35.460  1.00  0.00           H
ATOM  13246  HA2 GLY B 189      99.050 112.380  33.920  1.00  0.00           H
ATOM  13247  C   GLY B 189     100.860 112.340  35.060  1.00  0.00           C
ATOM  13248  O   GLY B 189     101.620 111.680  35.750  1.00  0.00           O
ATOM  13249  N   LEU B 190     101.130 113.630  34.750  1.00  0.00           N
ATOM  13250  HN  LEU B 190     100.380 114.120  34.320  1.00  0.00           H
ATOM  13251  CA  LEU B 190     102.340 114.310  35.080  1.00  0.00           C
ATOM  13252  HA  LEU B 190     102.960 113.670  35.700  1.00  0.00           H
ATOM  13253  CB  LEU B 190     103.250 114.700  33.920  1.00  0.00           C
ATOM  13254  HB1 LEU B 190     104.180 115.220  34.240  1.00  0.00           H
ATOM  13255  HB2 LEU B 190     102.790 115.570  33.400  1.00  0.00           H
ATOM  13256  CG  LEU B 190     103.630 113.560  33.050  1.00  0.00           C
ATOM  13257  HG  LEU B 190     102.760 113.080  32.560  1.00  0.00           H
ATOM  13258  CD1 LEU B 190     104.460 114.180  31.910  1.00  0.00           C
ATOM  13259 1HD1 LEU B 190     104.930 113.400  31.270  1.00  0.00           H
ATOM  13260 2HD1 LEU B 190     105.220 114.800  32.430  1.00  0.00           H
ATOM  13261 3HD1 LEU B 190     103.820 114.860  31.320  1.00  0.00           H
ATOM  13262  CD2 LEU B 190     104.480 112.510  33.850  1.00  0.00           C
ATOM  13263 1HD2 LEU B 190     103.850 112.200  34.710  1.00  0.00           H
ATOM  13264 2HD2 LEU B 190     105.390 112.970  34.290  1.00  0.00           H
ATOM  13265 3HD2 LEU B 190     104.620 111.650  33.160  1.00  0.00           H
ATOM  13266  C   LEU B 190     102.020 115.510  36.020  1.00  0.00           C
ATOM  13267  O   LEU B 190     101.190 116.350  35.650  1.00  0.00           O
ATOM  13268  N   LEU B 191     102.580 115.500  37.240  1.00  0.00           N
ATOM  13269  HN  LEU B 191     103.200 114.790  37.560  1.00  0.00           H
ATOM  13270  CA  LEU B 191     102.320 116.550  38.210  1.00  0.00           C
ATOM  13271  HA  LEU B 191     101.720 117.300  37.710  1.00  0.00           H
ATOM  13272  CB  LEU B 191     101.580 115.980  39.410  1.00  0.00           C
ATOM  13273  HB1 LEU B 191     101.480 116.780  40.180  1.00  0.00           H
ATOM  13274  HB2 LEU B 191     102.130 115.080  39.770  1.00  0.00           H
ATOM  13275  CG  LEU B 191     100.180 115.370  39.210  1.00  0.00           C
ATOM  13276  HG  LEU B 191      99.630 115.290  40.170  1.00  0.00           H
ATOM  13277  CD1 LEU B 191      99.260 116.370  38.470  1.00  0.00           C
ATOM  13278 1HD1 LEU B 191      99.270 117.330  39.020  1.00  0.00           H
ATOM  13279 2HD1 LEU B 191      98.210 116.050  38.630  1.00  0.00           H
ATOM  13280 3HD1 LEU B 191      99.480 116.530  37.400  1.00  0.00           H
ATOM  13281  CD2 LEU B 191     100.070 113.900  38.730  1.00  0.00           C
ATOM  13282 1HD2 LEU B 191      99.030 113.590  38.940  1.00  0.00           H
ATOM  13283 2HD2 LEU B 191     100.760 113.320  39.380  1.00  0.00           H
ATOM  13284 3HD2 LEU B 191     100.330 113.740  37.660  1.00  0.00           H
ATOM  13285  C   LEU B 191     103.670 117.140  38.640  1.00  0.00           C
ATOM  13286  O   LEU B 191     104.700 116.560  38.360  1.00  0.00           O
ATOM  13287  N   LYS B 192     103.740 118.280  39.340  1.00  0.00           N
ATOM  13288  HN  LYS B 192     102.840 118.670  39.490  1.00  0.00           H
ATOM  13289  CA  LYS B 192     104.870 118.920  39.810  1.00  0.00           C
ATOM  13290  HA  LYS B 192     105.420 119.230  38.930  1.00  0.00           H
ATOM  13291  CB  LYS B 192     104.450 120.230  40.460  1.00  0.00           C
ATOM  13292  HB1 LYS B 192     105.330 120.640  40.990  1.00  0.00           H
ATOM  13293  HB2 LYS B 192     103.740 120.030  41.290  1.00  0.00           H
ATOM  13294  CG  LYS B 192     103.870 121.190  39.410  1.00  0.00           C
ATOM  13295  HG1 LYS B 192     102.850 120.810  39.180  1.00  0.00           H
ATOM  13296  HG2 LYS B 192     104.420 121.220  38.450  1.00  0.00           H
ATOM  13297  CD  LYS B 192     103.820 122.630  39.890  1.00  0.00           C
ATOM  13298  HD1 LYS B 192     103.410 122.730  40.920  1.00  0.00           H
ATOM  13299  HD2 LYS B 192     103.150 123.210  39.220  1.00  0.00           H
ATOM  13300  CE  LYS B 192     105.260 123.340  39.800  1.00  0.00           C
ATOM  13301  HE1 LYS B 192     105.510 123.380  38.720  1.00  0.00           H
ATOM  13302  HE2 LYS B 192     105.990 122.690  40.340  1.00  0.00           H
ATOM  13303  NZ  LYS B 192     105.160 124.670  40.330  1.00  0.00           N
ATOM  13304  HZ1 LYS B 192     105.350 124.690  41.350  1.00  0.00           H
ATOM  13305  HZ2 LYS B 192     104.200 125.030  40.140  1.00  0.00           H
ATOM  13306  HZ3 LYS B 192     105.790 125.380  39.910  1.00  0.00           H
ATOM  13307  C   LYS B 192     105.630 118.040  40.790  1.00  0.00           C
ATOM  13308  O   LYS B 192     106.820 117.860  40.670  1.00  0.00           O
ATOM  13309  N   THR B 193     104.850 117.410  41.720  1.00  0.00           N
ATOM  13310  HN  THR B 193     103.860 117.540  41.680  1.00  0.00           H
ATOM  13311  CA  THR B 193     105.430 116.480  42.650  1.00  0.00           C
ATOM  13312  HA  THR B 193     106.420 116.840  42.890  1.00  0.00           H
ATOM  13313  CB  THR B 193     104.600 116.370  43.950  1.00  0.00           C
ATOM  13314  HB  THR B 193     104.830 115.510  44.620  1.00  0.00           H
ATOM  13315  OG1 THR B 193     103.190 116.300  43.630  1.00  0.00           O
ATOM  13316  HG1 THR B 193     102.880 116.350  44.540  1.00  0.00           H
ATOM  13317  CG2 THR B 193     104.770 117.660  44.760  1.00  0.00           C
ATOM  13318 1HG2 THR B 193     105.810 117.570  45.150  1.00  0.00           H
ATOM  13319 2HG2 THR B 193     104.070 117.590  45.620  1.00  0.00           H
ATOM  13320 3HG2 THR B 193     104.430 118.560  44.200  1.00  0.00           H
ATOM  13321  C   THR B 193     105.530 115.050  42.070  1.00  0.00           C
ATOM  13322  O   THR B 193     106.430 114.790  41.250  1.00  0.00           O
ATOM  13323  N   ILE B 194     104.680 114.120  42.500  1.00  0.00           N
ATOM  13324  HN  ILE B 194     103.810 114.360  42.910  1.00  0.00           H
ATOM  13325  CA  ILE B 194     104.930 112.670  42.250  1.00  0.00           C
ATOM  13326  HA  ILE B 194     105.800 112.420  41.660  1.00  0.00           H
ATOM  13327  CB  ILE B 194     104.990 111.700  43.520  1.00  0.00           C
ATOM  13328  HB  ILE B 194     104.020 111.580  44.040  1.00  0.00           H
ATOM  13329  CG2 ILE B 194     105.430 110.310  43.080  1.00  0.00           C
ATOM  13330 1HG2 ILE B 194     105.270 109.680  43.990  1.00  0.00           H
ATOM  13331 2HG2 ILE B 194     106.450 110.330  42.660  1.00  0.00           H
ATOM  13332 3HG2 ILE B 194     104.790 109.810  42.320  1.00  0.00           H
ATOM  13333  CG1 ILE B 194     105.690 112.450  44.700  1.00  0.00           C
ATOM  13334 1HG1 ILE B 194     105.430 111.810  45.570  1.00  0.00           H
ATOM  13335 2HG1 ILE B 194     105.260 113.470  44.840  1.00  0.00           H
ATOM  13336  CD  ILE B 194     107.210 112.660  44.630  1.00  0.00           C
ATOM  13337  HD1 ILE B 194     107.460 113.660  45.030  1.00  0.00           H
ATOM  13338  HD2 ILE B 194     107.560 112.430  43.600  1.00  0.00           H
ATOM  13339  HD3 ILE B 194     107.660 111.800  45.170  1.00  0.00           H
ATOM  13340  C   ILE B 194     103.770 112.290  41.440  1.00  0.00           C
ATOM  13341  O   ILE B 194     102.660 112.860  41.600  1.00  0.00           O
ATOM  13342  N   ASN B 195     103.930 111.400  40.440  1.00  0.00           N
ATOM  13343  HN  ASN B 195     104.760 110.850  40.430  1.00  0.00           H
ATOM  13344  CA  ASN B 195     103.080 111.280  39.270  1.00  0.00           C
ATOM  13345  HA  ASN B 195     102.430 112.140  39.230  1.00  0.00           H
ATOM  13346  CB  ASN B 195     104.010 111.150  38.020  1.00  0.00           C
ATOM  13347  HB1 ASN B 195     103.370 110.860  37.160  1.00  0.00           H
ATOM  13348  HB2 ASN B 195     104.750 110.370  38.300  1.00  0.00           H
ATOM  13349  CG  ASN B 195     104.700 112.460  37.820  1.00  0.00           C
ATOM  13350  OD1 ASN B 195     104.220 113.550  38.190  1.00  0.00           O
ATOM  13351  ND2 ASN B 195     105.770 112.410  37.060  1.00  0.00           N
ATOM  13352 1HD2 ASN B 195     106.150 111.520  36.810  1.00  0.00           H
ATOM  13353 2HD2 ASN B 195     106.340 113.230  37.010  1.00  0.00           H
ATOM  13354  C   ASN B 195     102.180 110.050  39.350  1.00  0.00           C
ATOM  13355  O   ASN B 195     102.610 109.010  39.870  1.00  0.00           O
ATOM  13356  N   SER B 196     100.960 110.160  38.810  1.00  0.00           N
ATOM  13357  HN  SER B 196     100.720 110.990  38.320  1.00  0.00           H
ATOM  13358  CA  SER B 196      99.900 109.090  38.880  1.00  0.00           C
ATOM  13359  HA  SER B 196     100.110 108.410  39.690  1.00  0.00           H
ATOM  13360  CB  SER B 196      98.550 109.700  39.300  1.00  0.00           C
ATOM  13361  HB1 SER B 196      97.890 108.850  39.600  1.00  0.00           H
ATOM  13362  HB2 SER B 196      98.180 110.170  38.360  1.00  0.00           H
ATOM  13363  OG  SER B 196      98.720 110.600  40.380  1.00  0.00           O
ATOM  13364  HG1 SER B 196      97.870 110.930  40.670  1.00  0.00           H
ATOM  13365  C   SER B 196      99.760 108.240  37.580  1.00  0.00           C
ATOM  13366  O   SER B 196      99.810 108.800  36.460  1.00  0.00           O
ATOM  13367  N   VAL B 197      99.640 106.920  37.760  1.00  0.00           N
ATOM  13368  HN  VAL B 197      99.550 106.380  38.590  1.00  0.00           H
ATOM  13369  CA  VAL B 197      99.270 106.150  36.540  1.00  0.00           C
ATOM  13370  HA  VAL B 197      99.370 106.750  35.650  1.00  0.00           H
ATOM  13371  CB  VAL B 197     100.240 105.020  36.280  1.00  0.00           C
ATOM  13372  HB  VAL B 197      99.890 104.500  35.370  1.00  0.00           H
ATOM  13373  CG1 VAL B 197     101.650 105.570  36.160  1.00  0.00           C
ATOM  13374 1HG1 VAL B 197     101.870 106.300  35.350  1.00  0.00           H
ATOM  13375 2HG1 VAL B 197     102.260 104.650  36.300  1.00  0.00           H
ATOM  13376 3HG1 VAL B 197     101.850 106.070  37.130  1.00  0.00           H
ATOM  13377  CG2 VAL B 197     100.250 103.960  37.400  1.00  0.00           C
ATOM  13378 1HG2 VAL B 197      99.280 103.460  37.580  1.00  0.00           H
ATOM  13379 2HG2 VAL B 197     100.620 104.460  38.330  1.00  0.00           H
ATOM  13380 3HG2 VAL B 197     101.030 103.190  37.240  1.00  0.00           H
ATOM  13381  C   VAL B 197      97.840 105.710  36.640  1.00  0.00           C
ATOM  13382  O   VAL B 197      97.320 105.440  37.700  1.00  0.00           O
ATOM  13383  N   LEU B 198      97.080 105.850  35.520  1.00  0.00           N
ATOM  13384  HN  LEU B 198      97.430 106.090  34.620  1.00  0.00           H
ATOM  13385  CA  LEU B 198      95.680 105.510  35.520  1.00  0.00           C
ATOM  13386  HA  LEU B 198      95.420 105.040  36.460  1.00  0.00           H
ATOM  13387  CB  LEU B 198      94.740 106.740  35.190  1.00  0.00           C
ATOM  13388  HB1 LEU B 198      93.670 106.460  35.290  1.00  0.00           H
ATOM  13389  HB2 LEU B 198      94.820 106.920  34.100  1.00  0.00           H
ATOM  13390  CG  LEU B 198      95.070 108.040  36.000  1.00  0.00           C
ATOM  13391  HG  LEU B 198      95.530 107.750  36.970  1.00  0.00           H
ATOM  13392  CD1 LEU B 198      96.170 108.820  35.310  1.00  0.00           C
ATOM  13393 1HD1 LEU B 198      97.140 108.330  35.120  1.00  0.00           H
ATOM  13394 2HD1 LEU B 198      96.310 109.770  35.880  1.00  0.00           H
ATOM  13395 3HD1 LEU B 198      95.740 109.150  34.340  1.00  0.00           H
ATOM  13396  CD2 LEU B 198      93.790 108.850  36.230  1.00  0.00           C
ATOM  13397 1HD2 LEU B 198      93.910 109.760  36.850  1.00  0.00           H
ATOM  13398 2HD2 LEU B 198      92.980 108.270  36.740  1.00  0.00           H
ATOM  13399 3HD2 LEU B 198      93.360 109.090  35.230  1.00  0.00           H
ATOM  13400  C   LEU B 198      95.450 104.520  34.380  1.00  0.00           C
ATOM  13401  O   LEU B 198      96.240 104.320  33.490  1.00  0.00           O
ATOM  13402  N   GLN B 199      94.420 103.730  34.540  1.00  0.00           N
ATOM  13403  HN  GLN B 199      93.850 103.740  35.360  1.00  0.00           H
ATOM  13404  CA  GLN B 199      94.120 102.580  33.700  1.00  0.00           C
ATOM  13405  HA  GLN B 199      94.540 102.790  32.730  1.00  0.00           H
ATOM  13406  CB  GLN B 199      94.660 101.220  34.340  1.00  0.00           C
ATOM  13407  HB1 GLN B 199      94.420 100.410  33.620  1.00  0.00           H
ATOM  13408  HB2 GLN B 199      94.020 101.120  35.240  1.00  0.00           H
ATOM  13409  CG  GLN B 199      96.140 101.020  34.490  1.00  0.00           C
ATOM  13410  HG1 GLN B 199      96.770 101.490  33.710  1.00  0.00           H
ATOM  13411  HG2 GLN B 199      96.480  99.960  34.450  1.00  0.00           H
ATOM  13412  CD  GLN B 199      96.630 101.630  35.850  1.00  0.00           C
ATOM  13413  OE1 GLN B 199      96.000 101.430  36.880  1.00  0.00           O
ATOM  13414  NE2 GLN B 199      97.810 102.290  35.860  1.00  0.00           N
ATOM  13415 1HE2 GLN B 199      98.440 102.300  35.090  1.00  0.00           H
ATOM  13416 2HE2 GLN B 199      98.080 102.750  36.710  1.00  0.00           H
ATOM  13417  C   GLN B 199      92.620 102.330  33.480  1.00  0.00           C
ATOM  13418  O   GLN B 199      91.720 102.630  34.270  1.00  0.00           O
ATOM  13419  N   LYS B 200      92.260 101.770  32.280  1.00  0.00           N
ATOM  13420  HN  LYS B 200      92.920 101.740  31.540  1.00  0.00           H
ATOM  13421  CA  LYS B 200      90.910 101.510  31.840  1.00  0.00           C
ATOM  13422  HA  LYS B 200      90.220 101.420  32.670  1.00  0.00           H
ATOM  13423  CB  LYS B 200      90.600 102.690  30.890  1.00  0.00           C
ATOM  13424  HB1 LYS B 200      91.350 102.770  30.080  1.00  0.00           H
ATOM  13425  HB2 LYS B 200      90.720 103.690  31.380  1.00  0.00           H
ATOM  13426  CG  LYS B 200      89.250 102.580  30.220  1.00  0.00           C
ATOM  13427  HG1 LYS B 200      88.400 102.240  30.850  1.00  0.00           H
ATOM  13428  HG2 LYS B 200      89.180 101.840  29.390  1.00  0.00           H
ATOM  13429  CD  LYS B 200      88.720 103.890  29.680  1.00  0.00           C
ATOM  13430  HD1 LYS B 200      88.700 104.670  30.480  1.00  0.00           H
ATOM  13431  HD2 LYS B 200      87.690 103.840  29.260  1.00  0.00           H
ATOM  13432  CE  LYS B 200      89.580 104.530  28.530  1.00  0.00           C
ATOM  13433  HE1 LYS B 200      89.760 103.860  27.660  1.00  0.00           H
ATOM  13434  HE2 LYS B 200      90.650 104.660  28.800  1.00  0.00           H
ATOM  13435  NZ  LYS B 200      89.070 105.860  28.170  1.00  0.00           N
ATOM  13436  HZ1 LYS B 200      89.220 106.550  28.930  1.00  0.00           H
ATOM  13437  HZ2 LYS B 200      88.040 105.700  28.130  1.00  0.00           H
ATOM  13438  HZ3 LYS B 200      89.280 106.290  27.250  1.00  0.00           H
ATOM  13439  C   LYS B 200      90.860 100.110  31.190  1.00  0.00           C
ATOM  13440  O   LYS B 200      91.780  99.750  30.480  1.00  0.00           O
ATOM  13441  N   ILE B 201      89.800  99.330  31.440  1.00  0.00           N
ATOM  13442  HN  ILE B 201      89.090  99.700  32.030  1.00  0.00           H
ATOM  13443  CA  ILE B 201      89.500  98.040  30.800  1.00  0.00           C
ATOM  13444  HA  ILE B 201      90.350  97.370  30.790  1.00  0.00           H
ATOM  13445  CB  ILE B 201      88.520  97.260  31.670  1.00  0.00           C
ATOM  13446  HB  ILE B 201      88.670  97.560  32.730  1.00  0.00           H
ATOM  13447  CG2 ILE B 201      87.040  97.800  31.380  1.00  0.00           C
ATOM  13448 1HG2 ILE B 201      86.560  97.420  30.460  1.00  0.00           H
ATOM  13449 2HG2 ILE B 201      87.060  98.910  31.470  1.00  0.00           H
ATOM  13450 3HG2 ILE B 201      86.530  97.370  32.270  1.00  0.00           H
ATOM  13451  CG1 ILE B 201      88.520  95.730  31.490  1.00  0.00           C
ATOM  13452 1HG1 ILE B 201      88.700  95.500  30.420  1.00  0.00           H
ATOM  13453 2HG1 ILE B 201      87.500  95.340  31.650  1.00  0.00           H
ATOM  13454  CD  ILE B 201      89.560  94.960  32.250  1.00  0.00           C
ATOM  13455  HD1 ILE B 201      89.820  95.530  33.160  1.00  0.00           H
ATOM  13456  HD2 ILE B 201      90.510  94.760  31.700  1.00  0.00           H
ATOM  13457  HD3 ILE B 201      89.180  93.970  32.580  1.00  0.00           H
ATOM  13458  C   ILE B 201      89.060  98.090  29.370  1.00  0.00           C
ATOM  13459  O   ILE B 201      88.360  99.000  28.970  1.00  0.00           O
ATOM  13460  N   THR B 202      89.530  97.130  28.540  1.00  0.00           N
ATOM  13461  HN  THR B 202      90.100  96.410  28.940  1.00  0.00           H
ATOM  13462  CA  THR B 202      89.410  97.150  27.090  1.00  0.00           C
ATOM  13463  HA  THR B 202      89.350  98.200  26.820  1.00  0.00           H
ATOM  13464  CB  THR B 202      90.640  96.460  26.460  1.00  0.00           C
ATOM  13465  HB  THR B 202      90.580  95.380  26.720  1.00  0.00           H
ATOM  13466  OG1 THR B 202      91.790  97.060  27.040  1.00  0.00           O
ATOM  13467  HG1 THR B 202      91.810  96.630  27.900  1.00  0.00           H
ATOM  13468  CG2 THR B 202      90.670  96.640  24.960  1.00  0.00           C
ATOM  13469 1HG2 THR B 202      90.720  97.680  24.580  1.00  0.00           H
ATOM  13470 2HG2 THR B 202      89.780  96.240  24.440  1.00  0.00           H
ATOM  13471 3HG2 THR B 202      91.510  96.100  24.480  1.00  0.00           H
ATOM  13472  C   THR B 202      88.160  96.470  26.660  1.00  0.00           C
ATOM  13473  O   THR B 202      87.920  95.350  27.030  1.00  0.00           O
ATOM  13474  N   ASP B 203      87.280  97.190  25.900  1.00  0.00           N
ATOM  13475  HN  ASP B 203      87.560  98.090  25.570  1.00  0.00           H
ATOM  13476  CA  ASP B 203      85.870  96.940  25.580  1.00  0.00           C
ATOM  13477  HA  ASP B 203      85.460  96.900  26.580  1.00  0.00           H
ATOM  13478  CB  ASP B 203      85.220  98.050  24.640  1.00  0.00           C
ATOM  13479  HB1 ASP B 203      84.270  97.710  24.180  1.00  0.00           H
ATOM  13480  HB2 ASP B 203      86.010  98.290  23.900  1.00  0.00           H
ATOM  13481  CG  ASP B 203      85.030  99.410  25.410  1.00  0.00           C
ATOM  13482  OD1 ASP B 203      84.890 100.400  24.590  1.00  0.00           O
ATOM  13483  OD2 ASP B 203      84.950  99.480  26.690  1.00  0.00           O
ATOM  13484  C   ASP B 203      85.490  95.530  25.120  1.00  0.00           C
ATOM  13485  O   ASP B 203      84.700  94.830  25.780  1.00  0.00           O
ATOM  13486  N   PRO B 204      86.090  94.950  24.050  1.00  0.00           N
ATOM  13487  CD  PRO B 204      86.760  95.620  22.890  1.00  0.00           C
ATOM  13488  HD1 PRO B 204      87.530  96.410  23.050  1.00  0.00           H
ATOM  13489  HD2 PRO B 204      85.910  96.080  22.340  1.00  0.00           H
ATOM  13490  CA  PRO B 204      85.820  93.500  23.840  1.00  0.00           C
ATOM  13491  HA  PRO B 204      84.790  93.230  24.010  1.00  0.00           H
ATOM  13492  CB  PRO B 204      86.200  93.370  22.380  1.00  0.00           C
ATOM  13493  HB1 PRO B 204      85.220  93.480  21.890  1.00  0.00           H
ATOM  13494  HB2 PRO B 204      86.440  92.310  22.150  1.00  0.00           H
ATOM  13495  CG  PRO B 204      87.230  94.500  22.040  1.00  0.00           C
ATOM  13496  HG1 PRO B 204      88.260  94.180  22.330  1.00  0.00           H
ATOM  13497  HG2 PRO B 204      87.160  94.770  20.960  1.00  0.00           H
ATOM  13498  C   PRO B 204      86.560  92.520  24.750  1.00  0.00           C
ATOM  13499  O   PRO B 204      86.200  91.360  24.620  1.00  0.00           O
ATOM  13500  N   ILE B 205      87.390  92.940  25.730  1.00  0.00           N
ATOM  13501  HN  ILE B 205      87.490  93.920  25.890  1.00  0.00           H
ATOM  13502  CA  ILE B 205      87.980  91.920  26.630  1.00  0.00           C
ATOM  13503  HA  ILE B 205      87.950  90.950  26.170  1.00  0.00           H
ATOM  13504  CB  ILE B 205      89.470  92.200  27.070  1.00  0.00           C
ATOM  13505  HB  ILE B 205      89.600  93.200  27.540  1.00  0.00           H
ATOM  13506  CG2 ILE B 205      90.160  91.270  28.110  1.00  0.00           C
ATOM  13507 1HG2 ILE B 205      91.270  91.390  28.120  1.00  0.00           H
ATOM  13508 2HG2 ILE B 205      90.130  90.190  27.850  1.00  0.00           H
ATOM  13509 3HG2 ILE B 205      89.740  91.240  29.140  1.00  0.00           H
ATOM  13510  CG1 ILE B 205      90.290  92.270  25.770  1.00  0.00           C
ATOM  13511 1HG1 ILE B 205      91.340  92.310  26.120  1.00  0.00           H
ATOM  13512 2HG1 ILE B 205      90.000  93.150  25.150  1.00  0.00           H
ATOM  13513  CD  ILE B 205      90.040  90.980  24.890  1.00  0.00           C
ATOM  13514  HD1 ILE B 205      90.860  90.860  24.150  1.00  0.00           H
ATOM  13515  HD2 ILE B 205      89.040  91.000  24.420  1.00  0.00           H
ATOM  13516  HD3 ILE B 205      90.010  90.040  25.490  1.00  0.00           H
ATOM  13517  C   ILE B 205      87.070  91.930  27.910  1.00  0.00           C
ATOM  13518  O   ILE B 205      86.920  90.940  28.630  1.00  0.00           O
ATOM  13519  N   GLN B 206      86.470  93.120  28.250  1.00  0.00           N
ATOM  13520  HN  GLN B 206      86.670  93.990  27.800  1.00  0.00           H
ATOM  13521  CA  GLN B 206      85.570  93.250  29.400  1.00  0.00           C
ATOM  13522  HA  GLN B 206      86.210  93.050  30.250  1.00  0.00           H
ATOM  13523  CB  GLN B 206      85.000  94.740  29.480  1.00  0.00           C
ATOM  13524  HB1 GLN B 206      84.410  95.000  28.580  1.00  0.00           H
ATOM  13525  HB2 GLN B 206      85.960  95.290  29.470  1.00  0.00           H
ATOM  13526  CG  GLN B 206      84.080  94.940  30.710  1.00  0.00           C
ATOM  13527  HG1 GLN B 206      84.580  94.510  31.610  1.00  0.00           H
ATOM  13528  HG2 GLN B 206      83.110  94.410  30.630  1.00  0.00           H
ATOM  13529  CD  GLN B 206      83.740  96.330  31.230  1.00  0.00           C
ATOM  13530  OE1 GLN B 206      83.960  96.720  32.390  1.00  0.00           O
ATOM  13531  NE2 GLN B 206      83.210  97.150  30.330  1.00  0.00           N
ATOM  13532 1HE2 GLN B 206      83.210  98.100  30.640  1.00  0.00           H
ATOM  13533 2HE2 GLN B 206      82.910  96.810  29.430  1.00  0.00           H
ATOM  13534  C   GLN B 206      84.440  92.230  29.580  1.00  0.00           C
ATOM  13535  O   GLN B 206      84.200  91.780  30.720  1.00  0.00           O
ATOM  13536  N   PRO B 207      83.720  91.580  28.520  1.00  0.00           N
ATOM  13537  CD  PRO B 207      83.570  92.130  27.130  1.00  0.00           C
ATOM  13538  HD1 PRO B 207      84.570  92.230  26.670  1.00  0.00           H
ATOM  13539  HD2 PRO B 207      83.080  93.130  27.200  1.00  0.00           H
ATOM  13540  CA  PRO B 207      82.680  90.560  28.690  1.00  0.00           C
ATOM  13541  HA  PRO B 207      82.000  90.880  29.460  1.00  0.00           H
ATOM  13542  CB  PRO B 207      81.880  90.540  27.330  1.00  0.00           C
ATOM  13543  HB1 PRO B 207      80.960  91.160  27.370  1.00  0.00           H
ATOM  13544  HB2 PRO B 207      81.500  89.540  27.010  1.00  0.00           H
ATOM  13545  CG  PRO B 207      82.760  91.070  26.310  1.00  0.00           C
ATOM  13546  HG1 PRO B 207      83.390  90.280  25.850  1.00  0.00           H
ATOM  13547  HG2 PRO B 207      82.330  91.560  25.410  1.00  0.00           H
ATOM  13548  C   PRO B 207      83.340  89.270  29.160  1.00  0.00           C
ATOM  13549  O   PRO B 207      82.850  88.430  29.840  1.00  0.00           O
ATOM  13550  N   LYS B 208      84.560  89.080  28.570  1.00  0.00           N
ATOM  13551  HN  LYS B 208      84.860  89.760  27.900  1.00  0.00           H
ATOM  13552  CA  LYS B 208      85.330  87.900  28.790  1.00  0.00           C
ATOM  13553  HA  LYS B 208      84.710  87.040  28.610  1.00  0.00           H
ATOM  13554  CB  LYS B 208      86.550  87.710  27.870  1.00  0.00           C
ATOM  13555  HB1 LYS B 208      86.880  86.660  27.980  1.00  0.00           H
ATOM  13556  HB2 LYS B 208      87.280  88.470  28.230  1.00  0.00           H
ATOM  13557  CG  LYS B 208      86.250  87.840  26.380  1.00  0.00           C
ATOM  13558  HG1 LYS B 208      87.150  87.550  25.800  1.00  0.00           H
ATOM  13559  HG2 LYS B 208      85.980  88.900  26.160  1.00  0.00           H
ATOM  13560  CD  LYS B 208      85.150  86.880  25.880  1.00  0.00           C
ATOM  13561  HD1 LYS B 208      84.860  86.980  24.810  1.00  0.00           H
ATOM  13562  HD2 LYS B 208      84.250  87.180  26.460  1.00  0.00           H
ATOM  13563  CE  LYS B 208      85.460  85.440  26.080  1.00  0.00           C
ATOM  13564  HE1 LYS B 208      85.660  85.130  27.130  1.00  0.00           H
ATOM  13565  HE2 LYS B 208      86.290  85.200  25.380  1.00  0.00           H
ATOM  13566  NZ  LYS B 208      84.290  84.720  25.550  1.00  0.00           N
ATOM  13567  HZ1 LYS B 208      83.590  84.400  26.260  1.00  0.00           H
ATOM  13568  HZ2 LYS B 208      84.660  83.850  25.120  1.00  0.00           H
ATOM  13569  HZ3 LYS B 208      83.840  85.270  24.790  1.00  0.00           H
ATOM  13570  C   LYS B 208      85.810  87.720  30.280  1.00  0.00           C
ATOM  13571  O   LYS B 208      85.790  86.640  30.860  1.00  0.00           O
ATOM  13572  N   VAL B 209      86.180  88.820  30.930  1.00  0.00           N
ATOM  13573  HN  VAL B 209      86.190  89.710  30.490  1.00  0.00           H
ATOM  13574  CA  VAL B 209      86.450  88.940  32.310  1.00  0.00           C
ATOM  13575  HA  VAL B 209      87.260  88.270  32.560  1.00  0.00           H
ATOM  13576  CB  VAL B 209      87.040  90.350  32.690  1.00  0.00           C
ATOM  13577  HB  VAL B 209      86.270  91.140  32.570  1.00  0.00           H
ATOM  13578  CG1 VAL B 209      87.630  90.390  34.110  1.00  0.00           C
ATOM  13579 1HG1 VAL B 209      88.040  89.480  34.590  1.00  0.00           H
ATOM  13580 2HG1 VAL B 209      86.740  90.600  34.750  1.00  0.00           H
ATOM  13581 3HG1 VAL B 209      88.410  91.170  34.230  1.00  0.00           H
ATOM  13582  CG2 VAL B 209      88.190  90.660  31.730  1.00  0.00           C
ATOM  13583 1HG2 VAL B 209      88.570  91.710  31.710  1.00  0.00           H
ATOM  13584 2HG2 VAL B 209      87.890  90.440  30.680  1.00  0.00           H
ATOM  13585 3HG2 VAL B 209      89.040  89.970  31.950  1.00  0.00           H
ATOM  13586  C   VAL B 209      85.150  88.680  33.110  1.00  0.00           C
ATOM  13587  O   VAL B 209      85.190  87.980  34.110  1.00  0.00           O
ATOM  13588  N   ALA B 210      83.930  89.240  32.710  1.00  0.00           N
ATOM  13589  HN  ALA B 210      83.900  89.780  31.870  1.00  0.00           H
ATOM  13590  CA  ALA B 210      82.630  88.990  33.220  1.00  0.00           C
ATOM  13591  HA  ALA B 210      82.720  89.310  34.250  1.00  0.00           H
ATOM  13592  CB  ALA B 210      81.600  89.890  32.660  1.00  0.00           C
ATOM  13593  HB1 ALA B 210      81.840  90.970  32.630  1.00  0.00           H
ATOM  13594  HB2 ALA B 210      80.630  89.730  33.180  1.00  0.00           H
ATOM  13595  HB3 ALA B 210      81.290  89.610  31.630  1.00  0.00           H
ATOM  13596  C   ALA B 210      82.280  87.590  33.290  1.00  0.00           C
ATOM  13597  O   ALA B 210      81.880  87.010  34.330  1.00  0.00           O
ATOM  13598  N   GLU B 211      82.570  86.850  32.170  1.00  0.00           N
ATOM  13599  HN  GLU B 211      82.770  87.250  31.280  1.00  0.00           H
ATOM  13600  CA  GLU B 211      82.180  85.400  32.070  1.00  0.00           C
ATOM  13601  HA  GLU B 211      81.190  85.320  32.480  1.00  0.00           H
ATOM  13602  CB  GLU B 211      82.070  84.780  30.720  1.00  0.00           C
ATOM  13603  HB1 GLU B 211      81.610  85.510  30.010  1.00  0.00           H
ATOM  13604  HB2 GLU B 211      81.400  83.900  30.780  1.00  0.00           H
ATOM  13605  CG  GLU B 211      83.280  84.240  30.000  1.00  0.00           C
ATOM  13606  HG1 GLU B 211      83.740  83.370  30.510  1.00  0.00           H
ATOM  13607  HG2 GLU B 211      84.100  84.990  30.010  1.00  0.00           H
ATOM  13608  CD  GLU B 211      82.980  83.620  28.650  1.00  0.00           C
ATOM  13609  OE1 GLU B 211      83.220  82.380  28.350  1.00  0.00           O
ATOM  13610  OE2 GLU B 211      82.630  84.350  27.740  1.00  0.00           O
ATOM  13611  C   GLU B 211      83.220  84.520  32.880  1.00  0.00           C
ATOM  13612  O   GLU B 211      83.040  83.280  32.930  1.00  0.00           O
ATOM  13613  N   HSD B 212      84.390  85.060  33.460  1.00  0.00           N
ATOM  13614  HN  HSD B 212      84.570  86.020  33.250  1.00  0.00           H
ATOM  13615  CA  HSD B 212      85.380  84.270  34.090  1.00  0.00           C
ATOM  13616  HA  HSD B 212      85.630  83.440  33.430  1.00  0.00           H
ATOM  13617  CB  HSD B 212      86.730  85.080  34.170  1.00  0.00           C
ATOM  13618  HB1 HSD B 212      86.570  85.780  35.010  1.00  0.00           H
ATOM  13619  HB2 HSD B 212      86.960  85.680  33.260  1.00  0.00           H
ATOM  13620  ND1 HSD B 212      88.580  83.390  33.640  1.00  0.00           N
ATOM  13621  HD1 HSD B 212      88.500  83.280  32.640  1.00  0.00           H
ATOM  13622  CG  HSD B 212      87.880  84.180  34.490  1.00  0.00           C
ATOM  13623  CE1 HSD B 212      89.530  82.760  34.290  1.00  0.00           C
ATOM  13624  HE1 HSD B 212      90.310  82.300  33.680  1.00  0.00           H
ATOM  13625  NE2 HSD B 212      89.430  82.970  35.560  1.00  0.00           N
ATOM  13626  CD2 HSD B 212      88.420  83.870  35.690  1.00  0.00           C
ATOM  13627  HD2 HSD B 212      88.080  84.340  36.610  1.00  0.00           H
ATOM  13628  C   HSD B 212      84.970  83.610  35.390  1.00  0.00           C
ATOM  13629  O   HSD B 212      85.450  82.580  35.900  1.00  0.00           O
ATOM  13630  N   ARG B 213      84.070  84.260  36.070  1.00  0.00           N
ATOM  13631  HN  ARG B 213      83.690  85.060  35.620  1.00  0.00           H
ATOM  13632  CA  ARG B 213      83.490  83.860  37.270  1.00  0.00           C
ATOM  13633  HA  ARG B 213      83.600  82.780  37.300  1.00  0.00           H
ATOM  13634  CB  ARG B 213      84.270  84.570  38.480  1.00  0.00           C
ATOM  13635  HB1 ARG B 213      85.330  84.220  38.430  1.00  0.00           H
ATOM  13636  HB2 ARG B 213      83.900  84.190  39.460  1.00  0.00           H
ATOM  13637  CG  ARG B 213      84.340  86.150  38.460  1.00  0.00           C
ATOM  13638  HG1 ARG B 213      83.350  86.460  38.850  1.00  0.00           H
ATOM  13639  HG2 ARG B 213      84.530  86.490  37.420  1.00  0.00           H
ATOM  13640  CD  ARG B 213      85.490  86.670  39.380  1.00  0.00           C
ATOM  13641  HD1 ARG B 213      85.430  87.780  39.330  1.00  0.00           H
ATOM  13642  HD2 ARG B 213      86.440  86.240  39.010  1.00  0.00           H
ATOM  13643  NE  ARG B 213      85.060  86.300  40.770  1.00  0.00           N
ATOM  13644  HE  ARG B 213      84.140  85.930  40.850  1.00  0.00           H
ATOM  13645  CZ  ARG B 213      85.940  85.820  41.670  1.00  0.00           C
ATOM  13646  NH1 ARG B 213      87.230  86.010  41.640  1.00  0.00           N
ATOM  13647 1HH1 ARG B 213      87.770  85.650  42.400  1.00  0.00           H
ATOM  13648 2HH1 ARG B 213      87.570  86.870  41.260  1.00  0.00           H
ATOM  13649  NH2 ARG B 213      85.420  85.060  42.630  1.00  0.00           N
ATOM  13650 1HH2 ARG B 213      85.950  84.430  43.200  1.00  0.00           H
ATOM  13651 2HH2 ARG B 213      84.500  84.710  42.450  1.00  0.00           H
ATOM  13652  C   ARG B 213      82.030  84.180  37.310  1.00  0.00           C
ATOM  13653  O   ARG B 213      81.640  85.080  36.550  1.00  0.00           O
ATOM  13654  N   PRO B 214      81.190  83.410  38.030  1.00  0.00           N
ATOM  13655  CD  PRO B 214      81.590  82.150  38.780  1.00  0.00           C
ATOM  13656  HD1 PRO B 214      82.040  82.410  39.760  1.00  0.00           H
ATOM  13657  HD2 PRO B 214      82.070  81.330  38.200  1.00  0.00           H
ATOM  13658  CA  PRO B 214      79.760  83.360  37.680  1.00  0.00           C
ATOM  13659  HA  PRO B 214      79.510  83.440  36.630  1.00  0.00           H
ATOM  13660  CB  PRO B 214      79.330  81.940  38.150  1.00  0.00           C
ATOM  13661  HB1 PRO B 214      79.390  81.270  37.270  1.00  0.00           H
ATOM  13662  HB2 PRO B 214      78.220  81.830  38.140  1.00  0.00           H
ATOM  13663  CG  PRO B 214      80.270  81.550  39.280  1.00  0.00           C
ATOM  13664  HG1 PRO B 214      79.820  82.170  40.090  1.00  0.00           H
ATOM  13665  HG2 PRO B 214      80.330  80.500  39.620  1.00  0.00           H
ATOM  13666  C   PRO B 214      79.010  84.440  38.410  1.00  0.00           C
ATOM  13667  O   PRO B 214      78.380  84.160  39.470  1.00  0.00           O
ATOM  13668  N   GLN B 215      79.050  85.710  37.880  1.00  0.00           N
ATOM  13669  HN  GLN B 215      79.570  85.860  37.050  1.00  0.00           H
ATOM  13670  CA  GLN B 215      78.440  86.850  38.480  1.00  0.00           C
ATOM  13671  HA  GLN B 215      78.110  86.720  39.500  1.00  0.00           H
ATOM  13672  CB  GLN B 215      79.530  87.980  38.470  1.00  0.00           C
ATOM  13673  HB1 GLN B 215      80.430  87.500  38.900  1.00  0.00           H
ATOM  13674  HB2 GLN B 215      79.270  88.850  39.110  1.00  0.00           H
ATOM  13675  CG  GLN B 215      79.980  88.600  37.110  1.00  0.00           C
ATOM  13676  HG1 GLN B 215      79.310  89.420  36.770  1.00  0.00           H
ATOM  13677  HG2 GLN B 215      80.020  87.850  36.290  1.00  0.00           H
ATOM  13678  CD  GLN B 215      81.400  89.150  37.180  1.00  0.00           C
ATOM  13679  OE1 GLN B 215      81.600  90.350  37.120  1.00  0.00           O
ATOM  13680  NE2 GLN B 215      82.410  88.250  37.220  1.00  0.00           N
ATOM  13681 1HE2 GLN B 215      83.380  88.510  37.140  1.00  0.00           H
ATOM  13682 2HE2 GLN B 215      82.090  87.300  37.210  1.00  0.00           H
ATOM  13683  C   GLN B 215      77.200  87.240  37.720  1.00  0.00           C
ATOM  13684  O   GLN B 215      77.060  87.220  36.440  1.00  0.00           O
ATOM  13685  N   THR B 216      76.070  87.520  38.470  1.00  0.00           N
ATOM  13686  HN  THR B 216      76.110  87.520  39.470  1.00  0.00           H
ATOM  13687  CA  THR B 216      74.740  87.850  37.900  1.00  0.00           C
ATOM  13688  HA  THR B 216      74.680  87.290  36.970  1.00  0.00           H
ATOM  13689  CB  THR B 216      73.540  87.460  38.740  1.00  0.00           C
ATOM  13690  HB  THR B 216      72.590  87.690  38.220  1.00  0.00           H
ATOM  13691  OG1 THR B 216      73.550  88.200  39.920  1.00  0.00           O
ATOM  13692  HG1 THR B 216      74.250  87.810  40.440  1.00  0.00           H
ATOM  13693  CG2 THR B 216      73.440  85.980  39.160  1.00  0.00           C
ATOM  13694 1HG2 THR B 216      72.470  85.750  39.660  1.00  0.00           H
ATOM  13695 2HG2 THR B 216      74.270  85.520  39.720  1.00  0.00           H
ATOM  13696 3HG2 THR B 216      73.300  85.330  38.260  1.00  0.00           H
ATOM  13697  C   THR B 216      74.680  89.260  37.310  1.00  0.00           C
ATOM  13698  O   THR B 216      75.440  90.180  37.550  1.00  0.00           O
ATOM  13699  N   THR B 217      73.660  89.440  36.470  1.00  0.00           N
ATOM  13700  HN  THR B 217      73.220  88.600  36.160  1.00  0.00           H
ATOM  13701  CA  THR B 217      73.290  90.680  35.750  1.00  0.00           C
ATOM  13702  HA  THR B 217      73.330  91.510  36.440  1.00  0.00           H
ATOM  13703  CB  THR B 217      74.020  91.100  34.450  1.00  0.00           C
ATOM  13704  HB  THR B 217      73.470  91.900  33.910  1.00  0.00           H
ATOM  13705  OG1 THR B 217      74.140  90.020  33.520  1.00  0.00           O
ATOM  13706  HG1 THR B 217      74.630  89.280  33.890  1.00  0.00           H
ATOM  13707  CG2 THR B 217      75.500  91.530  34.770  1.00  0.00           C
ATOM  13708 1HG2 THR B 217      76.030  91.940  33.880  1.00  0.00           H
ATOM  13709 2HG2 THR B 217      76.110  90.760  35.290  1.00  0.00           H
ATOM  13710 3HG2 THR B 217      75.410  92.360  35.500  1.00  0.00           H
ATOM  13711  C   THR B 217      71.810  90.610  35.420  1.00  0.00           C
ATOM  13712  O   THR B 217      71.250  89.530  35.230  1.00  0.00           O
ATOM  13713  N   LYS B 218      71.160  91.780  35.330  1.00  0.00           N
ATOM  13714  HN  LYS B 218      71.580  92.580  35.740  1.00  0.00           H
ATOM  13715  CA  LYS B 218      69.700  91.890  35.000  1.00  0.00           C
ATOM  13716  HA  LYS B 218      69.320  91.030  35.520  1.00  0.00           H
ATOM  13717  CB  LYS B 218      69.210  93.330  35.360  1.00  0.00           C
ATOM  13718  HB1 LYS B 218      69.930  94.020  34.870  1.00  0.00           H
ATOM  13719  HB2 LYS B 218      69.370  93.600  36.430  1.00  0.00           H
ATOM  13720  CG  LYS B 218      67.720  93.650  35.010  1.00  0.00           C
ATOM  13721  HG1 LYS B 218      67.150  92.810  35.470  1.00  0.00           H
ATOM  13722  HG2 LYS B 218      67.640  93.720  33.910  1.00  0.00           H
ATOM  13723  CD  LYS B 218      67.230  95.110  35.490  1.00  0.00           C
ATOM  13724  HD1 LYS B 218      67.340  95.160  36.590  1.00  0.00           H
ATOM  13725  HD2 LYS B 218      66.140  95.220  35.350  1.00  0.00           H
ATOM  13726  CE  LYS B 218      68.020  96.370  34.920  1.00  0.00           C
ATOM  13727  HE1 LYS B 218      67.950  96.310  33.820  1.00  0.00           H
ATOM  13728  HE2 LYS B 218      69.070  96.320  35.270  1.00  0.00           H
ATOM  13729  NZ  LYS B 218      67.390  97.610  35.380  1.00  0.00           N
ATOM  13730  HZ1 LYS B 218      67.380  97.660  36.420  1.00  0.00           H
ATOM  13731  HZ2 LYS B 218      66.390  97.670  35.080  1.00  0.00           H
ATOM  13732  HZ3 LYS B 218      67.950  98.400  35.010  1.00  0.00           H
ATOM  13733  C   LYS B 218      69.300  91.550  33.590  1.00  0.00           C
ATOM  13734  O   LYS B 218      70.140  91.710  32.660  1.00  0.00           O
ATOM  13735  N   ARG B 219      68.110  91.000  33.380  1.00  0.00           N
ATOM  13736  HN  ARG B 219      67.490  90.910  34.150  1.00  0.00           H
ATOM  13737  CA  ARG B 219      67.470  90.780  32.100  1.00  0.00           C
ATOM  13738  HA  ARG B 219      68.260  90.500  31.410  1.00  0.00           H
ATOM  13739  CB  ARG B 219      66.490  89.560  32.070  1.00  0.00           C
ATOM  13740  HB1 ARG B 219      66.220  89.310  31.020  1.00  0.00           H
ATOM  13741  HB2 ARG B 219      65.560  89.900  32.550  1.00  0.00           H
ATOM  13742  CG  ARG B 219      67.000  88.260  32.810  1.00  0.00           C
ATOM  13743  HG1 ARG B 219      67.690  88.510  33.650  1.00  0.00           H
ATOM  13744  HG2 ARG B 219      67.710  87.860  32.050  1.00  0.00           H
ATOM  13745  CD  ARG B 219      65.830  87.450  33.320  1.00  0.00           C
ATOM  13746  HD1 ARG B 219      65.230  88.210  33.880  1.00  0.00           H
ATOM  13747  HD2 ARG B 219      66.130  86.550  33.890  1.00  0.00           H
ATOM  13748  NE  ARG B 219      65.110  87.010  32.060  1.00  0.00           N
ATOM  13749  HE  ARG B 219      65.660  86.920  31.230  1.00  0.00           H
ATOM  13750  CZ  ARG B 219      63.820  86.680  31.980  1.00  0.00           C
ATOM  13751  NH1 ARG B 219      63.130  86.330  33.040  1.00  0.00           N
ATOM  13752 1HH1 ARG B 219      63.680  85.720  33.600  1.00  0.00           H
ATOM  13753 2HH1 ARG B 219      62.160  86.090  32.970  1.00  0.00           H
ATOM  13754  NH2 ARG B 219      63.280  86.620  30.820  1.00  0.00           N
ATOM  13755 1HH2 ARG B 219      63.840  86.960  30.060  1.00  0.00           H
ATOM  13756 2HH2 ARG B 219      62.290  86.790  30.860  1.00  0.00           H
ATOM  13757  C   ARG B 219      66.870  91.980  31.540  1.00  0.00           C
ATOM  13758  O   ARG B 219      66.030  92.630  32.200  1.00  0.00           O
ATOM  13759  N   LEU B 220      67.240  92.360  30.330  1.00  0.00           N
ATOM  13760  HN  LEU B 220      67.790  91.790  29.730  1.00  0.00           H
ATOM  13761  CA  LEU B 220      66.790  93.600  29.690  1.00  0.00           C
ATOM  13762  HA  LEU B 220      66.310  94.310  30.340  1.00  0.00           H
ATOM  13763  CB  LEU B 220      68.070  94.390  29.230  1.00  0.00           C
ATOM  13764  HB1 LEU B 220      67.570  95.300  28.840  1.00  0.00           H
ATOM  13765  HB2 LEU B 220      68.490  93.840  28.350  1.00  0.00           H
ATOM  13766  CG  LEU B 220      69.120  94.810  30.300  1.00  0.00           C
ATOM  13767  HG  LEU B 220      69.250  93.950  30.990  1.00  0.00           H
ATOM  13768  CD1 LEU B 220      70.580  94.960  29.760  1.00  0.00           C
ATOM  13769 1HD1 LEU B 220      71.320  94.820  30.580  1.00  0.00           H
ATOM  13770 2HD1 LEU B 220      70.570  95.950  29.240  1.00  0.00           H
ATOM  13771 3HD1 LEU B 220      70.820  94.210  28.980  1.00  0.00           H
ATOM  13772  CD2 LEU B 220      68.650  96.010  31.090  1.00  0.00           C
ATOM  13773 1HD2 LEU B 220      68.470  96.810  30.340  1.00  0.00           H
ATOM  13774 2HD2 LEU B 220      69.370  96.230  31.900  1.00  0.00           H
ATOM  13775 3HD2 LEU B 220      67.680  95.800  31.590  1.00  0.00           H
ATOM  13776  C   LEU B 220      65.850  93.140  28.600  1.00  0.00           C
ATOM  13777  O   LEU B 220      65.620  93.920  27.630  1.00  0.00           O
ATOM  13778  N   SER B 221      65.300  91.880  28.600  1.00  0.00           N
ATOM  13779  HN  SER B 221      65.800  91.260  29.190  1.00  0.00           H
ATOM  13780  CA  SER B 221      64.350  91.410  27.640  1.00  0.00           C
ATOM  13781  HA  SER B 221      64.760  91.400  26.640  1.00  0.00           H
ATOM  13782  CB  SER B 221      63.840  89.970  27.980  1.00  0.00           C
ATOM  13783  HB1 SER B 221      64.640  89.200  28.010  1.00  0.00           H
ATOM  13784  HB2 SER B 221      63.200  89.660  27.130  1.00  0.00           H
ATOM  13785  OG  SER B 221      63.150  89.890  29.210  1.00  0.00           O
ATOM  13786  HG1 SER B 221      62.250  90.160  29.020  1.00  0.00           H
ATOM  13787  C   SER B 221      63.060  92.280  27.540  1.00  0.00           C
ATOM  13788  O   SER B 221      62.620  92.940  28.510  1.00  0.00           O
ATOM  13789  N   TYR B 222      62.410  92.310  26.300  1.00  0.00           N
ATOM  13790  HN  TYR B 222      62.860  91.820  25.550  1.00  0.00           H
ATOM  13791  CA  TYR B 222      61.120  92.880  26.040  1.00  0.00           C
ATOM  13792  HA  TYR B 222      61.200  93.930  26.260  1.00  0.00           H
ATOM  13793  CB  TYR B 222      60.780  92.740  24.570  1.00  0.00           C
ATOM  13794  HB1 TYR B 222      59.800  93.200  24.320  1.00  0.00           H
ATOM  13795  HB2 TYR B 222      60.970  91.700  24.220  1.00  0.00           H
ATOM  13796  CG  TYR B 222      61.750  93.530  23.750  1.00  0.00           C
ATOM  13797  CD1 TYR B 222      62.340  93.050  22.570  1.00  0.00           C
ATOM  13798  HD1 TYR B 222      62.210  91.990  22.380  1.00  0.00           H
ATOM  13799  CE1 TYR B 222      63.180  93.790  21.760  1.00  0.00           C
ATOM  13800  HE1 TYR B 222      63.660  93.240  20.960  1.00  0.00           H
ATOM  13801  CZ  TYR B 222      63.410  95.110  22.000  1.00  0.00           C
ATOM  13802  OH  TYR B 222      64.460  95.850  21.350  1.00  0.00           O
ATOM  13803  HH  TYR B 222      64.870  95.330  20.660  1.00  0.00           H
ATOM  13804  CD2 TYR B 222      61.980  94.910  23.970  1.00  0.00           C
ATOM  13805  HD2 TYR B 222      61.430  95.510  24.680  1.00  0.00           H
ATOM  13806  CE2 TYR B 222      62.650  95.730  23.090  1.00  0.00           C
ATOM  13807  HE2 TYR B 222      62.900  96.750  23.330  1.00  0.00           H
ATOM  13808  C   TYR B 222      59.870  92.270  26.810  1.00  0.00           C
ATOM  13809  O   TYR B 222      59.030  93.020  27.240  1.00  0.00           O
ATOM  13810  N   PRO B 223      59.720  90.900  26.940  1.00  0.00           N
ATOM  13811  CD  PRO B 223      60.370  89.890  26.200  1.00  0.00           C
ATOM  13812  HD1 PRO B 223      61.460  89.860  26.380  1.00  0.00           H
ATOM  13813  HD2 PRO B 223      60.160  89.990  25.120  1.00  0.00           H
ATOM  13814  CA  PRO B 223      58.550  90.390  27.660  1.00  0.00           C
ATOM  13815  HA  PRO B 223      57.660  91.000  27.600  1.00  0.00           H
ATOM  13816  CB  PRO B 223      58.450  88.850  27.190  1.00  0.00           C
ATOM  13817  HB1 PRO B 223      57.840  88.890  26.260  1.00  0.00           H
ATOM  13818  HB2 PRO B 223      58.120  88.010  27.840  1.00  0.00           H
ATOM  13819  CG  PRO B 223      59.880  88.540  26.680  1.00  0.00           C
ATOM  13820  HG1 PRO B 223      60.570  88.140  27.450  1.00  0.00           H
ATOM  13821  HG2 PRO B 223      59.940  87.840  25.820  1.00  0.00           H
ATOM  13822  C   PRO B 223      58.930  90.460  29.110  1.00  0.00           C
ATOM  13823  O   PRO B 223      60.110  90.210  29.500  1.00  0.00           O
ATOM  13824  N   PHE B 224      57.950  90.890  29.930  1.00  0.00           N
ATOM  13825  HN  PHE B 224      57.070  91.060  29.500  1.00  0.00           H
ATOM  13826  CA  PHE B 224      58.170  91.270  31.290  1.00  0.00           C
ATOM  13827  HA  PHE B 224      58.860  92.110  31.340  1.00  0.00           H
ATOM  13828  CB  PHE B 224      56.870  91.960  31.890  1.00  0.00           C
ATOM  13829  HB1 PHE B 224      57.040  92.190  32.970  1.00  0.00           H
ATOM  13830  HB2 PHE B 224      56.040  91.230  31.760  1.00  0.00           H
ATOM  13831  CG  PHE B 224      56.510  93.290  31.200  1.00  0.00           C
ATOM  13832  CD1 PHE B 224      55.200  93.710  31.190  1.00  0.00           C
ATOM  13833  HD1 PHE B 224      54.510  93.080  31.730  1.00  0.00           H
ATOM  13834  CE1 PHE B 224      54.830  94.970  30.690  1.00  0.00           C
ATOM  13835  HE1 PHE B 224      53.830  95.380  30.720  1.00  0.00           H
ATOM  13836  CZ  PHE B 224      55.790  95.810  30.130  1.00  0.00           C
ATOM  13837  HZ  PHE B 224      55.520  96.840  29.940  1.00  0.00           H
ATOM  13838  CD2 PHE B 224      57.500  94.190  30.690  1.00  0.00           C
ATOM  13839  HD2 PHE B 224      58.540  93.880  30.740  1.00  0.00           H
ATOM  13840  CE2 PHE B 224      57.140  95.410  30.190  1.00  0.00           C
ATOM  13841  HE2 PHE B 224      57.870  96.110  29.800  1.00  0.00           H
ATOM  13842  C   PHE B 224      58.660  90.240  32.280  1.00  0.00           C
ATOM  13843  O   PHE B 224      58.200  89.130  32.280  1.00  0.00           O
ATOM  13844  N   SER B 225      59.640  90.490  33.160  1.00  0.00           N
ATOM  13845  HN  SER B 225      60.070  91.380  33.300  1.00  0.00           H
ATOM  13846  CA  SER B 225      60.010  89.480  34.160  1.00  0.00           C
ATOM  13847  HA  SER B 225      59.460  88.550  34.090  1.00  0.00           H
ATOM  13848  CB  SER B 225      61.500  89.020  34.130  1.00  0.00           C
ATOM  13849  HB1 SER B 225      61.710  88.480  33.180  1.00  0.00           H
ATOM  13850  HB2 SER B 225      61.750  88.250  34.890  1.00  0.00           H
ATOM  13851  OG  SER B 225      62.400  90.120  34.280  1.00  0.00           O
ATOM  13852  HG1 SER B 225      62.770  90.330  33.420  1.00  0.00           H
ATOM  13853  C   SER B 225      59.730  90.070  35.550  1.00  0.00           C
ATOM  13854  O   SER B 225      59.610  89.260  36.500  1.00  0.00           O
ATOM  13855  N   ARG B 226      59.730  91.440  35.740  1.00  0.00           N
ATOM  13856  HN  ARG B 226      60.000  92.000  34.960  1.00  0.00           H
ATOM  13857  CA  ARG B 226      59.700  92.230  36.970  1.00  0.00           C
ATOM  13858  HA  ARG B 226      59.370  93.190  36.590  1.00  0.00           H
ATOM  13859  CB  ARG B 226      58.610  91.910  38.090  1.00  0.00           C
ATOM  13860  HB1 ARG B 226      58.900  92.440  39.030  1.00  0.00           H
ATOM  13861  HB2 ARG B 226      58.630  90.840  38.390  1.00  0.00           H
ATOM  13862  CG  ARG B 226      57.250  92.330  37.590  1.00  0.00           C
ATOM  13863  HG1 ARG B 226      56.940  91.810  36.660  1.00  0.00           H
ATOM  13864  HG2 ARG B 226      57.180  93.420  37.360  1.00  0.00           H
ATOM  13865  CD  ARG B 226      56.180  92.150  38.620  1.00  0.00           C
ATOM  13866  HD1 ARG B 226      56.500  92.770  39.480  1.00  0.00           H
ATOM  13867  HD2 ARG B 226      55.870  91.100  38.790  1.00  0.00           H
ATOM  13868  NE  ARG B 226      54.950  92.810  38.140  1.00  0.00           N
ATOM  13869  HE  ARG B 226      54.990  93.320  37.290  1.00  0.00           H
ATOM  13870  CZ  ARG B 226      53.830  92.960  38.850  1.00  0.00           C
ATOM  13871  NH1 ARG B 226      53.710  92.310  40.050  1.00  0.00           N
ATOM  13872 1HH1 ARG B 226      52.750  92.080  40.240  1.00  0.00           H
ATOM  13873 2HH1 ARG B 226      54.360  91.740  40.550  1.00  0.00           H
ATOM  13874  NH2 ARG B 226      52.860  93.730  38.490  1.00  0.00           N
ATOM  13875 1HH2 ARG B 226      52.870  94.040  37.540  1.00  0.00           H
ATOM  13876 2HH2 ARG B 226      52.190  94.110  39.130  1.00  0.00           H
ATOM  13877  C   ARG B 226      61.070  92.510  37.520  1.00  0.00           C
ATOM  13878  O   ARG B 226      61.280  92.540  38.730  1.00  0.00           O
ATOM  13879  N   GLU B 227      62.090  92.400  36.620  1.00  0.00           N
ATOM  13880  HN  GLU B 227      61.930  92.250  35.650  1.00  0.00           H
ATOM  13881  CA  GLU B 227      63.500  92.630  36.860  1.00  0.00           C
ATOM  13882  HA  GLU B 227      63.840  92.700  35.840  1.00  0.00           H
ATOM  13883  CB  GLU B 227      63.820  94.040  37.420  1.00  0.00           C
ATOM  13884  HB1 GLU B 227      64.880  94.340  37.590  1.00  0.00           H
ATOM  13885  HB2 GLU B 227      63.320  94.030  38.410  1.00  0.00           H
ATOM  13886  CG  GLU B 227      63.300  95.180  36.500  1.00  0.00           C
ATOM  13887  HG1 GLU B 227      62.190  95.160  36.510  1.00  0.00           H
ATOM  13888  HG2 GLU B 227      63.700  94.970  35.480  1.00  0.00           H
ATOM  13889  CD  GLU B 227      63.690  96.630  36.740  1.00  0.00           C
ATOM  13890  OE1 GLU B 227      63.080  97.560  36.220  1.00  0.00           O
ATOM  13891  OE2 GLU B 227      64.720  96.830  37.490  1.00  0.00           O
ATOM  13892  C   GLU B 227      64.350  91.590  37.360  1.00  0.00           C
ATOM  13893  O   GLU B 227      65.240  91.740  38.200  1.00  0.00           O
ATOM  13894  N   LYS B 228      64.060  90.360  36.860  1.00  0.00           N
ATOM  13895  HN  LYS B 228      63.480  90.320  36.050  1.00  0.00           H
ATOM  13896  CA  LYS B 228      64.880  89.100  37.270  1.00  0.00           C
ATOM  13897  HA  LYS B 228      64.870  89.150  38.350  1.00  0.00           H
ATOM  13898  CB  LYS B 228      64.110  87.840  36.940  1.00  0.00           C
ATOM  13899  HB1 LYS B 228      64.680  86.950  37.260  1.00  0.00           H
ATOM  13900  HB2 LYS B 228      64.000  87.890  35.830  1.00  0.00           H
ATOM  13901  CG  LYS B 228      62.690  87.680  37.420  1.00  0.00           C
ATOM  13902  HG1 LYS B 228      62.270  86.710  37.070  1.00  0.00           H
ATOM  13903  HG2 LYS B 228      62.120  88.530  36.990  1.00  0.00           H
ATOM  13904  CD  LYS B 228      62.570  87.920  38.930  1.00  0.00           C
ATOM  13905  HD1 LYS B 228      62.720  89.000  39.170  1.00  0.00           H
ATOM  13906  HD2 LYS B 228      63.360  87.310  39.410  1.00  0.00           H
ATOM  13907  CE  LYS B 228      61.260  87.290  39.540  1.00  0.00           C
ATOM  13908  HE1 LYS B 228      61.180  86.260  39.140  1.00  0.00           H
ATOM  13909  HE2 LYS B 228      60.300  87.760  39.240  1.00  0.00           H
ATOM  13910  NZ  LYS B 228      61.300  87.160  41.030  1.00  0.00           N
ATOM  13911  HZ1 LYS B 228      60.390  86.710  41.280  1.00  0.00           H
ATOM  13912  HZ2 LYS B 228      61.140  88.050  41.540  1.00  0.00           H
ATOM  13913  HZ3 LYS B 228      62.170  86.670  41.310  1.00  0.00           H
ATOM  13914  C   LYS B 228      66.330  89.070  36.820  1.00  0.00           C
ATOM  13915  O   LYS B 228      66.700  89.820  35.880  1.00  0.00           O
ATOM  13916  N   GLN B 229      67.160  88.250  37.430  1.00  0.00           N
ATOM  13917  HN  GLN B 229      66.830  87.880  38.290  1.00  0.00           H
ATOM  13918  CA  GLN B 229      68.530  88.100  37.110  1.00  0.00           C
ATOM  13919  HA  GLN B 229      68.720  88.990  36.520  1.00  0.00           H
ATOM  13920  CB  GLN B 229      69.520  88.070  38.330  1.00  0.00           C
ATOM  13921  HB1 GLN B 229      70.440  88.520  37.920  1.00  0.00           H
ATOM  13922  HB2 GLN B 229      69.690  87.080  38.810  1.00  0.00           H
ATOM  13923  CG  GLN B 229      69.290  89.010  39.590  1.00  0.00           C
ATOM  13924  HG1 GLN B 229      70.230  88.780  40.150  1.00  0.00           H
ATOM  13925  HG2 GLN B 229      68.460  88.870  40.310  1.00  0.00           H
ATOM  13926  CD  GLN B 229      69.240  90.480  39.250  1.00  0.00           C
ATOM  13927  OE1 GLN B 229      70.220  91.170  38.970  1.00  0.00           O
ATOM  13928  NE2 GLN B 229      67.950  90.920  38.970  1.00  0.00           N
ATOM  13929 1HE2 GLN B 229      67.860  91.900  38.790  1.00  0.00           H
ATOM  13930 2HE2 GLN B 229      67.230  90.250  38.790  1.00  0.00           H
ATOM  13931  C   GLN B 229      68.800  86.910  36.140  1.00  0.00           C
ATOM  13932  O   GLN B 229      67.980  86.010  35.940  1.00  0.00           O
ATOM  13933  N   HSD B 230      70.020  86.970  35.570  1.00  0.00           N
ATOM  13934  HN  HSD B 230      70.710  87.670  35.730  1.00  0.00           H
ATOM  13935  CA  HSD B 230      70.680  85.830  34.890  1.00  0.00           C
ATOM  13936  HA  HSD B 230      70.420  84.990  35.520  1.00  0.00           H
ATOM  13937  CB  HSD B 230      70.300  85.650  33.320  1.00  0.00           C
ATOM  13938  HB1 HSD B 230      69.210  85.460  33.230  1.00  0.00           H
ATOM  13939  HB2 HSD B 230      70.850  84.750  32.980  1.00  0.00           H
ATOM  13940  ND1 HSD B 230      70.720  88.160  32.750  1.00  0.00           N
ATOM  13941  HD1 HSD B 230      70.830  88.460  33.690  1.00  0.00           H
ATOM  13942  CG  HSD B 230      70.600  86.780  32.390  1.00  0.00           C
ATOM  13943  CE1 HSD B 230      71.090  88.850  31.730  1.00  0.00           C
ATOM  13944  HE1 HSD B 230      71.350  89.900  31.860  1.00  0.00           H
ATOM  13945  NE2 HSD B 230      71.160  88.100  30.580  1.00  0.00           N
ATOM  13946  CD2 HSD B 230      70.960  86.800  31.090  1.00  0.00           C
ATOM  13947  HD2 HSD B 230      71.170  85.910  30.510  1.00  0.00           H
ATOM  13948  C   HSD B 230      72.190  86.070  35.030  1.00  0.00           C
ATOM  13949  O   HSD B 230      72.610  87.090  35.620  1.00  0.00           O
ATOM  13950  N   LEU B 231      73.120  85.250  34.450  1.00  0.00           N
ATOM  13951  HN  LEU B 231      72.780  84.390  34.080  1.00  0.00           H
ATOM  13952  CA  LEU B 231      74.540  85.620  34.380  1.00  0.00           C
ATOM  13953  HA  LEU B 231      74.780  86.060  35.340  1.00  0.00           H
ATOM  13954  CB  LEU B 231      75.570  84.440  34.180  1.00  0.00           C
ATOM  13955  HB1 LEU B 231      76.520  85.000  34.210  1.00  0.00           H
ATOM  13956  HB2 LEU B 231      75.470  84.060  33.140  1.00  0.00           H
ATOM  13957  CG  LEU B 231      75.600  83.300  35.200  1.00  0.00           C
ATOM  13958  HG  LEU B 231      74.580  82.860  35.300  1.00  0.00           H
ATOM  13959  CD1 LEU B 231      76.620  82.220  34.880  1.00  0.00           C
ATOM  13960 1HD1 LEU B 231      76.590  81.500  35.730  1.00  0.00           H
ATOM  13961 2HD1 LEU B 231      77.680  82.560  34.790  1.00  0.00           H
ATOM  13962 3HD1 LEU B 231      76.300  81.700  33.950  1.00  0.00           H
ATOM  13963  CD2 LEU B 231      75.770  83.800  36.600  1.00  0.00           C
ATOM  13964 1HD2 LEU B 231      75.070  84.630  36.810  1.00  0.00           H
ATOM  13965 2HD2 LEU B 231      76.790  84.220  36.690  1.00  0.00           H
ATOM  13966 3HD2 LEU B 231      75.720  83.130  37.480  1.00  0.00           H
ATOM  13967  C   LEU B 231      74.860  86.570  33.280  1.00  0.00           C
ATOM  13968  O   LEU B 231      75.250  87.710  33.640  1.00  0.00           O
ATOM  13969  N   PHE B 232      74.660  86.320  31.970  1.00  0.00           N
ATOM  13970  HN  PHE B 232      74.100  85.560  31.640  1.00  0.00           H
ATOM  13971  CA  PHE B 232      75.150  87.370  31.070  1.00  0.00           C
ATOM  13972  HA  PHE B 232      74.800  88.370  31.270  1.00  0.00           H
ATOM  13973  CB  PHE B 232      76.760  87.500  30.790  1.00  0.00           C
ATOM  13974  HB1 PHE B 232      77.390  87.780  31.660  1.00  0.00           H
ATOM  13975  HB2 PHE B 232      76.840  88.350  30.080  1.00  0.00           H
ATOM  13976  CG  PHE B 232      77.370  86.220  30.230  1.00  0.00           C
ATOM  13977  CD1 PHE B 232      77.680  85.200  31.180  1.00  0.00           C
ATOM  13978  HD1 PHE B 232      77.480  85.370  32.230  1.00  0.00           H
ATOM  13979  CE1 PHE B 232      78.330  83.990  30.850  1.00  0.00           C
ATOM  13980  HE1 PHE B 232      78.640  83.300  31.620  1.00  0.00           H
ATOM  13981  CZ  PHE B 232      78.730  83.840  29.490  1.00  0.00           C
ATOM  13982  HZ  PHE B 232      79.180  82.880  29.280  1.00  0.00           H
ATOM  13983  CD2 PHE B 232      77.920  86.100  28.970  1.00  0.00           C
ATOM  13984  HD2 PHE B 232      77.870  86.910  28.250  1.00  0.00           H
ATOM  13985  CE2 PHE B 232      78.500  84.870  28.600  1.00  0.00           C
ATOM  13986  HE2 PHE B 232      78.830  84.690  27.590  1.00  0.00           H
ATOM  13987  C   PHE B 232      74.470  87.130  29.810  1.00  0.00           C
ATOM  13988  O   PHE B 232      74.090  85.980  29.500  1.00  0.00           O
ATOM  13989  N   ASP B 233      74.340  88.190  29.000  1.00  0.00           N
ATOM  13990  HN  ASP B 233      74.610  89.010  29.490  1.00  0.00           H
ATOM  13991  CA  ASP B 233      73.790  88.230  27.640  1.00  0.00           C
ATOM  13992  HA  ASP B 233      73.390  87.240  27.470  1.00  0.00           H
ATOM  13993  CB  ASP B 233      72.660  89.310  27.580  1.00  0.00           C
ATOM  13994  HB1 ASP B 233      73.140  90.290  27.770  1.00  0.00           H
ATOM  13995  HB2 ASP B 233      71.920  89.110  28.390  1.00  0.00           H
ATOM  13996  CG  ASP B 233      71.800  89.340  26.290  1.00  0.00           C
ATOM  13997  OD1 ASP B 233      71.920  88.480  25.420  1.00  0.00           O
ATOM  13998  OD2 ASP B 233      71.040  90.340  26.140  1.00  0.00           O
ATOM  13999  C   ASP B 233      74.890  88.350  26.660  1.00  0.00           C
ATOM  14000  O   ASP B 233      75.980  88.760  27.030  1.00  0.00           O
ATOM  14001  N   LEU B 234      74.610  88.010  25.390  1.00  0.00           N
ATOM  14002  HN  LEU B 234      73.690  87.630  25.280  1.00  0.00           H
ATOM  14003  CA  LEU B 234      75.470  88.130  24.250  1.00  0.00           C
ATOM  14004  HA  LEU B 234      76.510  88.280  24.510  1.00  0.00           H
ATOM  14005  CB  LEU B 234      75.450  86.810  23.500  1.00  0.00           C
ATOM  14006  HB1 LEU B 234      76.080  86.780  22.590  1.00  0.00           H
ATOM  14007  HB2 LEU B 234      74.370  86.670  23.270  1.00  0.00           H
ATOM  14008  CG  LEU B 234      76.020  85.630  24.340  1.00  0.00           C
ATOM  14009  HG  LEU B 234      75.500  85.670  25.320  1.00  0.00           H
ATOM  14010  CD1 LEU B 234      75.630  84.260  23.750  1.00  0.00           C
ATOM  14011 1HD1 LEU B 234      75.860  83.450  24.480  1.00  0.00           H
ATOM  14012 2HD1 LEU B 234      76.110  84.100  22.770  1.00  0.00           H
ATOM  14013 3HD1 LEU B 234      74.550  84.350  23.490  1.00  0.00           H
ATOM  14014  CD2 LEU B 234      77.550  85.640  24.670  1.00  0.00           C
ATOM  14015 1HD2 LEU B 234      78.180  85.460  23.770  1.00  0.00           H
ATOM  14016 2HD2 LEU B 234      77.720  84.760  25.340  1.00  0.00           H
ATOM  14017 3HD2 LEU B 234      77.750  86.620  25.140  1.00  0.00           H
ATOM  14018  C   LEU B 234      75.090  89.320  23.380  1.00  0.00           C
ATOM  14019  O   LEU B 234      75.850  89.750  22.570  1.00  0.00           O
ATOM  14020  N   THR B 235      73.790  89.790  23.650  1.00  0.00           N
ATOM  14021  HN  THR B 235      73.150  89.330  24.260  1.00  0.00           H
ATOM  14022  CA  THR B 235      73.370  91.060  23.090  1.00  0.00           C
ATOM  14023  HA  THR B 235      73.560  90.990  22.030  1.00  0.00           H
ATOM  14024  CB  THR B 235      71.830  91.390  23.330  1.00  0.00           C
ATOM  14025  HB  THR B 235      71.610  91.810  24.340  1.00  0.00           H
ATOM  14026  OG1 THR B 235      71.030  90.320  23.140  1.00  0.00           O
ATOM  14027  HG1 THR B 235      71.150  89.830  23.950  1.00  0.00           H
ATOM  14028  CG2 THR B 235      71.460  92.490  22.260  1.00  0.00           C
ATOM  14029 1HG2 THR B 235      71.820  92.110  21.280  1.00  0.00           H
ATOM  14030 2HG2 THR B 235      71.810  93.510  22.540  1.00  0.00           H
ATOM  14031 3HG2 THR B 235      70.350  92.450  22.150  1.00  0.00           H
ATOM  14032  C   THR B 235      74.210  92.260  23.520  1.00  0.00           C
ATOM  14033  O   THR B 235      74.320  92.440  24.740  1.00  0.00           O
ATOM  14034  N   ASP B 236      74.620  93.030  22.540  1.00  0.00           N
ATOM  14035  HN  ASP B 236      74.470  92.700  21.610  1.00  0.00           H
ATOM  14036  CA  ASP B 236      75.480  94.170  22.790  1.00  0.00           C
ATOM  14037  HA  ASP B 236      75.990  93.990  23.720  1.00  0.00           H
ATOM  14038  CB  ASP B 236      76.580  94.340  21.650  1.00  0.00           C
ATOM  14039  HB1 ASP B 236      76.080  94.800  20.780  1.00  0.00           H
ATOM  14040  HB2 ASP B 236      77.090  93.370  21.460  1.00  0.00           H
ATOM  14041  CG  ASP B 236      77.700  95.300  22.100  1.00  0.00           C
ATOM  14042  OD1 ASP B 236      77.600  95.910  23.210  1.00  0.00           O
ATOM  14043  OD2 ASP B 236      78.640  95.510  21.250  1.00  0.00           O
ATOM  14044  C   ASP B 236      74.680  95.390  22.880  1.00  0.00           C
ATOM  14045  O   ASP B 236      74.160  95.900  21.880  1.00  0.00           O
ATOM  14046  N   ARG B 237      74.610  96.010  24.110  1.00  0.00           N
ATOM  14047  HN  ARG B 237      75.110  95.630  24.890  1.00  0.00           H
ATOM  14048  CA  ARG B 237      74.090  97.360  24.230  1.00  0.00           C
ATOM  14049  HA  ARG B 237      73.930  97.870  23.300  1.00  0.00           H
ATOM  14050  CB  ARG B 237      72.700  97.480  24.950  1.00  0.00           C
ATOM  14051  HB1 ARG B 237      71.900  97.060  24.300  1.00  0.00           H
ATOM  14052  HB2 ARG B 237      72.410  98.540  25.110  1.00  0.00           H
ATOM  14053  CG  ARG B 237      72.580  97.090  26.460  1.00  0.00           C
ATOM  14054  HG1 ARG B 237      71.700  97.580  26.920  1.00  0.00           H
ATOM  14055  HG2 ARG B 237      73.410  97.550  27.030  1.00  0.00           H
ATOM  14056  CD  ARG B 237      72.470  95.580  26.730  1.00  0.00           C
ATOM  14057  HD1 ARG B 237      72.620  95.360  27.810  1.00  0.00           H
ATOM  14058  HD2 ARG B 237      73.270  95.020  26.190  1.00  0.00           H
ATOM  14059  NE  ARG B 237      71.140  95.180  26.220  1.00  0.00           N
ATOM  14060  HE  ARG B 237      70.410  95.870  26.180  1.00  0.00           H
ATOM  14061  CZ  ARG B 237      70.640  93.950  26.320  1.00  0.00           C
ATOM  14062  NH1 ARG B 237      71.420  92.950  26.750  1.00  0.00           N
ATOM  14063 1HH1 ARG B 237      72.410  92.980  26.770  1.00  0.00           H
ATOM  14064 2HH1 ARG B 237      71.130  91.990  26.690  1.00  0.00           H
ATOM  14065  NH2 ARG B 237      69.440  93.640  25.910  1.00  0.00           N
ATOM  14066 1HH2 ARG B 237      68.850  94.280  25.420  1.00  0.00           H
ATOM  14067 2HH2 ARG B 237      69.000  92.760  26.080  1.00  0.00           H
ATOM  14068  C   ARG B 237      75.020  98.270  24.890  1.00  0.00           C
ATOM  14069  O   ARG B 237      74.690  99.210  25.630  1.00  0.00           O
ATOM  14070  N   ASP B 238      76.320  97.990  24.660  1.00  0.00           N
ATOM  14071  HN  ASP B 238      76.550  97.210  24.090  1.00  0.00           H
ATOM  14072  CA  ASP B 238      77.450  98.650  25.360  1.00  0.00           C
ATOM  14073  HA  ASP B 238      78.190  98.120  24.780  1.00  0.00           H
ATOM  14074  CB  ASP B 238      77.470 100.160  25.020  1.00  0.00           C
ATOM  14075  HB1 ASP B 238      78.450 100.470  25.450  1.00  0.00           H
ATOM  14076  HB2 ASP B 238      76.570 100.700  25.390  1.00  0.00           H
ATOM  14077  CG  ASP B 238      77.700 100.430  23.570  1.00  0.00           C
ATOM  14078  OD1 ASP B 238      78.520  99.710  22.880  1.00  0.00           O
ATOM  14079  OD2 ASP B 238      77.140 101.440  23.060  1.00  0.00           O
ATOM  14080  C   ASP B 238      77.470  98.500  26.860  1.00  0.00           C
ATOM  14081  O   ASP B 238      76.620  97.850  27.500  1.00  0.00           O
ATOM  14082  N   SER B 239      78.570  98.910  27.510  1.00  0.00           N
ATOM  14083  HN  SER B 239      79.300  99.320  26.970  1.00  0.00           H
ATOM  14084  CA  SER B 239      78.920  98.380  28.810  1.00  0.00           C
ATOM  14085  HA  SER B 239      78.710  97.320  28.850  1.00  0.00           H
ATOM  14086  CB  SER B 239      80.410  98.670  29.200  1.00  0.00           C
ATOM  14087  HB1 SER B 239      80.630  98.430  30.260  1.00  0.00           H
ATOM  14088  HB2 SER B 239      80.460  99.760  28.980  1.00  0.00           H
ATOM  14089  OG  SER B 239      81.180  97.860  28.300  1.00  0.00           O
ATOM  14090  HG1 SER B 239      80.640  97.120  28.030  1.00  0.00           H
ATOM  14091  C   SER B 239      78.090  99.040  29.880  1.00  0.00           C
ATOM  14092  O   SER B 239      78.050 100.300  29.990  1.00  0.00           O
ATOM  14093  N   PHE B 240      77.390  98.270  30.740  1.00  0.00           N
ATOM  14094  HN  PHE B 240      77.460  97.290  30.600  1.00  0.00           H
ATOM  14095  CA  PHE B 240      76.530  98.850  31.850  1.00  0.00           C
ATOM  14096  HA  PHE B 240      76.400  99.910  31.680  1.00  0.00           H
ATOM  14097  CB  PHE B 240      75.030  98.350  31.730  1.00  0.00           C
ATOM  14098  HB1 PHE B 240      74.560  98.690  30.790  1.00  0.00           H
ATOM  14099  HB2 PHE B 240      74.420  98.850  32.520  1.00  0.00           H
ATOM  14100  CG  PHE B 240      74.990  96.860  31.910  1.00  0.00           C
ATOM  14101  CD1 PHE B 240      74.760  96.300  33.200  1.00  0.00           C
ATOM  14102  HD1 PHE B 240      74.800  96.920  34.080  1.00  0.00           H
ATOM  14103  CE1 PHE B 240      74.610  94.890  33.240  1.00  0.00           C
ATOM  14104  HE1 PHE B 240      74.360  94.380  34.160  1.00  0.00           H
ATOM  14105  CZ  PHE B 240      74.570  94.100  32.110  1.00  0.00           C
ATOM  14106  HZ  PHE B 240      74.340  93.040  32.180  1.00  0.00           H
ATOM  14107  CD2 PHE B 240      75.020  96.060  30.770  1.00  0.00           C
ATOM  14108  HD2 PHE B 240      75.340  96.450  29.820  1.00  0.00           H
ATOM  14109  CE2 PHE B 240      74.790  94.670  30.850  1.00  0.00           C
ATOM  14110  HE2 PHE B 240      74.880  94.000  30.010  1.00  0.00           H
ATOM  14111  C   PHE B 240      77.040  98.670  33.310  1.00  0.00           C
ATOM  14112  O   PHE B 240      76.440  99.180  34.230  1.00  0.00           O
ATOM  14113  N   PHE B 241      78.200  97.970  33.540  1.00  0.00           N
ATOM  14114  HN  PHE B 241      78.570  97.430  32.790  1.00  0.00           H
ATOM  14115  CA  PHE B 241      78.860  97.910  34.840  1.00  0.00           C
ATOM  14116  HA  PHE B 241      78.080  97.550  35.500  1.00  0.00           H
ATOM  14117  CB  PHE B 241      80.010  96.980  34.760  1.00  0.00           C
ATOM  14118  HB1 PHE B 241      80.470  96.850  35.760  1.00  0.00           H
ATOM  14119  HB2 PHE B 241      80.800  97.390  34.100  1.00  0.00           H
ATOM  14120  CG  PHE B 241      79.850  95.650  34.190  1.00  0.00           C
ATOM  14121  CD1 PHE B 241      78.580  94.990  34.160  1.00  0.00           C
ATOM  14122  HD1 PHE B 241      77.700  95.390  34.630  1.00  0.00           H
ATOM  14123  CE1 PHE B 241      78.530  93.740  33.590  1.00  0.00           C
ATOM  14124  HE1 PHE B 241      77.550  93.270  33.610  1.00  0.00           H
ATOM  14125  CZ  PHE B 241      79.600  93.100  32.940  1.00  0.00           C
ATOM  14126  HZ  PHE B 241      79.530  92.140  32.450  1.00  0.00           H
ATOM  14127  CD2 PHE B 241      81.000  95.000  33.500  1.00  0.00           C
ATOM  14128  HD2 PHE B 241      81.960  95.490  33.390  1.00  0.00           H
ATOM  14129  CE2 PHE B 241      80.820  93.820  32.890  1.00  0.00           C
ATOM  14130  HE2 PHE B 241      81.620  93.410  32.310  1.00  0.00           H
ATOM  14131  C   PHE B 241      79.130  99.280  35.490  1.00  0.00           C
ATOM  14132  O   PHE B 241      79.420 100.290  34.880  1.00  0.00           O
ATOM  14133  N   ASP B 242      79.010  99.350  36.870  1.00  0.00           N
ATOM  14134  HN  ASP B 242      78.700  98.560  37.390  1.00  0.00           H
ATOM  14135  CA  ASP B 242      79.210 100.570  37.600  1.00  0.00           C
ATOM  14136  HA  ASP B 242      78.990 101.450  37.020  1.00  0.00           H
ATOM  14137  CB  ASP B 242      78.160 100.660  38.750  1.00  0.00           C
ATOM  14138  HB1 ASP B 242      77.100 100.630  38.400  1.00  0.00           H
ATOM  14139  HB2 ASP B 242      78.280 101.640  39.250  1.00  0.00           H
ATOM  14140  CG  ASP B 242      78.200  99.550  39.780  1.00  0.00           C
ATOM  14141  OD1 ASP B 242      79.060  98.690  39.730  1.00  0.00           O
ATOM  14142  OD2 ASP B 242      77.300  99.610  40.680  1.00  0.00           O
ATOM  14143  C   ASP B 242      80.620 100.670  38.140  1.00  0.00           C
ATOM  14144  O   ASP B 242      81.470  99.820  37.910  1.00  0.00           O
ATOM  14145  N   SER B 243      80.990 101.710  38.910  1.00  0.00           N
ATOM  14146  HN  SER B 243      80.300 102.420  39.030  1.00  0.00           H
ATOM  14147  CA  SER B 243      82.390 101.990  39.330  1.00  0.00           C
ATOM  14148  HA  SER B 243      83.040 102.190  38.500  1.00  0.00           H
ATOM  14149  CB  SER B 243      82.540 103.330  40.090  1.00  0.00           C
ATOM  14150  HB1 SER B 243      81.880 103.280  40.980  1.00  0.00           H
ATOM  14151  HB2 SER B 243      82.350 104.200  39.420  1.00  0.00           H
ATOM  14152  OG  SER B 243      83.880 103.540  40.530  1.00  0.00           O
ATOM  14153  HG1 SER B 243      84.430 103.700  39.760  1.00  0.00           H
ATOM  14154  C   SER B 243      83.020 100.790  40.150  1.00  0.00           C
ATOM  14155  O   SER B 243      84.150 100.460  39.870  1.00  0.00           O
ATOM  14156  N   LYS B 244      82.320 100.310  41.180  1.00  0.00           N
ATOM  14157  HN  LYS B 244      81.490 100.830  41.370  1.00  0.00           H
ATOM  14158  CA  LYS B 244      82.670  99.170  42.010  1.00  0.00           C
ATOM  14159  HA  LYS B 244      83.630  99.320  42.490  1.00  0.00           H
ATOM  14160  CB  LYS B 244      81.510  98.940  43.030  1.00  0.00           C
ATOM  14161  HB1 LYS B 244      80.480  99.010  42.620  1.00  0.00           H
ATOM  14162  HB2 LYS B 244      81.680  99.880  43.600  1.00  0.00           H
ATOM  14163  CG  LYS B 244      81.560  97.720  43.990  1.00  0.00           C
ATOM  14164  HG1 LYS B 244      80.980  97.870  44.920  1.00  0.00           H
ATOM  14165  HG2 LYS B 244      82.600  97.610  44.350  1.00  0.00           H
ATOM  14166  CD  LYS B 244      80.940  96.390  43.370  1.00  0.00           C
ATOM  14167  HD1 LYS B 244      81.770  95.960  42.760  1.00  0.00           H
ATOM  14168  HD2 LYS B 244      80.030  96.660  42.800  1.00  0.00           H
ATOM  14169  CE  LYS B 244      80.560  95.380  44.450  1.00  0.00           C
ATOM  14170  HE1 LYS B 244      79.830  95.770  45.180  1.00  0.00           H
ATOM  14171  HE2 LYS B 244      81.440  95.250  45.110  1.00  0.00           H
ATOM  14172  NZ  LYS B 244      80.210  94.040  43.890  1.00  0.00           N
ATOM  14173  HZ1 LYS B 244      81.060  93.640  43.440  1.00  0.00           H
ATOM  14174  HZ2 LYS B 244      79.450  94.160  43.190  1.00  0.00           H
ATOM  14175  HZ3 LYS B 244      79.960  93.370  44.640  1.00  0.00           H
ATOM  14176  C   LYS B 244      82.790  97.890  41.220  1.00  0.00           C
ATOM  14177  O   LYS B 244      83.700  97.140  41.380  1.00  0.00           O
ATOM  14178  N   THR B 245      81.840  97.640  40.200  1.00  0.00           N
ATOM  14179  HN  THR B 245      81.090  98.290  40.130  1.00  0.00           H
ATOM  14180  CA  THR B 245      81.930  96.450  39.370  1.00  0.00           C
ATOM  14181  HA  THR B 245      82.060  95.580  40.000  1.00  0.00           H
ATOM  14182  CB  THR B 245      80.630  96.210  38.510  1.00  0.00           C
ATOM  14183  HB  THR B 245      80.410  97.100  37.880  1.00  0.00           H
ATOM  14184  OG1 THR B 245      79.480  96.100  39.350  1.00  0.00           O
ATOM  14185  HG1 THR B 245      79.220  96.930  39.750  1.00  0.00           H
ATOM  14186  CG2 THR B 245      80.710  94.930  37.660  1.00  0.00           C
ATOM  14187 1HG2 THR B 245      81.460  95.120  36.860  1.00  0.00           H
ATOM  14188 2HG2 THR B 245      79.790  94.680  37.100  1.00  0.00           H
ATOM  14189 3HG2 THR B 245      80.970  94.070  38.320  1.00  0.00           H
ATOM  14190  C   THR B 245      83.120  96.380  38.420  1.00  0.00           C
ATOM  14191  O   THR B 245      83.910  95.440  38.320  1.00  0.00           O
ATOM  14192  N   ARG B 246      83.330  97.540  37.700  1.00  0.00           N
ATOM  14193  HN  ARG B 246      82.790  98.370  37.830  1.00  0.00           H
ATOM  14194  CA  ARG B 246      84.470  97.750  36.770  1.00  0.00           C
ATOM  14195  HA  ARG B 246      84.530  96.920  36.090  1.00  0.00           H
ATOM  14196  CB  ARG B 246      84.310  99.050  35.990  1.00  0.00           C
ATOM  14197  HB1 ARG B 246      85.140  99.070  35.240  1.00  0.00           H
ATOM  14198  HB2 ARG B 246      84.270  99.880  36.730  1.00  0.00           H
ATOM  14199  CG  ARG B 246      82.990  99.100  35.160  1.00  0.00           C
ATOM  14200  HG1 ARG B 246      82.060  98.910  35.740  1.00  0.00           H
ATOM  14201  HG2 ARG B 246      83.000  98.200  34.510  1.00  0.00           H
ATOM  14202  CD  ARG B 246      82.710 100.430  34.470  1.00  0.00           C
ATOM  14203  HD1 ARG B 246      82.700 101.100  35.350  1.00  0.00           H
ATOM  14204  HD2 ARG B 246      81.780 100.460  33.860  1.00  0.00           H
ATOM  14205  NE  ARG B 246      83.960 100.690  33.660  1.00  0.00           N
ATOM  14206  HE  ARG B 246      84.820 101.020  34.060  1.00  0.00           H
ATOM  14207  CZ  ARG B 246      84.200 100.580  32.350  1.00  0.00           C
ATOM  14208  NH1 ARG B 246      83.220 100.210  31.530  1.00  0.00           N
ATOM  14209 1HH1 ARG B 246      82.320 100.450  31.880  1.00  0.00           H
ATOM  14210 2HH1 ARG B 246      83.430 100.350  30.560  1.00  0.00           H
ATOM  14211  NH2 ARG B 246      85.390 100.810  31.820  1.00  0.00           N
ATOM  14212 1HH2 ARG B 246      86.200 100.660  32.400  1.00  0.00           H
ATOM  14213 2HH2 ARG B 246      85.460 100.560  30.860  1.00  0.00           H
ATOM  14214  C   ARG B 246      85.750  97.680  37.590  1.00  0.00           C
ATOM  14215  O   ARG B 246      86.730  97.070  37.130  1.00  0.00           O
ATOM  14216  N   SER B 247      85.790  98.310  38.810  1.00  0.00           N
ATOM  14217  HN  SER B 247      85.020  98.890  39.070  1.00  0.00           H
ATOM  14218  CA  SER B 247      86.930  98.300  39.670  1.00  0.00           C
ATOM  14219  HA  SER B 247      87.760  98.600  39.050  1.00  0.00           H
ATOM  14220  CB  SER B 247      86.710  99.130  41.020  1.00  0.00           C
ATOM  14221  HB1 SER B 247      85.810  98.780  41.560  1.00  0.00           H
ATOM  14222  HB2 SER B 247      86.560 100.200  40.770  1.00  0.00           H
ATOM  14223  OG  SER B 247      87.830  98.960  41.880  1.00  0.00           O
ATOM  14224  HG1 SER B 247      88.550  99.430  41.450  1.00  0.00           H
ATOM  14225  C   SER B 247      87.310  96.850  40.120  1.00  0.00           C
ATOM  14226  O   SER B 247      88.530  96.500  40.200  1.00  0.00           O
ATOM  14227  N   THR B 248      86.320  95.960  40.330  1.00  0.00           N
ATOM  14228  HN  THR B 248      85.400  96.330  40.390  1.00  0.00           H
ATOM  14229  CA  THR B 248      86.540  94.510  40.560  1.00  0.00           C
ATOM  14230  HA  THR B 248      87.300  94.450  41.320  1.00  0.00           H
ATOM  14231  CB  THR B 248      85.200  93.890  41.210  1.00  0.00           C
ATOM  14232  HB  THR B 248      84.400  93.820  40.440  1.00  0.00           H
ATOM  14233  OG1 THR B 248      84.690  94.740  42.240  1.00  0.00           O
ATOM  14234  HG1 THR B 248      84.260  95.550  41.950  1.00  0.00           H
ATOM  14235  CG2 THR B 248      85.430  92.530  41.810  1.00  0.00           C
ATOM  14236 1HG2 THR B 248      84.380  92.240  42.030  1.00  0.00           H
ATOM  14237 2HG2 THR B 248      86.040  92.580  42.730  1.00  0.00           H
ATOM  14238 3HG2 THR B 248      85.860  91.810  41.080  1.00  0.00           H
ATOM  14239  C   THR B 248      87.040  93.710  39.410  1.00  0.00           C
ATOM  14240  O   THR B 248      87.880  92.830  39.570  1.00  0.00           O
ATOM  14241  N   ILE B 249      86.500  94.010  38.140  1.00  0.00           N
ATOM  14242  HN  ILE B 249      85.750  94.670  38.110  1.00  0.00           H
ATOM  14243  CA  ILE B 249      86.900  93.450  36.830  1.00  0.00           C
ATOM  14244  HA  ILE B 249      86.800  92.390  37.010  1.00  0.00           H
ATOM  14245  CB  ILE B 249      86.100  93.970  35.650  1.00  0.00           C
ATOM  14246  HB  ILE B 249      86.020  95.050  35.910  1.00  0.00           H
ATOM  14247  CG2 ILE B 249      86.630  93.740  34.240  1.00  0.00           C
ATOM  14248 1HG2 ILE B 249      86.100  94.420  33.540  1.00  0.00           H
ATOM  14249 2HG2 ILE B 249      86.620  92.660  33.970  1.00  0.00           H
ATOM  14250 3HG2 ILE B 249      87.710  93.980  34.090  1.00  0.00           H
ATOM  14251  CG1 ILE B 249      84.690  93.440  35.700  1.00  0.00           C
ATOM  14252 1HG1 ILE B 249      84.230  93.710  34.720  1.00  0.00           H
ATOM  14253 2HG1 ILE B 249      83.990  94.060  36.310  1.00  0.00           H
ATOM  14254  CD  ILE B 249      84.410  92.030  36.070  1.00  0.00           C
ATOM  14255  HD1 ILE B 249      84.730  91.250  35.350  1.00  0.00           H
ATOM  14256  HD2 ILE B 249      83.310  91.890  36.030  1.00  0.00           H
ATOM  14257  HD3 ILE B 249      84.800  91.820  37.090  1.00  0.00           H
ATOM  14258  C   ILE B 249      88.360  93.790  36.680  1.00  0.00           C
ATOM  14259  O   ILE B 249      89.180  92.910  36.460  1.00  0.00           O
ATOM  14260  N   VAL B 250      88.780  95.040  36.930  1.00  0.00           N
ATOM  14261  HN  VAL B 250      88.160  95.820  36.990  1.00  0.00           H
ATOM  14262  CA  VAL B 250      90.180  95.330  36.880  1.00  0.00           C
ATOM  14263  HA  VAL B 250      90.540  94.900  35.960  1.00  0.00           H
ATOM  14264  CB  VAL B 250      90.330  96.880  36.960  1.00  0.00           C
ATOM  14265  HB  VAL B 250      89.600  97.270  37.710  1.00  0.00           H
ATOM  14266  CG1 VAL B 250      91.800  97.270  37.210  1.00  0.00           C
ATOM  14267 1HG1 VAL B 250      91.900  97.060  38.300  1.00  0.00           H
ATOM  14268 2HG1 VAL B 250      91.950  98.320  36.910  1.00  0.00           H
ATOM  14269 3HG1 VAL B 250      92.460  96.570  36.650  1.00  0.00           H
ATOM  14270  CG2 VAL B 250      89.920  97.470  35.650  1.00  0.00           C
ATOM  14271 1HG2 VAL B 250      90.350  96.840  34.840  1.00  0.00           H
ATOM  14272 2HG2 VAL B 250      90.300  98.500  35.530  1.00  0.00           H
ATOM  14273 3HG2 VAL B 250      88.840  97.410  35.370  1.00  0.00           H
ATOM  14274  C   VAL B 250      91.030  94.620  37.900  1.00  0.00           C
ATOM  14275  O   VAL B 250      92.110  94.160  37.540  1.00  0.00           O
ATOM  14276  N   TYR B 251      90.570  94.510  39.150  1.00  0.00           N
ATOM  14277  HN  TYR B 251      89.840  95.110  39.460  1.00  0.00           H
ATOM  14278  CA  TYR B 251      91.290  93.820  40.140  1.00  0.00           C
ATOM  14279  HA  TYR B 251      92.230  94.340  40.210  1.00  0.00           H
ATOM  14280  CB  TYR B 251      90.730  94.010  41.600  1.00  0.00           C
ATOM  14281  HB1 TYR B 251      89.860  93.330  41.700  1.00  0.00           H
ATOM  14282  HB2 TYR B 251      90.500  95.090  41.730  1.00  0.00           H
ATOM  14283  CG  TYR B 251      91.810  93.710  42.630  1.00  0.00           C
ATOM  14284  CD1 TYR B 251      92.820  94.680  42.910  1.00  0.00           C
ATOM  14285  HD1 TYR B 251      92.720  95.700  42.560  1.00  0.00           H
ATOM  14286  CE1 TYR B 251      93.900  94.440  43.710  1.00  0.00           C
ATOM  14287  HE1 TYR B 251      94.580  95.190  44.100  1.00  0.00           H
ATOM  14288  CZ  TYR B 251      94.080  93.150  44.210  1.00  0.00           C
ATOM  14289  OH  TYR B 251      95.060  92.980  45.160  1.00  0.00           O
ATOM  14290  HH  TYR B 251      95.470  93.790  45.460  1.00  0.00           H
ATOM  14291  CD2 TYR B 251      91.980  92.410  43.150  1.00  0.00           C
ATOM  14292  HD2 TYR B 251      91.260  91.600  43.070  1.00  0.00           H
ATOM  14293  CE2 TYR B 251      93.110  92.170  43.900  1.00  0.00           C
ATOM  14294  HE2 TYR B 251      93.200  91.180  44.310  1.00  0.00           H
ATOM  14295  C   TYR B 251      91.660  92.390  39.800  1.00  0.00           C
ATOM  14296  O   TYR B 251      92.780  91.980  40.160  1.00  0.00           O
ATOM  14297  N   GLU B 252      90.780  91.590  39.110  1.00  0.00           N
ATOM  14298  HN  GLU B 252      89.880  91.980  38.970  1.00  0.00           H
ATOM  14299  CA  GLU B 252      91.050  90.210  38.690  1.00  0.00           C
ATOM  14300  HA  GLU B 252      91.210  89.500  39.490  1.00  0.00           H
ATOM  14301  CB  GLU B 252      89.820  89.740  37.830  1.00  0.00           C
ATOM  14302  HB1 GLU B 252      89.900  88.720  37.390  1.00  0.00           H
ATOM  14303  HB2 GLU B 252      89.630  90.480  37.030  1.00  0.00           H
ATOM  14304  CG  GLU B 252      88.550  89.590  38.670  1.00  0.00           C
ATOM  14305  HG1 GLU B 252      87.620  89.560  38.050  1.00  0.00           H
ATOM  14306  HG2 GLU B 252      88.320  90.490  39.270  1.00  0.00           H
ATOM  14307  CD  GLU B 252      88.630  88.500  39.660  1.00  0.00           C
ATOM  14308  OE1 GLU B 252      88.570  88.790  40.870  1.00  0.00           O
ATOM  14309  OE2 GLU B 252      88.720  87.300  39.280  1.00  0.00           O
ATOM  14310  C   GLU B 252      92.290  90.080  37.860  1.00  0.00           C
ATOM  14311  O   GLU B 252      93.060  89.080  37.930  1.00  0.00           O
ATOM  14312  N   ILE B 253      92.520  91.160  37.050  1.00  0.00           N
ATOM  14313  HN  ILE B 253      91.890  91.940  37.070  1.00  0.00           H
ATOM  14314  CA  ILE B 253      93.670  91.350  36.150  1.00  0.00           C
ATOM  14315  HA  ILE B 253      93.910  90.480  35.560  1.00  0.00           H
ATOM  14316  CB  ILE B 253      93.490  92.440  35.090  1.00  0.00           C
ATOM  14317  HB  ILE B 253      93.680  93.440  35.540  1.00  0.00           H
ATOM  14318  CG2 ILE B 253      94.550  92.270  33.990  1.00  0.00           C
ATOM  14319 1HG2 ILE B 253      94.550  91.310  33.430  1.00  0.00           H
ATOM  14320 2HG2 ILE B 253      95.520  92.150  34.520  1.00  0.00           H
ATOM  14321 3HG2 ILE B 253      94.630  93.160  33.330  1.00  0.00           H
ATOM  14322  CG1 ILE B 253      92.060  92.460  34.500  1.00  0.00           C
ATOM  14323 1HG1 ILE B 253      91.970  93.250  33.720  1.00  0.00           H
ATOM  14324 2HG1 ILE B 253      91.330  92.760  35.280  1.00  0.00           H
ATOM  14325  CD  ILE B 253      91.510  91.140  33.890  1.00  0.00           C
ATOM  14326  HD1 ILE B 253      91.340  90.480  34.760  1.00  0.00           H
ATOM  14327  HD2 ILE B 253      92.100  90.710  33.050  1.00  0.00           H
ATOM  14328  HD3 ILE B 253      90.570  91.240  33.300  1.00  0.00           H
ATOM  14329  C   ILE B 253      94.920  91.630  37.010  1.00  0.00           C
ATOM  14330  O   ILE B 253      96.050  91.120  36.830  1.00  0.00           O
ATOM  14331  N   LEU B 254      94.780  92.380  38.130  1.00  0.00           N
ATOM  14332  HN  LEU B 254      93.820  92.620  38.290  1.00  0.00           H
ATOM  14333  CA  LEU B 254      95.860  92.720  39.070  1.00  0.00           C
ATOM  14334  HA  LEU B 254      96.740  92.890  38.470  1.00  0.00           H
ATOM  14335  CB  LEU B 254      95.460  93.900  39.980  1.00  0.00           C
ATOM  14336  HB1 LEU B 254      96.270  94.250  40.650  1.00  0.00           H
ATOM  14337  HB2 LEU B 254      94.620  93.630  40.650  1.00  0.00           H
ATOM  14338  CG  LEU B 254      95.000  95.230  39.280  1.00  0.00           C
ATOM  14339  HG  LEU B 254      94.040  95.030  38.760  1.00  0.00           H
ATOM  14340  CD1 LEU B 254      94.740  96.320  40.290  1.00  0.00           C
ATOM  14341 1HD1 LEU B 254      95.620  96.630  40.890  1.00  0.00           H
ATOM  14342 2HD1 LEU B 254      93.890  96.040  40.960  1.00  0.00           H
ATOM  14343 3HD1 LEU B 254      94.450  97.200  39.690  1.00  0.00           H
ATOM  14344  CD2 LEU B 254      96.150  95.570  38.260  1.00  0.00           C
ATOM  14345 1HD2 LEU B 254      97.050  96.020  38.740  1.00  0.00           H
ATOM  14346 2HD2 LEU B 254      95.670  96.380  37.670  1.00  0.00           H
ATOM  14347 3HD2 LEU B 254      96.450  94.690  37.650  1.00  0.00           H
ATOM  14348  C   LEU B 254      96.270  91.550  39.980  1.00  0.00           C
ATOM  14349  O   LEU B 254      97.390  91.430  40.450  1.00  0.00           O
ATOM  14350  N   LYS B 255      95.440  90.600  40.240  1.00  0.00           N
ATOM  14351  HN  LYS B 255      94.530  90.700  39.840  1.00  0.00           H
ATOM  14352  CA  LYS B 255      95.680  89.390  41.050  1.00  0.00           C
ATOM  14353  HA  LYS B 255      96.300  89.590  41.910  1.00  0.00           H
ATOM  14354  CB  LYS B 255      94.250  88.830  41.440  1.00  0.00           C
ATOM  14355  HB1 LYS B 255      93.700  88.540  40.520  1.00  0.00           H
ATOM  14356  HB2 LYS B 255      93.670  89.560  42.040  1.00  0.00           H
ATOM  14357  CG  LYS B 255      94.300  87.580  42.330  1.00  0.00           C
ATOM  14358  HG1 LYS B 255      94.820  86.730  41.840  1.00  0.00           H
ATOM  14359  HG2 LYS B 255      93.290  87.190  42.580  1.00  0.00           H
ATOM  14360  CD  LYS B 255      94.820  87.660  43.840  1.00  0.00           C
ATOM  14361  HD1 LYS B 255      94.510  86.680  44.260  1.00  0.00           H
ATOM  14362  HD2 LYS B 255      94.260  88.500  44.300  1.00  0.00           H
ATOM  14363  CE  LYS B 255      96.300  87.860  44.170  1.00  0.00           C
ATOM  14364  HE1 LYS B 255      96.500  87.840  45.260  1.00  0.00           H
ATOM  14365  HE2 LYS B 255      96.710  88.840  43.840  1.00  0.00           H
ATOM  14366  NZ  LYS B 255      97.170  86.770  43.560  1.00  0.00           N
ATOM  14367  HZ1 LYS B 255      98.120  86.890  43.970  1.00  0.00           H
ATOM  14368  HZ2 LYS B 255      97.140  86.940  42.540  1.00  0.00           H
ATOM  14369  HZ3 LYS B 255      96.790  85.870  43.910  1.00  0.00           H
ATOM  14370  C   LYS B 255      96.370  88.260  40.290  1.00  0.00           C
ATOM  14371  O   LYS B 255      97.040  87.390  40.830  1.00  0.00           O
ATOM  14372  N   ARG B 256      96.130  88.260  38.940  1.00  0.00           N
ATOM  14373  HN  ARG B 256      95.900  89.100  38.450  1.00  0.00           H
ATOM  14374  CA  ARG B 256      96.470  87.070  38.110  1.00  0.00           C
ATOM  14375  HA  ARG B 256      96.900  86.310  38.750  1.00  0.00           H
ATOM  14376  CB  ARG B 256      95.240  86.640  37.230  1.00  0.00           C
ATOM  14377  HB1 ARG B 256      95.510  85.840  36.510  1.00  0.00           H
ATOM  14378  HB2 ARG B 256      94.870  87.440  36.560  1.00  0.00           H
ATOM  14379  CG  ARG B 256      94.000  86.020  37.990  1.00  0.00           C
ATOM  14380  HG1 ARG B 256      93.180  85.780  37.290  1.00  0.00           H
ATOM  14381  HG2 ARG B 256      93.530  86.780  38.650  1.00  0.00           H
ATOM  14382  CD  ARG B 256      94.320  84.930  38.980  1.00  0.00           C
ATOM  14383  HD1 ARG B 256      94.970  85.270  39.810  1.00  0.00           H
ATOM  14384  HD2 ARG B 256      94.890  84.150  38.440  1.00  0.00           H
ATOM  14385  NE  ARG B 256      93.020  84.380  39.580  1.00  0.00           N
ATOM  14386  HE  ARG B 256      92.250  84.480  38.950  1.00  0.00           H
ATOM  14387  CZ  ARG B 256      92.840  84.090  40.880  1.00  0.00           C
ATOM  14388  NH1 ARG B 256      93.860  84.060  41.690  1.00  0.00           N
ATOM  14389 1HH1 ARG B 256      94.780  84.030  41.310  1.00  0.00           H
ATOM  14390 2HH1 ARG B 256      93.700  83.560  42.550  1.00  0.00           H
ATOM  14391  NH2 ARG B 256      91.600  83.760  41.320  1.00  0.00           N
ATOM  14392 1HH2 ARG B 256      90.820  84.070  40.790  1.00  0.00           H
ATOM  14393 2HH2 ARG B 256      91.420  83.460  42.260  1.00  0.00           H
ATOM  14394  C   ARG B 256      97.570  87.460  37.120  1.00  0.00           C
ATOM  14395  O   ARG B 256      97.460  88.510  36.570  1.00  0.00           O
ATOM  14396  N   THR B 257      98.590  86.580  36.940  1.00  0.00           N
ATOM  14397  HN  THR B 257      98.440  85.660  37.300  1.00  0.00           H
ATOM  14398  CA  THR B 257      99.870  86.790  36.180  1.00  0.00           C
ATOM  14399  HA  THR B 257     100.500  85.930  36.370  1.00  0.00           H
ATOM  14400  CB  THR B 257      99.700  87.120  34.640  1.00  0.00           C
ATOM  14401  HB  THR B 257      99.010  87.990  34.550  1.00  0.00           H
ATOM  14402  OG1 THR B 257      99.190  86.000  33.930  1.00  0.00           O
ATOM  14403  HG1 THR B 257      98.300  85.850  34.270  1.00  0.00           H
ATOM  14404  CG2 THR B 257     100.990  87.560  33.950  1.00  0.00           C
ATOM  14405 1HG2 THR B 257     100.890  87.630  32.840  1.00  0.00           H
ATOM  14406 2HG2 THR B 257     101.730  86.770  34.210  1.00  0.00           H
ATOM  14407 3HG2 THR B 257     101.430  88.540  34.250  1.00  0.00           H
ATOM  14408  C   THR B 257     100.670  87.940  36.840  1.00  0.00           C
ATOM  14409  O   THR B 257     100.420  89.130  36.620  1.00  0.00           O
ATOM  14410  N   THR B 258     101.670  87.620  37.730  1.00  0.00           N
ATOM  14411  HN  THR B 258     102.010  86.710  37.940  1.00  0.00           H
ATOM  14412  CA  THR B 258     102.630  88.620  38.190  1.00  0.00           C
ATOM  14413  HA  THR B 258     101.990  89.460  38.410  1.00  0.00           H
ATOM  14414  CB  THR B 258     103.200  88.340  39.600  1.00  0.00           C
ATOM  14415  HB  THR B 258     102.340  88.040  40.220  1.00  0.00           H
ATOM  14416  OG1 THR B 258     103.770  89.600  40.170  1.00  0.00           O
ATOM  14417  HG1 THR B 258     104.160  89.380  41.020  1.00  0.00           H
ATOM  14418  CG2 THR B 258     104.240  87.200  39.740  1.00  0.00           C
ATOM  14419 1HG2 THR B 258     105.090  87.380  39.060  1.00  0.00           H
ATOM  14420 2HG2 THR B 258     103.810  86.200  39.510  1.00  0.00           H
ATOM  14421 3HG2 THR B 258     104.780  87.110  40.710  1.00  0.00           H
ATOM  14422  C   THR B 258     103.670  89.080  37.170  1.00  0.00           C
ATOM  14423  O   THR B 258     103.690  88.540  36.050  1.00  0.00           O
ATOM  14424  N   CYS B 259     104.590  89.950  37.570  1.00  0.00           N
ATOM  14425  HN  CYS B 259     104.430  90.240  38.510  1.00  0.00           H
ATOM  14426  CA  CYS B 259     105.710  90.450  36.760  1.00  0.00           C
ATOM  14427  HA  CYS B 259     105.340  90.540  35.750  1.00  0.00           H
ATOM  14428  CB  CYS B 259     106.190  91.860  37.260  1.00  0.00           C
ATOM  14429  HB1 CYS B 259     106.220  91.800  38.370  1.00  0.00           H
ATOM  14430  HB2 CYS B 259     105.340  92.570  37.160  1.00  0.00           H
ATOM  14431  SG  CYS B 259     107.780  92.680  36.620  1.00  0.00           S
ATOM  14432  HG1 CYS B 259     107.320  92.970  35.410  1.00  0.00           H
ATOM  14433  C   CYS B 259     106.910  89.490  36.460  1.00  0.00           C
ATOM  14434  O   CYS B 259     107.480  88.880  37.330  1.00  0.00           O
ATOM  14435  N   THR B 260     107.250  89.430  35.170  1.00  0.00           N
ATOM  14436  HN  THR B 260     106.720  89.930  34.490  1.00  0.00           H
ATOM  14437  CA  THR B 260     108.260  88.440  34.710  1.00  0.00           C
ATOM  14438  HA  THR B 260     107.970  87.500  35.150  1.00  0.00           H
ATOM  14439  CB  THR B 260     108.380  88.300  33.160  1.00  0.00           C
ATOM  14440  HB  THR B 260     109.440  88.090  32.890  1.00  0.00           H
ATOM  14441  OG1 THR B 260     107.860  89.390  32.480  1.00  0.00           O
ATOM  14442  HG1 THR B 260     107.900  89.050  31.580  1.00  0.00           H
ATOM  14443  CG2 THR B 260     107.460  87.150  32.730  1.00  0.00           C
ATOM  14444 1HG2 THR B 260     106.500  87.160  33.270  1.00  0.00           H
ATOM  14445 2HG2 THR B 260     107.970  86.200  32.980  1.00  0.00           H
ATOM  14446 3HG2 THR B 260     107.310  87.080  31.630  1.00  0.00           H
ATOM  14447  C   THR B 260     109.620  88.690  35.360  1.00  0.00           C
ATOM  14448  O   THR B 260     110.290  87.810  35.800  1.00  0.00           O
ATOM  14449  N   LYS B 261     110.020  90.000  35.450  1.00  0.00           N
ATOM  14450  HN  LYS B 261     109.420  90.750  35.180  1.00  0.00           H
ATOM  14451  CA  LYS B 261     111.250  90.450  36.000  1.00  0.00           C
ATOM  14452  HA  LYS B 261     111.970  89.640  36.000  1.00  0.00           H
ATOM  14453  CB  LYS B 261     111.740  91.620  35.190  1.00  0.00           C
ATOM  14454  HB1 LYS B 261     112.690  92.000  35.600  1.00  0.00           H
ATOM  14455  HB2 LYS B 261     111.010  92.470  35.190  1.00  0.00           H
ATOM  14456  CG  LYS B 261     112.040  91.290  33.680  1.00  0.00           C
ATOM  14457  HG1 LYS B 261     112.670  92.060  33.180  1.00  0.00           H
ATOM  14458  HG2 LYS B 261     111.150  91.250  33.030  1.00  0.00           H
ATOM  14459  CD  LYS B 261     112.920  89.980  33.490  1.00  0.00           C
ATOM  14460  HD1 LYS B 261     112.270  89.090  33.420  1.00  0.00           H
ATOM  14461  HD2 LYS B 261     113.570  89.930  34.390  1.00  0.00           H
ATOM  14462  CE  LYS B 261     113.960  90.040  32.260  1.00  0.00           C
ATOM  14463  HE1 LYS B 261     114.790  90.740  32.510  1.00  0.00           H
ATOM  14464  HE2 LYS B 261     113.530  90.430  31.310  1.00  0.00           H
ATOM  14465  NZ  LYS B 261     114.390  88.610  32.030  1.00  0.00           N
ATOM  14466  HZ1 LYS B 261     115.160  88.380  32.680  1.00  0.00           H
ATOM  14467  HZ2 LYS B 261     114.590  88.420  31.030  1.00  0.00           H
ATOM  14468  HZ3 LYS B 261     113.590  87.980  32.240  1.00  0.00           H
ATOM  14469  C   LYS B 261     111.210  90.760  37.530  1.00  0.00           C
ATOM  14470  O   LYS B 261     112.170  91.400  38.000  1.00  0.00           O
ATOM  14471  N   ALA B 262     110.140  90.360  38.280  1.00  0.00           N
ATOM  14472  HN  ALA B 262     109.550  89.730  37.770  1.00  0.00           H
ATOM  14473  CA  ALA B 262     109.940  90.610  39.610  1.00  0.00           C
ATOM  14474  HA  ALA B 262     110.070  91.660  39.860  1.00  0.00           H
ATOM  14475  CB  ALA B 262     108.550  90.120  40.070  1.00  0.00           C
ATOM  14476  HB1 ALA B 262     107.780  90.600  39.440  1.00  0.00           H
ATOM  14477  HB2 ALA B 262     108.310  90.280  41.140  1.00  0.00           H
ATOM  14478  HB3 ALA B 262     108.530  89.010  40.060  1.00  0.00           H
ATOM  14479  C   ALA B 262     110.990  89.920  40.510  1.00  0.00           C
ATOM  14480  O   ALA B 262     111.860  89.170  40.100  1.00  0.00           O
ATOM  14481  N   LYS B 263     111.000  90.300  41.780  1.00  0.00           N
ATOM  14482  HN  LYS B 263     110.250  90.890  42.070  1.00  0.00           H
ATOM  14483  CA  LYS B 263     111.930  89.870  42.810  1.00  0.00           C
ATOM  14484  HA  LYS B 263     112.740  89.360  42.300  1.00  0.00           H
ATOM  14485  CB  LYS B 263     112.610  90.960  43.590  1.00  0.00           C
ATOM  14486  HB1 LYS B 263     113.210  90.600  44.450  1.00  0.00           H
ATOM  14487  HB2 LYS B 263     111.900  91.740  43.960  1.00  0.00           H
ATOM  14488  CG  LYS B 263     113.600  91.640  42.750  1.00  0.00           C
ATOM  14489  HG1 LYS B 263     113.150  92.220  41.910  1.00  0.00           H
ATOM  14490  HG2 LYS B 263     114.210  90.820  42.330  1.00  0.00           H
ATOM  14491  CD  LYS B 263     114.540  92.760  43.330  1.00  0.00           C
ATOM  14492  HD1 LYS B 263     113.880  93.640  43.500  1.00  0.00           H
ATOM  14493  HD2 LYS B 263     115.240  93.070  42.530  1.00  0.00           H
ATOM  14494  CE  LYS B 263     115.410  92.310  44.540  1.00  0.00           C
ATOM  14495  HE1 LYS B 263     116.130  91.510  44.270  1.00  0.00           H
ATOM  14496  HE2 LYS B 263     114.800  92.070  45.440  1.00  0.00           H
ATOM  14497  NZ  LYS B 263     116.280  93.350  45.010  1.00  0.00           N
ATOM  14498  HZ1 LYS B 263     115.680  93.860  45.700  1.00  0.00           H
ATOM  14499  HZ2 LYS B 263     116.550  94.040  44.270  1.00  0.00           H
ATOM  14500  HZ3 LYS B 263     117.070  92.860  45.470  1.00  0.00           H
ATOM  14501  C   LYS B 263     111.400  88.830  43.750  1.00  0.00           C
ATOM  14502  O   LYS B 263     112.060  88.270  44.580  1.00  0.00           O
ATOM  14503  N   TYR B 264     110.080  88.590  43.640  1.00  0.00           N
ATOM  14504  HN  TYR B 264     109.680  88.860  42.770  1.00  0.00           H
ATOM  14505  CA  TYR B 264     109.180  87.800  44.400  1.00  0.00           C
ATOM  14506  HA  TYR B 264     109.660  86.860  44.630  1.00  0.00           H
ATOM  14507  CB  TYR B 264     108.850  88.510  45.800  1.00  0.00           C
ATOM  14508  HB1 TYR B 264     109.600  88.150  46.530  1.00  0.00           H
ATOM  14509  HB2 TYR B 264     107.870  88.060  46.080  1.00  0.00           H
ATOM  14510  CG  TYR B 264     108.910  89.980  45.680  1.00  0.00           C
ATOM  14511  CD1 TYR B 264     110.010  90.720  46.390  1.00  0.00           C
ATOM  14512  HD1 TYR B 264     110.750  90.250  47.020  1.00  0.00           H
ATOM  14513  CE1 TYR B 264     110.110  92.110  46.020  1.00  0.00           C
ATOM  14514  HE1 TYR B 264     111.040  92.530  46.400  1.00  0.00           H
ATOM  14515  CZ  TYR B 264     109.320  92.710  45.030  1.00  0.00           C
ATOM  14516  OH  TYR B 264     109.530  94.030  44.480  1.00  0.00           O
ATOM  14517  HH  TYR B 264     110.450  94.260  44.660  1.00  0.00           H
ATOM  14518  CD2 TYR B 264     108.020  90.650  44.870  1.00  0.00           C
ATOM  14519  HD2 TYR B 264     107.220  90.170  44.330  1.00  0.00           H
ATOM  14520  CE2 TYR B 264     108.170  92.020  44.580  1.00  0.00           C
ATOM  14521  HE2 TYR B 264     107.620  92.600  43.850  1.00  0.00           H
ATOM  14522  C   TYR B 264     107.900  87.470  43.620  1.00  0.00           C
ATOM  14523  O   TYR B 264     107.550  88.130  42.660  1.00  0.00           O
ATOM  14524  N   SER B 265     107.180  86.450  44.100  1.00  0.00           N
ATOM  14525  HN  SER B 265     107.540  85.900  44.850  1.00  0.00           H
ATOM  14526  CA  SER B 265     105.910  85.920  43.690  1.00  0.00           C
ATOM  14527  HA  SER B 265     105.630  86.070  42.660  1.00  0.00           H
ATOM  14528  CB  SER B 265     105.780  84.380  43.930  1.00  0.00           C
ATOM  14529  HB1 SER B 265     105.750  84.150  45.010  1.00  0.00           H
ATOM  14530  HB2 SER B 265     106.650  83.850  43.480  1.00  0.00           H
ATOM  14531  OG  SER B 265     104.620  83.920  43.250  1.00  0.00           O
ATOM  14532  HG1 SER B 265     104.920  83.960  42.340  1.00  0.00           H
ATOM  14533  C   SER B 265     104.810  86.650  44.400  1.00  0.00           C
ATOM  14534  O   SER B 265     105.090  87.580  45.150  1.00  0.00           O
ATOM  14535  N   MET B 266     103.580  86.260  44.220  1.00  0.00           N
ATOM  14536  HN  MET B 266     103.380  85.400  43.760  1.00  0.00           H
ATOM  14537  CA  MET B 266     102.410  86.820  44.920  1.00  0.00           C
ATOM  14538  HA  MET B 266     101.560  86.200  44.650  1.00  0.00           H
ATOM  14539  CB  MET B 266     102.570  86.700  46.510  1.00  0.00           C
ATOM  14540  HB1 MET B 266     101.660  87.070  47.020  1.00  0.00           H
ATOM  14541  HB2 MET B 266     103.450  87.270  46.890  1.00  0.00           H
ATOM  14542  CG  MET B 266     102.670  85.170  46.930  1.00  0.00           C
ATOM  14543  HG1 MET B 266     102.510  85.030  48.020  1.00  0.00           H
ATOM  14544  HG2 MET B 266     103.670  84.790  46.630  1.00  0.00           H
ATOM  14545  SD  MET B 266     101.410  84.060  46.280  1.00  0.00           S
ATOM  14546  CE  MET B 266     101.900  82.510  47.050  1.00  0.00           C
ATOM  14547  HE1 MET B 266     101.830  82.540  48.160  1.00  0.00           H
ATOM  14548  HE2 MET B 266     102.950  82.220  46.830  1.00  0.00           H
ATOM  14549  HE3 MET B 266     101.230  81.670  46.770  1.00  0.00           H
ATOM  14550  C   MET B 266     102.060  88.310  44.410  1.00  0.00           C
ATOM  14551  O   MET B 266     102.160  89.300  45.170  1.00  0.00           O
ATOM  14552  N   GLY B 267     101.710  88.540  43.110  1.00  0.00           N
ATOM  14553  HN  GLY B 267     101.830  87.770  42.490  1.00  0.00           H
ATOM  14554  CA  GLY B 267     101.310  89.850  42.620  1.00  0.00           C
ATOM  14555  HA1 GLY B 267     101.520  89.900  41.570  1.00  0.00           H
ATOM  14556  HA2 GLY B 267     101.750  90.610  43.250  1.00  0.00           H
ATOM  14557  C   GLY B 267      99.780  90.050  42.870  1.00  0.00           C
ATOM  14558  O   GLY B 267      99.020  89.080  42.870  1.00  0.00           O
ATOM  14559  N   ILE B 268      99.330  91.350  43.140  1.00  0.00           N
ATOM  14560  HN  ILE B 268      98.410  91.380  43.550  1.00  0.00           H
ATOM  14561  CA  ILE B 268     100.010  92.600  43.170  1.00  0.00           C
ATOM  14562  HA  ILE B 268     100.930  92.300  42.690  1.00  0.00           H
ATOM  14563  CB  ILE B 268      99.280  93.640  42.330  1.00  0.00           C
ATOM  14564  HB  ILE B 268      98.910  93.150  41.400  1.00  0.00           H
ATOM  14565  CG2 ILE B 268      98.030  94.030  43.160  1.00  0.00           C
ATOM  14566 1HG2 ILE B 268      98.420  94.590  44.030  1.00  0.00           H
ATOM  14567 2HG2 ILE B 268      97.430  93.120  43.360  1.00  0.00           H
ATOM  14568 3HG2 ILE B 268      97.370  94.780  42.670  1.00  0.00           H
ATOM  14569  CG1 ILE B 268     100.080  94.910  41.860  1.00  0.00           C
ATOM  14570 1HG1 ILE B 268     100.930  94.540  41.240  1.00  0.00           H
ATOM  14571 2HG1 ILE B 268     100.320  95.630  42.670  1.00  0.00           H
ATOM  14572  CD  ILE B 268      99.130  95.650  40.880  1.00  0.00           C
ATOM  14573  HD1 ILE B 268      98.250  96.130  41.350  1.00  0.00           H
ATOM  14574  HD2 ILE B 268      98.760  94.880  40.170  1.00  0.00           H
ATOM  14575  HD3 ILE B 268      99.590  96.500  40.330  1.00  0.00           H
ATOM  14576  C   ILE B 268     100.360  92.950  44.620  1.00  0.00           C
ATOM  14577  O   ILE B 268     101.060  93.880  45.000  1.00  0.00           O
ATOM  14578  N   THR B 269      99.850  92.050  45.550  1.00  0.00           N
ATOM  14579  HN  THR B 269      99.310  91.230  45.380  1.00  0.00           H
ATOM  14580  CA  THR B 269     100.080  92.260  47.040  1.00  0.00           C
ATOM  14581  HA  THR B 269      99.700  93.250  47.240  1.00  0.00           H
ATOM  14582  CB  THR B 269      99.280  91.330  47.960  1.00  0.00           C
ATOM  14583  HB  THR B 269      98.200  91.440  47.740  1.00  0.00           H
ATOM  14584  OG1 THR B 269      99.420  91.510  49.340  1.00  0.00           O
ATOM  14585  HG1 THR B 269      98.850  90.870  49.770  1.00  0.00           H
ATOM  14586  CG2 THR B 269      99.610  89.910  47.650  1.00  0.00           C
ATOM  14587 1HG2 THR B 269     100.600  89.550  47.990  1.00  0.00           H
ATOM  14588 2HG2 THR B 269      99.640  89.670  46.570  1.00  0.00           H
ATOM  14589 3HG2 THR B 269      98.880  89.250  48.160  1.00  0.00           H
ATOM  14590  C   THR B 269     101.540  92.270  47.490  1.00  0.00           C
ATOM  14591  O   THR B 269     101.870  93.190  48.300  1.00  0.00           O
ATOM  14592  N   SER B 270     102.540  91.440  46.940  1.00  0.00           N
ATOM  14593  HN  SER B 270     102.260  90.710  46.310  1.00  0.00           H
ATOM  14594  CA  SER B 270     103.930  91.600  47.210  1.00  0.00           C
ATOM  14595  HA  SER B 270     104.030  91.450  48.280  1.00  0.00           H
ATOM  14596  CB  SER B 270     104.800  90.550  46.380  1.00  0.00           C
ATOM  14597  HB1 SER B 270     104.690  89.500  46.740  1.00  0.00           H
ATOM  14598  HB2 SER B 270     105.870  90.830  46.510  1.00  0.00           H
ATOM  14599  OG  SER B 270     104.470  90.540  45.010  1.00  0.00           O
ATOM  14600  HG1 SER B 270     103.630  90.070  44.930  1.00  0.00           H
ATOM  14601  C   SER B 270     104.560  92.980  46.850  1.00  0.00           C
ATOM  14602  O   SER B 270     105.290  93.570  47.630  1.00  0.00           O
ATOM  14603  N   LEU B 271     104.270  93.480  45.630  1.00  0.00           N
ATOM  14604  HN  LEU B 271     103.810  92.750  45.120  1.00  0.00           H
ATOM  14605  CA  LEU B 271     104.710  94.690  44.990  1.00  0.00           C
ATOM  14606  HA  LEU B 271     105.790  94.670  44.930  1.00  0.00           H
ATOM  14607  CB  LEU B 271     104.240  94.830  43.530  1.00  0.00           C
ATOM  14608  HB1 LEU B 271     104.480  95.840  43.130  1.00  0.00           H
ATOM  14609  HB2 LEU B 271     103.160  94.780  43.310  1.00  0.00           H
ATOM  14610  CG  LEU B 271     104.990  93.830  42.550  1.00  0.00           C
ATOM  14611  HG  LEU B 271     105.590  93.220  43.250  1.00  0.00           H
ATOM  14612  CD1 LEU B 271     104.040  92.840  41.870  1.00  0.00           C
ATOM  14613 1HD1 LEU B 271     103.270  93.470  41.390  1.00  0.00           H
ATOM  14614 2HD1 LEU B 271     103.470  92.230  42.600  1.00  0.00           H
ATOM  14615 3HD1 LEU B 271     104.400  92.110  41.110  1.00  0.00           H
ATOM  14616  CD2 LEU B 271     105.950  94.500  41.610  1.00  0.00           C
ATOM  14617 1HD2 LEU B 271     106.350  93.730  40.910  1.00  0.00           H
ATOM  14618 2HD2 LEU B 271     106.830  94.960  42.110  1.00  0.00           H
ATOM  14619 3HD2 LEU B 271     105.460  95.280  40.980  1.00  0.00           H
ATOM  14620  C   LEU B 271     104.210  95.920  45.760  1.00  0.00           C
ATOM  14621  O   LEU B 271     104.970  96.840  46.020  1.00  0.00           O
ATOM  14622  N   LEU B 272     102.950  95.980  46.180  1.00  0.00           N
ATOM  14623  HN  LEU B 272     102.320  95.260  45.900  1.00  0.00           H
ATOM  14624  CA  LEU B 272     102.390  96.980  47.100  1.00  0.00           C
ATOM  14625  HA  LEU B 272     102.720  97.900  46.650  1.00  0.00           H
ATOM  14626  CB  LEU B 272     100.850  97.100  47.100  1.00  0.00           C
ATOM  14627  HB1 LEU B 272     100.450  97.690  47.950  1.00  0.00           H
ATOM  14628  HB2 LEU B 272     100.490  96.040  47.110  1.00  0.00           H
ATOM  14629  CG  LEU B 272     100.270  97.740  45.840  1.00  0.00           C
ATOM  14630  HG  LEU B 272     100.880  97.520  44.950  1.00  0.00           H
ATOM  14631  CD1 LEU B 272      98.920  97.180  45.440  1.00  0.00           C
ATOM  14632 1HD1 LEU B 272      98.130  97.940  45.240  1.00  0.00           H
ATOM  14633 2HD1 LEU B 272      98.600  96.520  46.280  1.00  0.00           H
ATOM  14634 3HD1 LEU B 272      98.900  96.520  44.550  1.00  0.00           H
ATOM  14635  CD2 LEU B 272     100.250  99.260  45.910  1.00  0.00           C
ATOM  14636 1HD2 LEU B 272      99.840  99.680  44.960  1.00  0.00           H
ATOM  14637 2HD2 LEU B 272     101.260  99.690  46.080  1.00  0.00           H
ATOM  14638 3HD2 LEU B 272      99.630  99.750  46.690  1.00  0.00           H
ATOM  14639  C   LEU B 272     102.940  97.010  48.520  1.00  0.00           C
ATOM  14640  O   LEU B 272     103.120  98.070  49.140  1.00  0.00           O
ATOM  14641  N   ALA B 273     103.290  95.820  49.040  1.00  0.00           N
ATOM  14642  HN  ALA B 273     103.020  94.930  48.660  1.00  0.00           H
ATOM  14643  CA  ALA B 273     104.000  95.680  50.320  1.00  0.00           C
ATOM  14644  HA  ALA B 273     103.550  96.280  51.090  1.00  0.00           H
ATOM  14645  CB  ALA B 273     103.910  94.230  50.750  1.00  0.00           C
ATOM  14646  HB1 ALA B 273     104.490  94.030  51.670  1.00  0.00           H
ATOM  14647  HB2 ALA B 273     104.170  93.390  50.060  1.00  0.00           H
ATOM  14648  HB3 ALA B 273     102.820  94.020  50.810  1.00  0.00           H
ATOM  14649  C   ALA B 273     105.440  96.150  50.220  1.00  0.00           C
ATOM  14650  O   ALA B 273     105.930  97.000  51.010  1.00  0.00           O
ATOM  14651  N   ASN B 274     106.200  95.720  49.220  1.00  0.00           N
ATOM  14652  HN  ASN B 274     105.760  95.140  48.540  1.00  0.00           H
ATOM  14653  CA  ASN B 274     107.570  96.180  49.080  1.00  0.00           C
ATOM  14654  HA  ASN B 274     108.000  96.060  50.060  1.00  0.00           H
ATOM  14655  CB  ASN B 274     108.210  95.220  48.080  1.00  0.00           C
ATOM  14656  HB1 ASN B 274     107.700  95.390  47.100  1.00  0.00           H
ATOM  14657  HB2 ASN B 274     108.070  94.130  48.240  1.00  0.00           H
ATOM  14658  CG  ASN B 274     109.700  95.610  47.670  1.00  0.00           C
ATOM  14659  OD1 ASN B 274     110.050  96.460  46.890  1.00  0.00           O
ATOM  14660  ND2 ASN B 274     110.640  94.950  48.320  1.00  0.00           N
ATOM  14661 1HD2 ASN B 274     111.580  95.300  48.400  1.00  0.00           H
ATOM  14662 2HD2 ASN B 274     110.290  94.300  49.000  1.00  0.00           H
ATOM  14663  C   ASN B 274     107.650  97.640  48.640  1.00  0.00           C
ATOM  14664  O   ASN B 274     108.640  98.330  48.900  1.00  0.00           O
ATOM  14665  N   GLY B 275     106.630  98.170  47.930  1.00  0.00           N
ATOM  14666  HN  GLY B 275     105.820  97.690  47.610  1.00  0.00           H
ATOM  14667  CA  GLY B 275     106.480  99.680  47.790  1.00  0.00           C
ATOM  14668  HA1 GLY B 275     106.990 100.240  48.550  1.00  0.00           H
ATOM  14669  HA2 GLY B 275     105.490 100.090  47.880  1.00  0.00           H
ATOM  14670  C   GLY B 275     106.840 100.060  46.360  1.00  0.00           C
ATOM  14671  O   GLY B 275     107.020 101.290  46.130  1.00  0.00           O
ATOM  14672  N   VAL B 276     106.980  99.150  45.440  1.00  0.00           N
ATOM  14673  HN  VAL B 276     106.850  98.200  45.730  1.00  0.00           H
ATOM  14674  CA  VAL B 276     107.170  99.300  44.030  1.00  0.00           C
ATOM  14675  HA  VAL B 276     108.120  99.790  43.850  1.00  0.00           H
ATOM  14676  CB  VAL B 276     107.210  98.010  43.370  1.00  0.00           C
ATOM  14677  HB  VAL B 276     106.380  97.300  43.580  1.00  0.00           H
ATOM  14678  CG1 VAL B 276     107.230  98.140  41.830  1.00  0.00           C
ATOM  14679 1HG1 VAL B 276     107.390  97.100  41.470  1.00  0.00           H
ATOM  14680 2HG1 VAL B 276     108.120  98.750  41.590  1.00  0.00           H
ATOM  14681 3HG1 VAL B 276     106.310  98.580  41.380  1.00  0.00           H
ATOM  14682  CG2 VAL B 276     108.580  97.370  43.880  1.00  0.00           C
ATOM  14683 1HG2 VAL B 276     108.640  97.380  44.990  1.00  0.00           H
ATOM  14684 2HG2 VAL B 276     109.420  98.000  43.510  1.00  0.00           H
ATOM  14685 3HG2 VAL B 276     108.680  96.300  43.620  1.00  0.00           H
ATOM  14686  C   VAL B 276     106.070 100.150  43.500  1.00  0.00           C
ATOM  14687  O   VAL B 276     106.240 100.920  42.560  1.00  0.00           O
ATOM  14688  N   TYR B 277     104.920 100.020  44.110  1.00  0.00           N
ATOM  14689  HN  TYR B 277     104.850  99.490  44.950  1.00  0.00           H
ATOM  14690  CA  TYR B 277     103.790 100.960  43.870  1.00  0.00           C
ATOM  14691  HA  TYR B 277     104.150 101.740  43.220  1.00  0.00           H
ATOM  14692  CB  TYR B 277     102.510 100.270  43.280  1.00  0.00           C
ATOM  14693  HB1 TYR B 277     101.650 100.960  43.240  1.00  0.00           H
ATOM  14694  HB2 TYR B 277     102.280  99.410  43.950  1.00  0.00           H
ATOM  14695  CG  TYR B 277     102.820  99.910  41.880  1.00  0.00           C
ATOM  14696  CD1 TYR B 277     102.640 100.730  40.770  1.00  0.00           C
ATOM  14697  HD1 TYR B 277     102.220 101.730  40.810  1.00  0.00           H
ATOM  14698  CE1 TYR B 277     102.920 100.300  39.480  1.00  0.00           C
ATOM  14699  HE1 TYR B 277     102.900 101.040  38.690  1.00  0.00           H
ATOM  14700  CZ  TYR B 277     103.340  98.880  39.200  1.00  0.00           C
ATOM  14701  OH  TYR B 277     103.690  98.460  37.920  1.00  0.00           O
ATOM  14702  HH  TYR B 277     103.930  99.210  37.380  1.00  0.00           H
ATOM  14703  CD2 TYR B 277     103.250  98.550  41.670  1.00  0.00           C
ATOM  14704  HD2 TYR B 277     103.350  97.930  42.550  1.00  0.00           H
ATOM  14705  CE2 TYR B 277     103.390  98.010  40.350  1.00  0.00           C
ATOM  14706  HE2 TYR B 277     103.670  97.000  40.100  1.00  0.00           H
ATOM  14707  C   TYR B 277     103.530 101.490  45.270  1.00  0.00           C
ATOM  14708  O   TYR B 277     103.440 100.760  46.250  1.00  0.00           O
ATOM  14709  N   SER B 278     103.400 102.860  45.410  1.00  0.00           N
ATOM  14710  HN  SER B 278     103.360 103.450  44.610  1.00  0.00           H
ATOM  14711  CA  SER B 278     103.280 103.610  46.640  1.00  0.00           C
ATOM  14712  HA  SER B 278     104.040 103.130  47.230  1.00  0.00           H
ATOM  14713  CB  SER B 278     103.450 105.070  46.510  1.00  0.00           C
ATOM  14714  HB1 SER B 278     104.470 105.270  46.120  1.00  0.00           H
ATOM  14715  HB2 SER B 278     103.310 105.570  47.490  1.00  0.00           H
ATOM  14716  OG  SER B 278     102.560 105.730  45.630  1.00  0.00           O
ATOM  14717  HG1 SER B 278     103.000 106.560  45.430  1.00  0.00           H
ATOM  14718  C   SER B 278     101.960 103.340  47.340  1.00  0.00           C
ATOM  14719  O   SER B 278     101.830 103.120  48.550  1.00  0.00           O
ATOM  14720  N   ALA B 279     100.890 103.270  46.580  1.00  0.00           N
ATOM  14721  HN  ALA B 279     101.060 103.330  45.600  1.00  0.00           H
ATOM  14722  CA  ALA B 279      99.530 103.100  47.060  1.00  0.00           C
ATOM  14723  HA  ALA B 279      99.550 102.280  47.770  1.00  0.00           H
ATOM  14724  CB  ALA B 279      98.810 104.290  47.760  1.00  0.00           C
ATOM  14725  HB1 ALA B 279      99.480 104.520  48.620  1.00  0.00           H
ATOM  14726  HB2 ALA B 279      97.800 104.080  48.180  1.00  0.00           H
ATOM  14727  HB3 ALA B 279      98.900 105.200  47.140  1.00  0.00           H
ATOM  14728  C   ALA B 279      98.770 102.660  45.860  1.00  0.00           C
ATOM  14729  O   ALA B 279      99.180 102.510  44.680  1.00  0.00           O
ATOM  14730  N   ALA B 280      97.450 102.170  46.020  1.00  0.00           N
ATOM  14731  HN  ALA B 280      97.010 102.030  46.900  1.00  0.00           H
ATOM  14732  CA  ALA B 280      96.540 101.880  44.980  1.00  0.00           C
ATOM  14733  HA  ALA B 280      96.580 102.630  44.200  1.00  0.00           H
ATOM  14734  CB  ALA B 280      96.720 100.500  44.360  1.00  0.00           C
ATOM  14735  HB1 ALA B 280      97.760 100.500  43.980  1.00  0.00           H
ATOM  14736  HB2 ALA B 280      96.030 100.270  43.510  1.00  0.00           H
ATOM  14737  HB3 ALA B 280      96.670  99.680  45.100  1.00  0.00           H
ATOM  14738  C   ALA B 280      95.090 101.890  45.490  1.00  0.00           C
ATOM  14739  O   ALA B 280      94.690 101.220  46.450  1.00  0.00           O
ATOM  14740  N   TYR B 281      94.180 102.670  44.890  1.00  0.00           N
ATOM  14741  HN  TYR B 281      94.410 103.150  44.040  1.00  0.00           H
ATOM  14742  CA  TYR B 281      92.760 102.690  45.220  1.00  0.00           C
ATOM  14743  HA  TYR B 281      92.590 101.620  45.230  1.00  0.00           H
ATOM  14744  CB  TYR B 281      92.340 103.380  46.630  1.00  0.00           C
ATOM  14745  HB1 TYR B 281      92.590 102.620  47.390  1.00  0.00           H
ATOM  14746  HB2 TYR B 281      91.250 103.580  46.600  1.00  0.00           H
ATOM  14747  CG  TYR B 281      93.150 104.680  47.000  1.00  0.00           C
ATOM  14748  CD1 TYR B 281      94.410 104.460  47.670  1.00  0.00           C
ATOM  14749  HD1 TYR B 281      94.640 103.430  47.870  1.00  0.00           H
ATOM  14750  CE1 TYR B 281      95.020 105.570  48.240  1.00  0.00           C
ATOM  14751  HE1 TYR B 281      95.910 105.560  48.850  1.00  0.00           H
ATOM  14752  CZ  TYR B 281      94.510 106.880  47.870  1.00  0.00           C
ATOM  14753  OH  TYR B 281      95.000 108.030  48.550  1.00  0.00           O
ATOM  14754  HH  TYR B 281      94.580 108.840  48.240  1.00  0.00           H
ATOM  14755  CD2 TYR B 281      92.690 105.980  46.720  1.00  0.00           C
ATOM  14756  HD2 TYR B 281      91.700 106.130  46.300  1.00  0.00           H
ATOM  14757  CE2 TYR B 281      93.340 107.100  47.160  1.00  0.00           C
ATOM  14758  HE2 TYR B 281      92.990 108.100  46.930  1.00  0.00           H
ATOM  14759  C   TYR B 281      91.860 103.200  44.140  1.00  0.00           C
ATOM  14760  O   TYR B 281      92.370 103.950  43.260  1.00  0.00           O
ATOM  14761  N   PRO B 282      90.620 102.740  44.010  1.00  0.00           N
ATOM  14762  CD  PRO B 282      89.970 101.790  44.920  1.00  0.00           C
ATOM  14763  HD1 PRO B 282      89.760 102.390  45.830  1.00  0.00           H
ATOM  14764  HD2 PRO B 282      90.610 100.910  45.150  1.00  0.00           H
ATOM  14765  CA  PRO B 282      89.610 103.250  43.020  1.00  0.00           C
ATOM  14766  HA  PRO B 282      89.890 102.840  42.060  1.00  0.00           H
ATOM  14767  CB  PRO B 282      88.220 102.600  43.440  1.00  0.00           C
ATOM  14768  HB1 PRO B 282      87.650 102.310  42.530  1.00  0.00           H
ATOM  14769  HB2 PRO B 282      87.650 103.400  43.950  1.00  0.00           H
ATOM  14770  CG  PRO B 282      88.680 101.380  44.230  1.00  0.00           C
ATOM  14771  HG1 PRO B 282      87.940 100.950  44.950  1.00  0.00           H
ATOM  14772  HG2 PRO B 282      88.900 100.690  43.390  1.00  0.00           H
ATOM  14773  C   PRO B 282      89.420 104.770  43.000  1.00  0.00           C
ATOM  14774  O   PRO B 282      89.690 105.360  44.080  1.00  0.00           O
ATOM  14775  N   LEU B 283      88.970 105.410  41.880  1.00  0.00           N
ATOM  14776  HN  LEU B 283      88.820 104.780  41.120  1.00  0.00           H
ATOM  14777  CA  LEU B 283      88.790 106.780  41.580  1.00  0.00           C
ATOM  14778  HA  LEU B 283      89.630 107.390  41.900  1.00  0.00           H
ATOM  14779  CB  LEU B 283      88.620 107.040  39.990  1.00  0.00           C
ATOM  14780  HB1 LEU B 283      88.150 108.050  39.940  1.00  0.00           H
ATOM  14781  HB2 LEU B 283      87.760 106.360  39.790  1.00  0.00           H
ATOM  14782  CG  LEU B 283      89.790 106.880  39.090  1.00  0.00           C
ATOM  14783  HG  LEU B 283      90.400 106.040  39.500  1.00  0.00           H
ATOM  14784  CD1 LEU B 283      89.420 106.210  37.730  1.00  0.00           C
ATOM  14785 1HD1 LEU B 283      88.670 106.860  37.230  1.00  0.00           H
ATOM  14786 2HD1 LEU B 283      88.980 105.190  37.780  1.00  0.00           H
ATOM  14787 3HD1 LEU B 283      90.250 106.180  37.000  1.00  0.00           H
ATOM  14788  CD2 LEU B 283      90.690 108.140  38.850  1.00  0.00           C
ATOM  14789 1HD2 LEU B 283      91.410 108.260  39.690  1.00  0.00           H
ATOM  14790 2HD2 LEU B 283      90.090 109.070  38.890  1.00  0.00           H
ATOM  14791 3HD2 LEU B 283      91.340 108.180  37.950  1.00  0.00           H
ATOM  14792  C   LEU B 283      87.670 107.340  42.440  1.00  0.00           C
ATOM  14793  O   LEU B 283      86.610 106.770  42.630  1.00  0.00           O
ATOM  14794  N   HSD B 284      87.850 108.610  42.930  1.00  0.00           N
ATOM  14795  HN  HSD B 284      88.780 108.970  42.840  1.00  0.00           H
ATOM  14796  CA  HSD B 284      86.920 109.430  43.630  1.00  0.00           C
ATOM  14797  HA  HSD B 284      86.080 108.870  44.010  1.00  0.00           H
ATOM  14798  CB  HSD B 284      87.500 110.070  44.890  1.00  0.00           C
ATOM  14799  HB1 HSD B 284      86.730 110.740  45.340  1.00  0.00           H
ATOM  14800  HB2 HSD B 284      88.460 110.620  44.790  1.00  0.00           H
ATOM  14801  ND1 HSD B 284      87.200 109.050  47.170  1.00  0.00           N
ATOM  14802  HD1 HSD B 284      86.570 109.780  47.410  1.00  0.00           H
ATOM  14803  CG  HSD B 284      87.790 109.040  45.900  1.00  0.00           C
ATOM  14804  CE1 HSD B 284      87.870 108.140  47.900  1.00  0.00           C
ATOM  14805  HE1 HSD B 284      87.580 107.990  48.940  1.00  0.00           H
ATOM  14806  NE2 HSD B 284      88.850 107.540  47.250  1.00  0.00           N
ATOM  14807  CD2 HSD B 284      88.790 108.150  45.980  1.00  0.00           C
ATOM  14808  HD2 HSD B 284      89.520 107.740  45.300  1.00  0.00           H
ATOM  14809  C   HSD B 284      86.260 110.580  42.770  1.00  0.00           C
ATOM  14810  O   HSD B 284      85.330 111.210  43.280  1.00  0.00           O
ATOM  14811  N   ASP B 285      86.730 110.870  41.520  1.00  0.00           N
ATOM  14812  HN  ASP B 285      87.530 110.330  41.250  1.00  0.00           H
ATOM  14813  CA  ASP B 285      86.390 111.870  40.540  1.00  0.00           C
ATOM  14814  HA  ASP B 285      87.010 112.670  40.930  1.00  0.00           H
ATOM  14815  CB  ASP B 285      86.870 111.500  39.080  1.00  0.00           C
ATOM  14816  HB1 ASP B 285      86.590 112.220  38.280  1.00  0.00           H
ATOM  14817  HB2 ASP B 285      86.410 110.520  38.820  1.00  0.00           H
ATOM  14818  CG  ASP B 285      88.360 111.280  38.940  1.00  0.00           C
ATOM  14819  OD1 ASP B 285      89.110 111.350  39.990  1.00  0.00           O
ATOM  14820  OD2 ASP B 285      88.870 111.130  37.830  1.00  0.00           O
ATOM  14821  C   ASP B 285      85.020 112.470  40.520  1.00  0.00           C
ATOM  14822  O   ASP B 285      83.980 111.890  40.730  1.00  0.00           O
ATOM  14823  N   GLY B 286      85.000 113.770  40.470  1.00  0.00           N
ATOM  14824  HN  GLY B 286      85.900 114.200  40.450  1.00  0.00           H
ATOM  14825  CA  GLY B 286      83.760 114.520  40.360  1.00  0.00           C
ATOM  14826  HA1 GLY B 286      83.290 114.150  39.460  1.00  0.00           H
ATOM  14827  HA2 GLY B 286      84.170 115.520  40.310  1.00  0.00           H
ATOM  14828  C   GLY B 286      82.770 114.560  41.490  1.00  0.00           C
ATOM  14829  O   GLY B 286      83.030 114.170  42.630  1.00  0.00           O
ATOM  14830  N   ASP B 287      81.640 115.160  41.090  1.00  0.00           N
ATOM  14831  HN  ASP B 287      81.340 115.290  40.150  1.00  0.00           H
ATOM  14832  CA  ASP B 287      80.660 115.770  42.050  1.00  0.00           C
ATOM  14833  HA  ASP B 287      81.240 115.730  42.960  1.00  0.00           H
ATOM  14834  CB  ASP B 287      80.340 117.250  41.750  1.00  0.00           C
ATOM  14835  HB1 ASP B 287      79.730 117.380  40.830  1.00  0.00           H
ATOM  14836  HB2 ASP B 287      81.330 117.710  41.550  1.00  0.00           H
ATOM  14837  CG  ASP B 287      79.690 118.110  42.900  1.00  0.00           C
ATOM  14838  OD1 ASP B 287      79.410 119.280  42.660  1.00  0.00           O
ATOM  14839  OD2 ASP B 287      79.390 117.570  43.980  1.00  0.00           O
ATOM  14840  C   ASP B 287      79.430 114.890  42.320  1.00  0.00           C
ATOM  14841  O   ASP B 287      79.080 114.030  41.490  1.00  0.00           O
ATOM  14842  N   TYR B 288      78.720 115.010  43.470  1.00  0.00           N
ATOM  14843  HN  TYR B 288      79.110 115.760  44.000  1.00  0.00           H
ATOM  14844  CA  TYR B 288      77.500 114.250  43.800  1.00  0.00           C
ATOM  14845  HA  TYR B 288      76.880 114.150  42.920  1.00  0.00           H
ATOM  14846  CB  TYR B 288      78.010 112.920  44.270  1.00  0.00           C
ATOM  14847  HB1 TYR B 288      78.600 112.400  43.480  1.00  0.00           H
ATOM  14848  HB2 TYR B 288      77.150 112.260  44.550  1.00  0.00           H
ATOM  14849  CG  TYR B 288      78.880 112.990  45.530  1.00  0.00           C
ATOM  14850  CD1 TYR B 288      78.240 112.860  46.770  1.00  0.00           C
ATOM  14851  HD1 TYR B 288      77.170 112.700  46.830  1.00  0.00           H
ATOM  14852  CE1 TYR B 288      79.000 113.130  47.940  1.00  0.00           C
ATOM  14853  HE1 TYR B 288      78.490 113.200  48.890  1.00  0.00           H
ATOM  14854  CZ  TYR B 288      80.420 113.340  47.830  1.00  0.00           C
ATOM  14855  OH  TYR B 288      81.000 113.840  48.970  1.00  0.00           O
ATOM  14856  HH  TYR B 288      81.910 114.060  48.760  1.00  0.00           H
ATOM  14857  CD2 TYR B 288      80.280 113.090  45.440  1.00  0.00           C
ATOM  14858  HD2 TYR B 288      80.660 113.070  44.430  1.00  0.00           H
ATOM  14859  CE2 TYR B 288      81.080 113.290  46.570  1.00  0.00           C
ATOM  14860  HE2 TYR B 288      82.150 113.420  46.450  1.00  0.00           H
ATOM  14861  C   TYR B 288      76.600 114.920  44.870  1.00  0.00           C
ATOM  14862  O   TYR B 288      75.570 114.400  45.260  1.00  0.00           O
ATOM  14863  N   GLU B 289      77.030 116.180  45.250  1.00  0.00           N
ATOM  14864  HN  GLU B 289      77.840 116.630  44.880  1.00  0.00           H
ATOM  14865  CA  GLU B 289      76.360 116.750  46.390  1.00  0.00           C
ATOM  14866  HA  GLU B 289      76.210 115.940  47.090  1.00  0.00           H
ATOM  14867  CB  GLU B 289      77.310 117.790  47.080  1.00  0.00           C
ATOM  14868  HB1 GLU B 289      76.730 118.400  47.800  1.00  0.00           H
ATOM  14869  HB2 GLU B 289      77.600 118.500  46.280  1.00  0.00           H
ATOM  14870  CG  GLU B 289      78.470 117.020  47.760  1.00  0.00           C
ATOM  14871  HG1 GLU B 289      79.090 116.470  47.020  1.00  0.00           H
ATOM  14872  HG2 GLU B 289      78.040 116.250  48.440  1.00  0.00           H
ATOM  14873  CD  GLU B 289      79.240 117.970  48.710  1.00  0.00           C
ATOM  14874  OE1 GLU B 289      79.000 117.890  49.950  1.00  0.00           O
ATOM  14875  OE2 GLU B 289      80.280 118.450  48.210  1.00  0.00           O
ATOM  14876  C   GLU B 289      75.010 117.390  46.040  1.00  0.00           C
ATOM  14877  O   GLU B 289      73.950 116.890  46.350  1.00  0.00           O
ATOM  14878  N   GLY B 290      75.010 118.610  45.470  1.00  0.00           N
ATOM  14879  HN  GLY B 290      75.910 118.930  45.200  1.00  0.00           H
ATOM  14880  CA  GLY B 290      73.890 119.460  45.330  1.00  0.00           C
ATOM  14881  HA1 GLY B 290      74.230 120.420  44.980  1.00  0.00           H
ATOM  14882  HA2 GLY B 290      73.420 119.580  46.300  1.00  0.00           H
ATOM  14883  C   GLY B 290      72.760 118.940  44.530  1.00  0.00           C
ATOM  14884  O   GLY B 290      72.740 117.830  44.070  1.00  0.00           O
ATOM  14885  N   ASP B 291      71.700 119.730  44.310  1.00  0.00           N
ATOM  14886  HN  ASP B 291      71.600 120.630  44.740  1.00  0.00           H
ATOM  14887  CA  ASP B 291      70.520 119.410  43.520  1.00  0.00           C
ATOM  14888  HA  ASP B 291      70.320 118.360  43.350  1.00  0.00           H
ATOM  14889  CB  ASP B 291      69.220 119.950  44.180  1.00  0.00           C
ATOM  14890  HB1 ASP B 291      68.460 119.640  43.430  1.00  0.00           H
ATOM  14891  HB2 ASP B 291      69.130 121.030  44.430  1.00  0.00           H
ATOM  14892  CG  ASP B 291      69.060 119.250  45.450  1.00  0.00           C
ATOM  14893  OD1 ASP B 291      69.580 118.130  45.740  1.00  0.00           O
ATOM  14894  OD2 ASP B 291      68.280 119.750  46.300  1.00  0.00           O
ATOM  14895  C   ASP B 291      70.720 119.880  42.100  1.00  0.00           C
ATOM  14896  O   ASP B 291      69.880 119.810  41.240  1.00  0.00           O
ATOM  14897  N   ASN B 292      71.930 120.400  41.860  1.00  0.00           N
ATOM  14898  HN  ASN B 292      72.580 120.520  42.610  1.00  0.00           H
ATOM  14899  CA  ASN B 292      72.480 120.720  40.520  1.00  0.00           C
ATOM  14900  HA  ASN B 292      71.640 121.040  39.930  1.00  0.00           H
ATOM  14901  CB  ASN B 292      73.520 121.910  40.590  1.00  0.00           C
ATOM  14902  HB1 ASN B 292      72.930 122.780  40.940  1.00  0.00           H
ATOM  14903  HB2 ASN B 292      74.090 122.000  39.640  1.00  0.00           H
ATOM  14904  CG  ASN B 292      74.520 121.570  41.670  1.00  0.00           C
ATOM  14905  OD1 ASN B 292      74.520 120.610  42.500  1.00  0.00           O
ATOM  14906  ND2 ASN B 292      75.610 122.340  41.680  1.00  0.00           N
ATOM  14907 1HD2 ASN B 292      76.440 122.120  42.190  1.00  0.00           H
ATOM  14908 2HD2 ASN B 292      75.630 123.070  40.990  1.00  0.00           H
ATOM  14909  C   ASN B 292      73.110 119.470  39.810  1.00  0.00           C
ATOM  14910  O   ASN B 292      73.450 119.450  38.620  1.00  0.00           O
ATOM  14911  N   VAL B 293      73.230 118.370  40.570  1.00  0.00           N
ATOM  14912  HN  VAL B 293      72.890 118.460  41.510  1.00  0.00           H
ATOM  14913  CA  VAL B 293      73.970 117.200  40.100  1.00  0.00           C
ATOM  14914  HA  VAL B 293      74.690 117.610  39.400  1.00  0.00           H
ATOM  14915  CB  VAL B 293      74.750 116.380  41.210  1.00  0.00           C
ATOM  14916  HB  VAL B 293      75.530 115.760  40.730  1.00  0.00           H
ATOM  14917  CG1 VAL B 293      75.510 117.420  42.080  1.00  0.00           C
ATOM  14918 1HG1 VAL B 293      74.820 117.800  42.860  1.00  0.00           H
ATOM  14919 2HG1 VAL B 293      75.910 118.290  41.500  1.00  0.00           H
ATOM  14920 3HG1 VAL B 293      76.320 116.890  42.630  1.00  0.00           H
ATOM  14921  CG2 VAL B 293      73.800 115.450  41.980  1.00  0.00           C
ATOM  14922 1HG2 VAL B 293      74.360 115.210  42.910  1.00  0.00           H
ATOM  14923 2HG2 VAL B 293      73.680 114.490  41.440  1.00  0.00           H
ATOM  14924 3HG2 VAL B 293      72.780 115.890  42.110  1.00  0.00           H
ATOM  14925  C   VAL B 293      73.150 116.250  39.280  1.00  0.00           C
ATOM  14926  O   VAL B 293      71.930 116.390  39.190  1.00  0.00           O
ATOM  14927  N   GLU B 294      73.840 115.180  38.750  1.00  0.00           N
ATOM  14928  HN  GLU B 294      74.840 115.150  38.790  1.00  0.00           H
ATOM  14929  CA  GLU B 294      73.200 114.100  37.930  1.00  0.00           C
ATOM  14930  HA  GLU B 294      72.130 114.240  37.930  1.00  0.00           H
ATOM  14931  CB  GLU B 294      73.730 114.160  36.440  1.00  0.00           C
ATOM  14932  HB1 GLU B 294      73.020 113.540  35.850  1.00  0.00           H
ATOM  14933  HB2 GLU B 294      74.780 113.800  36.450  1.00  0.00           H
ATOM  14934  CG  GLU B 294      73.780 115.590  35.780  1.00  0.00           C
ATOM  14935  HG1 GLU B 294      74.610 116.120  36.280  1.00  0.00           H
ATOM  14936  HG2 GLU B 294      72.890 116.210  36.000  1.00  0.00           H
ATOM  14937  CD  GLU B 294      74.030 115.480  34.280  1.00  0.00           C
ATOM  14938  OE1 GLU B 294      73.090 115.130  33.530  1.00  0.00           O
ATOM  14939  OE2 GLU B 294      75.140 115.890  33.850  1.00  0.00           O
ATOM  14940  C   GLU B 294      73.460 112.790  38.620  1.00  0.00           C
ATOM  14941  O   GLU B 294      74.480 112.540  39.210  1.00  0.00           O
ATOM  14942  N   PHE B 295      72.440 111.930  38.430  1.00  0.00           N
ATOM  14943  HN  PHE B 295      71.770 112.180  37.740  1.00  0.00           H
ATOM  14944  CA  PHE B 295      72.230 110.690  39.180  1.00  0.00           C
ATOM  14945  HA  PHE B 295      71.770 110.940  40.130  1.00  0.00           H
ATOM  14946  CB  PHE B 295      71.130 109.810  38.540  1.00  0.00           C
ATOM  14947  HB1 PHE B 295      70.930 108.990  39.270  1.00  0.00           H
ATOM  14948  HB2 PHE B 295      71.490 109.370  37.590  1.00  0.00           H
ATOM  14949  CG  PHE B 295      69.780 110.480  38.370  1.00  0.00           C
ATOM  14950  CD1 PHE B 295      68.970 110.210  37.290  1.00  0.00           C
ATOM  14951  HD1 PHE B 295      69.290 109.540  36.500  1.00  0.00           H
ATOM  14952  CE1 PHE B 295      67.730 110.810  37.250  1.00  0.00           C
ATOM  14953  HE1 PHE B 295      67.170 110.720  36.330  1.00  0.00           H
ATOM  14954  CZ  PHE B 295      67.290 111.720  38.270  1.00  0.00           C
ATOM  14955  HZ  PHE B 295      66.470 112.390  38.070  1.00  0.00           H
ATOM  14956  CD2 PHE B 295      69.330 111.360  39.440  1.00  0.00           C
ATOM  14957  HD2 PHE B 295      69.920 111.510  40.330  1.00  0.00           H
ATOM  14958  CE2 PHE B 295      68.010 111.850  39.430  1.00  0.00           C
ATOM  14959  HE2 PHE B 295      67.570 112.460  40.210  1.00  0.00           H
ATOM  14960  C   PHE B 295      73.440 109.770  39.430  1.00  0.00           C
ATOM  14961  O   PHE B 295      74.120 109.340  38.450  1.00  0.00           O
ATOM  14962  N   ASN B 296      73.740 109.430  40.750  1.00  0.00           N
ATOM  14963  HN  ASN B 296      73.160 109.830  41.450  1.00  0.00           H
ATOM  14964  CA  ASN B 296      74.750 108.480  41.020  1.00  0.00           C
ATOM  14965  HA  ASN B 296      74.470 107.700  40.320  1.00  0.00           H
ATOM  14966  CB  ASN B 296      76.150 109.080  40.820  1.00  0.00           C
ATOM  14967  HB1 ASN B 296      76.270 109.500  39.790  1.00  0.00           H
ATOM  14968  HB2 ASN B 296      76.910 108.290  40.990  1.00  0.00           H
ATOM  14969  CG  ASN B 296      76.520 110.260  41.680  1.00  0.00           C
ATOM  14970  OD1 ASN B 296      77.470 110.150  42.540  1.00  0.00           O
ATOM  14971  ND2 ASN B 296      76.000 111.440  41.480  1.00  0.00           N
ATOM  14972 1HD2 ASN B 296      76.330 112.160  42.090  1.00  0.00           H
ATOM  14973 2HD2 ASN B 296      75.460 111.700  40.680  1.00  0.00           H
ATOM  14974  C   ASN B 296      74.500 107.960  42.400  1.00  0.00           C
ATOM  14975  O   ASN B 296      73.610 108.330  43.150  1.00  0.00           O
ATOM  14976  N   ASP B 297      75.300 107.030  42.750  1.00  0.00           N
ATOM  14977  HN  ASP B 297      75.950 106.760  42.050  1.00  0.00           H
ATOM  14978  CA  ASP B 297      75.400 106.290  43.980  1.00  0.00           C
ATOM  14979  HA  ASP B 297      74.480 105.760  44.190  1.00  0.00           H
ATOM  14980  CB  ASP B 297      76.600 105.250  43.800  1.00  0.00           C
ATOM  14981  HB1 ASP B 297      76.660 104.620  44.720  1.00  0.00           H
ATOM  14982  HB2 ASP B 297      77.550 105.760  43.530  1.00  0.00           H
ATOM  14983  CG  ASP B 297      76.330 104.300  42.660  1.00  0.00           C
ATOM  14984  OD1 ASP B 297      77.230 103.740  41.930  1.00  0.00           O
ATOM  14985  OD2 ASP B 297      75.100 104.100  42.340  1.00  0.00           O
ATOM  14986  C   ASP B 297      75.720 107.160  45.210  1.00  0.00           C
ATOM  14987  O   ASP B 297      75.270 107.000  46.370  1.00  0.00           O
ATOM  14988  N   ARG B 298      76.630 108.110  45.030  1.00  0.00           N
ATOM  14989  HN  ARG B 298      76.930 108.290  44.100  1.00  0.00           H
ATOM  14990  CA  ARG B 298      77.130 109.020  46.090  1.00  0.00           C
ATOM  14991  HA  ARG B 298      77.320 108.470  47.000  1.00  0.00           H
ATOM  14992  CB  ARG B 298      78.540 109.510  45.680  1.00  0.00           C
ATOM  14993  HB1 ARG B 298      78.870 109.960  46.640  1.00  0.00           H
ATOM  14994  HB2 ARG B 298      78.280 110.290  44.930  1.00  0.00           H
ATOM  14995  CG  ARG B 298      79.510 108.470  45.080  1.00  0.00           C
ATOM  14996  HG1 ARG B 298      79.120 107.730  44.360  1.00  0.00           H
ATOM  14997  HG2 ARG B 298      79.780 107.900  46.000  1.00  0.00           H
ATOM  14998  CD  ARG B 298      80.710 109.210  44.590  1.00  0.00           C
ATOM  14999  HD1 ARG B 298      81.440 108.420  44.310  1.00  0.00           H
ATOM  15000  HD2 ARG B 298      81.080 109.980  45.300  1.00  0.00           H
ATOM  15001  NE  ARG B 298      80.360 109.840  43.300  1.00  0.00           N
ATOM  15002  HE  ARG B 298      79.450 109.970  42.910  1.00  0.00           H
ATOM  15003  CZ  ARG B 298      81.330 110.390  42.640  1.00  0.00           C
ATOM  15004  NH1 ARG B 298      81.110 111.050  41.500  1.00  0.00           N
ATOM  15005 1HH1 ARG B 298      80.220 111.120  41.050  1.00  0.00           H
ATOM  15006 2HH1 ARG B 298      81.870 111.580  41.140  1.00  0.00           H
ATOM  15007  NH2 ARG B 298      82.580 110.640  43.120  1.00  0.00           N
ATOM  15008 1HH2 ARG B 298      82.920 110.340  44.010  1.00  0.00           H
ATOM  15009 2HH2 ARG B 298      83.210 111.180  42.550  1.00  0.00           H
ATOM  15010  C   ARG B 298      76.130 110.110  46.370  1.00  0.00           C
ATOM  15011  O   ARG B 298      76.000 110.530  47.530  1.00  0.00           O
ATOM  15012  N   LYS B 299      75.330 110.560  45.350  1.00  0.00           N
ATOM  15013  HN  LYS B 299      75.450 110.240  44.410  1.00  0.00           H
ATOM  15014  CA  LYS B 299      74.160 111.440  45.570  1.00  0.00           C
ATOM  15015  HA  LYS B 299      74.470 112.330  46.100  1.00  0.00           H
ATOM  15016  CB  LYS B 299      73.420 111.890  44.270  1.00  0.00           C
ATOM  15017  HB1 LYS B 299      73.170 111.090  43.540  1.00  0.00           H
ATOM  15018  HB2 LYS B 299      74.130 112.570  43.760  1.00  0.00           H
ATOM  15019  CG  LYS B 299      72.130 112.770  44.490  1.00  0.00           C
ATOM  15020  HG1 LYS B 299      71.330 112.180  44.980  1.00  0.00           H
ATOM  15021  HG2 LYS B 299      71.670 113.140  43.550  1.00  0.00           H
ATOM  15022  CD  LYS B 299      72.340 114.120  45.210  1.00  0.00           C
ATOM  15023  HD1 LYS B 299      73.300 114.540  44.840  1.00  0.00           H
ATOM  15024  HD2 LYS B 299      72.440 113.740  46.250  1.00  0.00           H
ATOM  15025  CE  LYS B 299      71.140 115.080  45.090  1.00  0.00           C
ATOM  15026  HE1 LYS B 299      70.240 114.530  45.450  1.00  0.00           H
ATOM  15027  HE2 LYS B 299      71.020 115.490  44.060  1.00  0.00           H
ATOM  15028  NZ  LYS B 299      71.360 116.110  46.070  1.00  0.00           N
ATOM  15029  HZ1 LYS B 299      72.290 116.540  45.880  1.00  0.00           H
ATOM  15030  HZ2 LYS B 299      71.260 115.930  47.090  1.00  0.00           H
ATOM  15031  HZ3 LYS B 299      70.680 116.870  45.870  1.00  0.00           H
ATOM  15032  C   LYS B 299      73.220 110.750  46.560  1.00  0.00           C
ATOM  15033  O   LYS B 299      72.640 111.410  47.440  1.00  0.00           O
ATOM  15034  N   LEU B 300      72.920 109.440  46.350  1.00  0.00           N
ATOM  15035  HN  LEU B 300      73.300 108.920  45.590  1.00  0.00           H
ATOM  15036  CA  LEU B 300      71.910 108.690  47.090  1.00  0.00           C
ATOM  15037  HA  LEU B 300      71.070 109.370  47.140  1.00  0.00           H
ATOM  15038  CB  LEU B 300      71.640 107.310  46.590  1.00  0.00           C
ATOM  15039  HB1 LEU B 300      71.020 106.680  47.260  1.00  0.00           H
ATOM  15040  HB2 LEU B 300      72.560 106.740  46.320  1.00  0.00           H
ATOM  15041  CG  LEU B 300      70.920 107.370  45.280  1.00  0.00           C
ATOM  15042  HG  LEU B 300      71.720 107.670  44.570  1.00  0.00           H
ATOM  15043  CD1 LEU B 300      70.450 106.040  44.800  1.00  0.00           C
ATOM  15044 1HD1 LEU B 300      71.260 105.270  44.760  1.00  0.00           H
ATOM  15045 2HD1 LEU B 300      69.860 106.190  43.880  1.00  0.00           H
ATOM  15046 3HD1 LEU B 300      69.610 105.660  45.420  1.00  0.00           H
ATOM  15047  CD2 LEU B 300      69.660 108.380  45.210  1.00  0.00           C
ATOM  15048 1HD2 LEU B 300      70.060 109.410  45.320  1.00  0.00           H
ATOM  15049 2HD2 LEU B 300      68.940 108.080  46.000  1.00  0.00           H
ATOM  15050 3HD2 LEU B 300      69.210 108.280  44.200  1.00  0.00           H
ATOM  15051  C   LEU B 300      72.310 108.520  48.520  1.00  0.00           C
ATOM  15052  O   LEU B 300      71.590 108.750  49.520  1.00  0.00           O
ATOM  15053  N   LEU B 301      73.610 108.250  48.710  1.00  0.00           N
ATOM  15054  HN  LEU B 301      74.250 107.970  47.990  1.00  0.00           H
ATOM  15055  CA  LEU B 301      74.270 108.170  50.000  1.00  0.00           C
ATOM  15056  HA  LEU B 301      73.680 107.550  50.660  1.00  0.00           H
ATOM  15057  CB  LEU B 301      75.730 107.580  49.960  1.00  0.00           C
ATOM  15058  HB1 LEU B 301      76.250 107.550  50.940  1.00  0.00           H
ATOM  15059  HB2 LEU B 301      76.250 108.310  49.310  1.00  0.00           H
ATOM  15060  CG  LEU B 301      75.850 106.160  49.300  1.00  0.00           C
ATOM  15061  HG  LEU B 301      75.060 106.080  48.530  1.00  0.00           H
ATOM  15062  CD1 LEU B 301      77.280 105.970  48.750  1.00  0.00           C
ATOM  15063 1HD1 LEU B 301      77.430 104.900  48.530  1.00  0.00           H
ATOM  15064 2HD1 LEU B 301      78.070 106.270  49.470  1.00  0.00           H
ATOM  15065 3HD1 LEU B 301      77.470 106.560  47.820  1.00  0.00           H
ATOM  15066  CD2 LEU B 301      75.510 105.160  50.440  1.00  0.00           C
ATOM  15067 1HD2 LEU B 301      76.330 105.210  51.190  1.00  0.00           H
ATOM  15068 2HD2 LEU B 301      75.570 104.130  50.020  1.00  0.00           H
ATOM  15069 3HD2 LEU B 301      74.480 105.320  50.800  1.00  0.00           H
ATOM  15070  C   LEU B 301      74.280 109.560  50.700  1.00  0.00           C
ATOM  15071  O   LEU B 301      74.100 109.670  51.920  1.00  0.00           O
ATOM  15072  N   TYR B 302      74.540 110.640  49.910  1.00  0.00           N
ATOM  15073  HN  TYR B 302      74.680 110.430  48.950  1.00  0.00           H
ATOM  15074  CA  TYR B 302      74.680 112.060  50.390  1.00  0.00           C
ATOM  15075  HA  TYR B 302      75.380 112.150  51.210  1.00  0.00           H
ATOM  15076  CB  TYR B 302      75.080 113.090  49.190  1.00  0.00           C
ATOM  15077  HB1 TYR B 302      74.460 112.860  48.300  1.00  0.00           H
ATOM  15078  HB2 TYR B 302      76.160 112.850  49.050  1.00  0.00           H
ATOM  15079  CG  TYR B 302      74.910 114.520  49.550  1.00  0.00           C
ATOM  15080  CD1 TYR B 302      73.880 115.310  48.970  1.00  0.00           C
ATOM  15081  HD1 TYR B 302      73.080 114.890  48.390  1.00  0.00           H
ATOM  15082  CE1 TYR B 302      73.910 116.700  49.090  1.00  0.00           C
ATOM  15083  HE1 TYR B 302      73.090 117.300  48.720  1.00  0.00           H
ATOM  15084  CZ  TYR B 302      74.990 117.330  49.740  1.00  0.00           C
ATOM  15085  OH  TYR B 302      74.960 118.700  49.790  1.00  0.00           O
ATOM  15086  HH  TYR B 302      75.780 119.020  50.180  1.00  0.00           H
ATOM  15087  CD2 TYR B 302      75.980 115.220  50.240  1.00  0.00           C
ATOM  15088  HD2 TYR B 302      76.820 114.650  50.610  1.00  0.00           H
ATOM  15089  CE2 TYR B 302      76.030 116.590  50.350  1.00  0.00           C
ATOM  15090  HE2 TYR B 302      76.850 116.950  50.950  1.00  0.00           H
ATOM  15091  C   TYR B 302      73.490 112.490  51.050  1.00  0.00           C
ATOM  15092  O   TYR B 302      73.560 113.180  52.070  1.00  0.00           O
ATOM  15093  N   GLU B 303      72.280 112.140  50.450  1.00  0.00           N
ATOM  15094  HN  GLU B 303      72.330 111.690  49.560  1.00  0.00           H
ATOM  15095  CA  GLU B 303      70.980 112.630  50.970  1.00  0.00           C
ATOM  15096  HA  GLU B 303      71.110 113.700  50.940  1.00  0.00           H
ATOM  15097  CB  GLU B 303      69.800 112.460  50.010  1.00  0.00           C
ATOM  15098  HB1 GLU B 303      68.830 112.610  50.520  1.00  0.00           H
ATOM  15099  HB2 GLU B 303      69.820 111.360  49.840  1.00  0.00           H
ATOM  15100  CG  GLU B 303      69.930 113.250  48.670  1.00  0.00           C
ATOM  15101  HG1 GLU B 303      69.330 112.760  47.880  1.00  0.00           H
ATOM  15102  HG2 GLU B 303      70.920 113.200  48.180  1.00  0.00           H
ATOM  15103  CD  GLU B 303      69.560 114.710  48.740  1.00  0.00           C
ATOM  15104  OE1 GLU B 303      70.420 115.530  48.430  1.00  0.00           O
ATOM  15105  OE2 GLU B 303      68.420 115.060  49.190  1.00  0.00           O
ATOM  15106  C   GLU B 303      70.760 112.310  52.470  1.00  0.00           C
ATOM  15107  O   GLU B 303      70.350 113.180  53.250  1.00  0.00           O
ATOM  15108  N   GLU B 304      70.940 111.100  52.950  1.00  0.00           N
ATOM  15109  HN  GLU B 304      70.870 110.330  52.330  1.00  0.00           H
ATOM  15110  CA  GLU B 304      70.630 110.870  54.390  1.00  0.00           C
ATOM  15111  HA  GLU B 304      70.570 111.780  54.960  1.00  0.00           H
ATOM  15112  CB  GLU B 304      69.270 110.100  54.490  1.00  0.00           C
ATOM  15113  HB1 GLU B 304      69.100 109.970  55.580  1.00  0.00           H
ATOM  15114  HB2 GLU B 304      69.350 109.070  54.080  1.00  0.00           H
ATOM  15115  CG  GLU B 304      68.000 110.840  54.080  1.00  0.00           C
ATOM  15116  HG1 GLU B 304      67.870 111.020  52.990  1.00  0.00           H
ATOM  15117  HG2 GLU B 304      67.980 111.710  54.760  1.00  0.00           H
ATOM  15118  CD  GLU B 304      66.690 110.030  54.400  1.00  0.00           C
ATOM  15119  OE1 GLU B 304      65.530 110.530  54.170  1.00  0.00           O
ATOM  15120  OE2 GLU B 304      66.870 108.900  54.870  1.00  0.00           O
ATOM  15121  C   GLU B 304      71.600 110.010  55.060  1.00  0.00           C
ATOM  15122  O   GLU B 304      71.900 110.320  56.190  1.00  0.00           O
ATOM  15123  N   TRP B 305      72.230 108.960  54.520  1.00  0.00           N
ATOM  15124  HN  TRP B 305      71.860 108.630  53.650  1.00  0.00           H
ATOM  15125  CA  TRP B 305      73.030 107.920  55.190  1.00  0.00           C
ATOM  15126  HA  TRP B 305      72.400 107.490  55.950  1.00  0.00           H
ATOM  15127  CB  TRP B 305      73.500 106.960  54.090  1.00  0.00           C
ATOM  15128  HB1 TRP B 305      74.080 107.460  53.280  1.00  0.00           H
ATOM  15129  HB2 TRP B 305      72.640 106.410  53.660  1.00  0.00           H
ATOM  15130  CG  TRP B 305      74.330 105.800  54.700  1.00  0.00           C
ATOM  15131  CD1 TRP B 305      73.900 104.790  55.520  1.00  0.00           C
ATOM  15132  HD1 TRP B 305      72.910 104.700  55.940  1.00  0.00           H
ATOM  15133  NE1 TRP B 305      74.840 103.870  55.710  1.00  0.00           N
ATOM  15134  HE1 TRP B 305      74.950 103.100  56.300  1.00  0.00           H
ATOM  15135  CE2 TRP B 305      75.960 104.240  54.970  1.00  0.00           C
ATOM  15136  CD2 TRP B 305      75.690 105.500  54.350  1.00  0.00           C
ATOM  15137  CE3 TRP B 305      76.670 106.090  53.660  1.00  0.00           C
ATOM  15138  HE3 TRP B 305      76.460 106.980  53.080  1.00  0.00           H
ATOM  15139  CZ3 TRP B 305      77.900 105.450  53.500  1.00  0.00           C
ATOM  15140  HZ3 TRP B 305      78.640 105.880  52.840  1.00  0.00           H
ATOM  15141  CZ2 TRP B 305      77.180 103.600  54.840  1.00  0.00           C
ATOM  15142  HZ2 TRP B 305      77.380 102.730  55.440  1.00  0.00           H
ATOM  15143  CH2 TRP B 305      78.150 104.310  54.130  1.00  0.00           C
ATOM  15144  HH2 TRP B 305      79.130 103.900  53.940  1.00  0.00           H
ATOM  15145  C   TRP B 305      74.270 108.470  55.900  1.00  0.00           C
ATOM  15146  O   TRP B 305      74.640 108.080  57.020  1.00  0.00           O
ATOM  15147  N   ALA B 306      74.940 109.390  55.170  1.00  0.00           N
ATOM  15148  HN  ALA B 306      74.580 109.590  54.260  1.00  0.00           H
ATOM  15149  CA  ALA B 306      76.180 110.050  55.490  1.00  0.00           C
ATOM  15150  HA  ALA B 306      76.680 109.400  56.190  1.00  0.00           H
ATOM  15151  CB  ALA B 306      77.100 110.130  54.190  1.00  0.00           C
ATOM  15152  HB1 ALA B 306      76.620 110.590  53.300  1.00  0.00           H
ATOM  15153  HB2 ALA B 306      77.280 109.070  53.930  1.00  0.00           H
ATOM  15154  HB3 ALA B 306      78.120 110.520  54.390  1.00  0.00           H
ATOM  15155  C   ALA B 306      75.960 111.480  56.040  1.00  0.00           C
ATOM  15156  O   ALA B 306      76.860 112.380  55.990  1.00  0.00           O
ATOM  15157  N   SER B 307      74.780 111.660  56.570  1.00  0.00           N
ATOM  15158  HN  SER B 307      74.160 110.880  56.520  1.00  0.00           H
ATOM  15159  CA  SER B 307      74.260 112.920  57.120  1.00  0.00           C
ATOM  15160  HA  SER B 307      74.960 113.710  56.910  1.00  0.00           H
ATOM  15161  CB  SER B 307      72.860 113.360  56.590  1.00  0.00           C
ATOM  15162  HB1 SER B 307      72.100 112.590  56.850  1.00  0.00           H
ATOM  15163  HB2 SER B 307      72.980 113.350  55.490  1.00  0.00           H
ATOM  15164  OG  SER B 307      72.400 114.610  57.070  1.00  0.00           O
ATOM  15165  HG1 SER B 307      72.950 115.240  56.600  1.00  0.00           H
ATOM  15166  C   SER B 307      74.210 112.940  58.630  1.00  0.00           C
ATOM  15167  O   SER B 307      73.660 112.110  59.290  1.00  0.00           O
ATOM  15168  N   TYR B 308      74.670 114.030  59.310  1.00  0.00           N
ATOM  15169  HN  TYR B 308      74.970 114.810  58.770  1.00  0.00           H
ATOM  15170  CA  TYR B 308      74.480 114.240  60.730  1.00  0.00           C
ATOM  15171  HA  TYR B 308      74.520 113.300  61.260  1.00  0.00           H
ATOM  15172  CB  TYR B 308      75.450 115.330  61.150  1.00  0.00           C
ATOM  15173  HB1 TYR B 308      75.250 115.630  62.200  1.00  0.00           H
ATOM  15174  HB2 TYR B 308      75.220 116.200  60.510  1.00  0.00           H
ATOM  15175  CG  TYR B 308      76.900 115.020  61.020  1.00  0.00           C
ATOM  15176  CD1 TYR B 308      77.910 115.910  60.530  1.00  0.00           C
ATOM  15177  HD1 TYR B 308      77.530 116.830  60.120  1.00  0.00           H
ATOM  15178  CE1 TYR B 308      79.230 115.730  60.730  1.00  0.00           C
ATOM  15179  HE1 TYR B 308      79.970 116.440  60.380  1.00  0.00           H
ATOM  15180  CZ  TYR B 308      79.620 114.530  61.390  1.00  0.00           C
ATOM  15181  OH  TYR B 308      80.950 114.220  61.620  1.00  0.00           O
ATOM  15182  HH  TYR B 308      81.490 114.450  60.860  1.00  0.00           H
ATOM  15183  CD2 TYR B 308      77.250 114.000  61.810  1.00  0.00           C
ATOM  15184  HD2 TYR B 308      76.520 113.330  62.240  1.00  0.00           H
ATOM  15185  CE2 TYR B 308      78.650 113.710  61.920  1.00  0.00           C
ATOM  15186  HE2 TYR B 308      79.010 112.930  62.560  1.00  0.00           H
ATOM  15187  C   TYR B 308      73.060 114.730  61.020  1.00  0.00           C
ATOM  15188  O   TYR B 308      72.620 114.450  62.160  1.00  0.00           O
ATOM  15189  N   GLY B 309      72.320 115.440  60.060  1.00  0.00           N
ATOM  15190  HN  GLY B 309      72.590 115.470  59.100  1.00  0.00           H
ATOM  15191  CA  GLY B 309      70.990 115.980  60.300  1.00  0.00           C
ATOM  15192  HA1 GLY B 309      70.840 116.800  59.610  1.00  0.00           H
ATOM  15193  HA2 GLY B 309      70.920 116.300  61.330  1.00  0.00           H
ATOM  15194  C   GLY B 309      69.820 115.100  60.090  1.00  0.00           C
ATOM  15195  O   GLY B 309      68.710 115.570  60.170  1.00  0.00           O
ATOM  15196  N   VAL B 310      70.060 113.830  59.740  1.00  0.00           N
ATOM  15197  HN  VAL B 310      70.980 113.460  59.600  1.00  0.00           H
ATOM  15198  CA  VAL B 310      69.000 112.900  59.640  1.00  0.00           C
ATOM  15199  HA  VAL B 310      67.990 113.240  59.830  1.00  0.00           H
ATOM  15200  CB  VAL B 310      68.950 112.390  58.190  1.00  0.00           C
ATOM  15201  HB  VAL B 310      69.920 111.910  57.960  1.00  0.00           H
ATOM  15202  CG1 VAL B 310      67.820 111.400  58.040  1.00  0.00           C
ATOM  15203 1HG1 VAL B 310      66.860 111.950  58.130  1.00  0.00           H
ATOM  15204 2HG1 VAL B 310      67.980 110.570  58.760  1.00  0.00           H
ATOM  15205 3HG1 VAL B 310      67.870 110.850  57.080  1.00  0.00           H
ATOM  15206  CG2 VAL B 310      68.780 113.570  57.240  1.00  0.00           C
ATOM  15207 1HG2 VAL B 310      69.570 114.340  57.370  1.00  0.00           H
ATOM  15208 2HG2 VAL B 310      67.880 114.160  57.530  1.00  0.00           H
ATOM  15209 3HG2 VAL B 310      68.770 113.280  56.170  1.00  0.00           H
ATOM  15210  C   VAL B 310      69.220 111.740  60.630  1.00  0.00           C
ATOM  15211  O   VAL B 310      70.240 110.980  60.690  1.00  0.00           O
ATOM  15212  N   PHE B 311      68.240 111.490  61.480  1.00  0.00           N
ATOM  15213  HN  PHE B 311      67.380 111.980  61.360  1.00  0.00           H
ATOM  15214  CA  PHE B 311      68.190 110.430  62.490  1.00  0.00           C
ATOM  15215  HA  PHE B 311      69.090 110.600  63.070  1.00  0.00           H
ATOM  15216  CB  PHE B 311      66.950 110.610  63.440  1.00  0.00           C
ATOM  15217  HB1 PHE B 311      66.070 110.680  62.760  1.00  0.00           H
ATOM  15218  HB2 PHE B 311      66.910 111.610  63.920  1.00  0.00           H
ATOM  15219  CG  PHE B 311      66.700 109.460  64.450  1.00  0.00           C
ATOM  15220  CD1 PHE B 311      65.700 108.550  64.170  1.00  0.00           C
ATOM  15221  HD1 PHE B 311      65.210 108.550  63.220  1.00  0.00           H
ATOM  15222  CE1 PHE B 311      65.510 107.510  65.130  1.00  0.00           C
ATOM  15223  HE1 PHE B 311      64.810 106.750  64.800  1.00  0.00           H
ATOM  15224  CZ  PHE B 311      66.250 107.390  66.310  1.00  0.00           C
ATOM  15225  HZ  PHE B 311      66.230 106.500  66.930  1.00  0.00           H
ATOM  15226  CD2 PHE B 311      67.500 109.430  65.570  1.00  0.00           C
ATOM  15227  HD2 PHE B 311      68.230 110.210  65.740  1.00  0.00           H
ATOM  15228  CE2 PHE B 311      67.310 108.340  66.500  1.00  0.00           C
ATOM  15229  HE2 PHE B 311      67.940 108.310  67.370  1.00  0.00           H
ATOM  15230  C   PHE B 311      68.180 109.120  61.830  1.00  0.00           C
ATOM  15231  O   PHE B 311      67.660 108.950  60.720  1.00  0.00           O
ATOM  15232  N   TYR B 312      68.640 108.050  62.510  1.00  0.00           N
ATOM  15233  HN  TYR B 312      69.010 108.170  63.430  1.00  0.00           H
ATOM  15234  CA  TYR B 312      68.560 106.640  62.120  1.00  0.00           C
ATOM  15235  HA  TYR B 312      69.370 106.420  61.440  1.00  0.00           H
ATOM  15236  CB  TYR B 312      68.720 105.830  63.370  1.00  0.00           C
ATOM  15237  HB1 TYR B 312      67.950 106.200  64.080  1.00  0.00           H
ATOM  15238  HB2 TYR B 312      69.570 106.070  64.040  1.00  0.00           H
ATOM  15239  CG  TYR B 312      68.790 104.330  63.270  1.00  0.00           C
ATOM  15240  CD1 TYR B 312      69.790 103.670  62.500  1.00  0.00           C
ATOM  15241  HD1 TYR B 312      70.660 104.210  62.150  1.00  0.00           H
ATOM  15242  CE1 TYR B 312      69.660 102.280  62.250  1.00  0.00           C
ATOM  15243  HE1 TYR B 312      70.380 101.740  61.640  1.00  0.00           H
ATOM  15244  CZ  TYR B 312      68.570 101.580  62.750  1.00  0.00           C
ATOM  15245  OH  TYR B 312      68.260 100.230  62.300  1.00  0.00           O
ATOM  15246  HH  TYR B 312      67.400  99.960  62.610  1.00  0.00           H
ATOM  15247  CD2 TYR B 312      67.690 103.600  63.710  1.00  0.00           C
ATOM  15248  HD2 TYR B 312      66.980 104.030  64.410  1.00  0.00           H
ATOM  15249  CE2 TYR B 312      67.600 102.200  63.470  1.00  0.00           C
ATOM  15250  HE2 TYR B 312      66.690 101.710  63.790  1.00  0.00           H
ATOM  15251  C   TYR B 312      67.260 106.170  61.490  1.00  0.00           C
ATOM  15252  O   TYR B 312      66.220 106.120  62.150  1.00  0.00           O
ATOM  15253  N   LYS B 313      67.330 105.660  60.350  1.00  0.00           N
ATOM  15254  HN  LYS B 313      68.270 105.660  60.000  1.00  0.00           H
ATOM  15255  CA  LYS B 313      66.320 104.880  59.620  1.00  0.00           C
ATOM  15256  HA  LYS B 313      65.520 104.550  60.260  1.00  0.00           H
ATOM  15257  CB  LYS B 313      65.680 105.730  58.450  1.00  0.00           C
ATOM  15258  HB1 LYS B 313      64.950 105.020  58.000  1.00  0.00           H
ATOM  15259  HB2 LYS B 313      66.520 106.090  57.810  1.00  0.00           H
ATOM  15260  CG  LYS B 313      64.850 106.890  59.130  1.00  0.00           C
ATOM  15261  HG1 LYS B 313      65.560 107.550  59.660  1.00  0.00           H
ATOM  15262  HG2 LYS B 313      64.090 106.430  59.800  1.00  0.00           H
ATOM  15263  CD  LYS B 313      64.040 107.830  58.170  1.00  0.00           C
ATOM  15264  HD1 LYS B 313      63.430 108.530  58.790  1.00  0.00           H
ATOM  15265  HD2 LYS B 313      63.250 107.210  57.690  1.00  0.00           H
ATOM  15266  CE  LYS B 313      64.910 108.420  56.990  1.00  0.00           C
ATOM  15267  HE1 LYS B 313      65.280 107.600  56.350  1.00  0.00           H
ATOM  15268  HE2 LYS B 313      65.730 109.030  57.440  1.00  0.00           H
ATOM  15269  NZ  LYS B 313      64.120 109.440  56.330  1.00  0.00           N
ATOM  15270  HZ1 LYS B 313      64.030 110.180  57.060  1.00  0.00           H
ATOM  15271  HZ2 LYS B 313      63.140 109.160  56.140  1.00  0.00           H
ATOM  15272  HZ3 LYS B 313      64.510 109.730  55.410  1.00  0.00           H
ATOM  15273  C   LYS B 313      66.980 103.650  59.120  1.00  0.00           C
ATOM  15274  O   LYS B 313      68.190 103.440  59.250  1.00  0.00           O
ATOM  15275  N   TYR B 314      66.210 102.680  58.640  1.00  0.00           N
ATOM  15276  HN  TYR B 314      65.230 102.770  58.440  1.00  0.00           H
ATOM  15277  CA  TYR B 314      66.750 101.260  58.200  1.00  0.00           C
ATOM  15278  HA  TYR B 314      67.230 100.790  59.040  1.00  0.00           H
ATOM  15279  CB  TYR B 314      65.720 100.290  57.630  1.00  0.00           C
ATOM  15280  HB1 TYR B 314      66.210  99.300  57.460  1.00  0.00           H
ATOM  15281  HB2 TYR B 314      65.400 100.750  56.670  1.00  0.00           H
ATOM  15282  CG  TYR B 314      64.630 100.110  58.620  1.00  0.00           C
ATOM  15283  CD1 TYR B 314      64.790  99.680  59.940  1.00  0.00           C
ATOM  15284  HD1 TYR B 314      65.840  99.560  60.180  1.00  0.00           H
ATOM  15285  CE1 TYR B 314      63.650  99.470  60.790  1.00  0.00           C
ATOM  15286  HE1 TYR B 314      63.850  99.160  61.800  1.00  0.00           H
ATOM  15287  CZ  TYR B 314      62.380  99.450  60.160  1.00  0.00           C
ATOM  15288  OH  TYR B 314      61.280  99.290  61.040  1.00  0.00           O
ATOM  15289  HH  TYR B 314      61.600  99.150  61.930  1.00  0.00           H
ATOM  15290  CD2 TYR B 314      63.310 100.310  58.150  1.00  0.00           C
ATOM  15291  HD2 TYR B 314      63.210 100.580  57.110  1.00  0.00           H
ATOM  15292  CE2 TYR B 314      62.210  99.860  58.900  1.00  0.00           C
ATOM  15293  HE2 TYR B 314      61.200  99.880  58.520  1.00  0.00           H
ATOM  15294  C   TYR B 314      67.910 101.340  57.160  1.00  0.00           C
ATOM  15295  O   TYR B 314      67.780 102.020  56.120  1.00  0.00           O
ATOM  15296  N   GLN B 315      69.110 100.780  57.390  1.00  0.00           N
ATOM  15297  HN  GLN B 315      69.150 100.300  58.260  1.00  0.00           H
ATOM  15298  CA  GLN B 315      70.310 100.860  56.580  1.00  0.00           C
ATOM  15299  HA  GLN B 315      70.600 101.900  56.680  1.00  0.00           H
ATOM  15300  CB  GLN B 315      71.510 100.120  57.290  1.00  0.00           C
ATOM  15301  HB1 GLN B 315      72.360 100.140  56.570  1.00  0.00           H
ATOM  15302  HB2 GLN B 315      71.170  99.100  57.570  1.00  0.00           H
ATOM  15303  CG  GLN B 315      71.940 100.850  58.610  1.00  0.00           C
ATOM  15304  HG1 GLN B 315      72.840 100.400  59.080  1.00  0.00           H
ATOM  15305  HG2 GLN B 315      71.040 100.810  59.270  1.00  0.00           H
ATOM  15306  CD  GLN B 315      72.300 102.340  58.390  1.00  0.00           C
ATOM  15307  OE1 GLN B 315      73.440 102.710  58.090  1.00  0.00           O
ATOM  15308  NE2 GLN B 315      71.380 103.320  58.540  1.00  0.00           N
ATOM  15309 1HE2 GLN B 315      71.660 104.270  58.400  1.00  0.00           H
ATOM  15310 2HE2 GLN B 315      70.530 103.140  59.030  1.00  0.00           H
ATOM  15311  C   GLN B 315      70.110 100.490  55.060  1.00  0.00           C
ATOM  15312  O   GLN B 315      69.330  99.670  54.720  1.00  0.00           O
ATOM  15313  N   PRO B 316      70.830 101.190  54.180  1.00  0.00           N
ATOM  15314  CD  PRO B 316      71.620 102.420  54.480  1.00  0.00           C
ATOM  15315  HD1 PRO B 316      72.530 102.210  55.080  1.00  0.00           H
ATOM  15316  HD2 PRO B 316      71.030 103.220  54.990  1.00  0.00           H
ATOM  15317  CA  PRO B 316      70.740 100.890  52.740  1.00  0.00           C
ATOM  15318  HA  PRO B 316      69.720 100.610  52.520  1.00  0.00           H
ATOM  15319  CB  PRO B 316      71.030 102.310  52.120  1.00  0.00           C
ATOM  15320  HB1 PRO B 316      70.030 102.780  52.090  1.00  0.00           H
ATOM  15321  HB2 PRO B 316      71.420 102.260  51.080  1.00  0.00           H
ATOM  15322  CG  PRO B 316      72.010 102.980  53.160  1.00  0.00           C
ATOM  15323  HG1 PRO B 316      73.070 102.850  52.870  1.00  0.00           H
ATOM  15324  HG2 PRO B 316      71.870 104.080  53.060  1.00  0.00           H
ATOM  15325  C   PRO B 316      71.710  99.860  52.280  1.00  0.00           C
ATOM  15326  O   PRO B 316      72.810 100.100  51.810  1.00  0.00           O
ATOM  15327  N   ILE B 317      71.350  98.610  52.640  1.00  0.00           N
ATOM  15328  HN  ILE B 317      70.540  98.420  53.200  1.00  0.00           H
ATOM  15329  CA  ILE B 317      72.350  97.520  52.660  1.00  0.00           C
ATOM  15330  HA  ILE B 317      73.280  97.950  52.990  1.00  0.00           H
ATOM  15331  CB  ILE B 317      71.920  96.380  53.620  1.00  0.00           C
ATOM  15332  HB  ILE B 317      72.800  95.710  53.730  1.00  0.00           H
ATOM  15333  CG2 ILE B 317      71.650  97.010  55.020  1.00  0.00           C
ATOM  15334 1HG2 ILE B 317      71.520  96.150  55.710  1.00  0.00           H
ATOM  15335 2HG2 ILE B 317      70.740  97.650  54.990  1.00  0.00           H
ATOM  15336 3HG2 ILE B 317      72.520  97.640  55.320  1.00  0.00           H
ATOM  15337  CG1 ILE B 317      70.700  95.560  53.180  1.00  0.00           C
ATOM  15338 1HG1 ILE B 317      70.960  95.190  52.170  1.00  0.00           H
ATOM  15339 2HG1 ILE B 317      69.860  96.250  52.950  1.00  0.00           H
ATOM  15340  CD  ILE B 317      70.190  94.420  54.170  1.00  0.00           C
ATOM  15341  HD1 ILE B 317      70.020  94.800  55.200  1.00  0.00           H
ATOM  15342  HD2 ILE B 317      71.040  93.720  54.230  1.00  0.00           H
ATOM  15343  HD3 ILE B 317      69.290  93.910  53.770  1.00  0.00           H
ATOM  15344  C   ILE B 317      72.840  97.180  51.240  1.00  0.00           C
ATOM  15345  O   ILE B 317      74.010  97.040  50.900  1.00  0.00           O
ATOM  15346  N   ASP B 318      71.930  97.060  50.250  1.00  0.00           N
ATOM  15347  HN  ASP B 318      70.950  97.120  50.430  1.00  0.00           H
ATOM  15348  CA  ASP B 318      72.130  96.950  48.870  1.00  0.00           C
ATOM  15349  HA  ASP B 318      72.660  96.020  48.720  1.00  0.00           H
ATOM  15350  CB  ASP B 318      70.760  96.870  48.130  1.00  0.00           C
ATOM  15351  HB1 ASP B 318      70.910  96.940  47.040  1.00  0.00           H
ATOM  15352  HB2 ASP B 318      70.170  97.680  48.620  1.00  0.00           H
ATOM  15353  CG  ASP B 318      70.070  95.560  48.390  1.00  0.00           C
ATOM  15354  OD1 ASP B 318      70.720  94.500  48.530  1.00  0.00           O
ATOM  15355  OD2 ASP B 318      68.860  95.520  48.260  1.00  0.00           O
ATOM  15356  C   ASP B 318      73.000  98.100  48.210  1.00  0.00           C
ATOM  15357  O   ASP B 318      73.930  97.770  47.520  1.00  0.00           O
ATOM  15358  N   LEU B 319      72.640  99.370  48.460  1.00  0.00           N
ATOM  15359  HN  LEU B 319      71.920  99.500  49.130  1.00  0.00           H
ATOM  15360  CA  LEU B 319      73.430 100.510  48.090  1.00  0.00           C
ATOM  15361  HA  LEU B 319      73.630 100.630  47.040  1.00  0.00           H
ATOM  15362  CB  LEU B 319      72.550 101.740  48.410  1.00  0.00           C
ATOM  15363  HB1 LEU B 319      72.470 101.700  49.510  1.00  0.00           H
ATOM  15364  HB2 LEU B 319      71.550 101.730  47.920  1.00  0.00           H
ATOM  15365  CG  LEU B 319      73.110 103.080  48.090  1.00  0.00           C
ATOM  15366  HG  LEU B 319      74.160 103.210  48.450  1.00  0.00           H
ATOM  15367  CD1 LEU B 319      73.040 103.330  46.590  1.00  0.00           C
ATOM  15368 1HD1 LEU B 319      73.640 102.560  46.060  1.00  0.00           H
ATOM  15369 2HD1 LEU B 319      73.440 104.300  46.240  1.00  0.00           H
ATOM  15370 3HD1 LEU B 319      71.960 103.290  46.340  1.00  0.00           H
ATOM  15371  CD2 LEU B 319      72.280 104.140  48.870  1.00  0.00           C
ATOM  15372 1HD2 LEU B 319      72.450 103.860  49.930  1.00  0.00           H
ATOM  15373 2HD2 LEU B 319      71.200 104.000  48.700  1.00  0.00           H
ATOM  15374 3HD2 LEU B 319      72.650 105.190  48.780  1.00  0.00           H
ATOM  15375  C   LEU B 319      74.810 100.530  48.730  1.00  0.00           C
ATOM  15376  O   LEU B 319      75.780 100.880  48.010  1.00  0.00           O
ATOM  15377  N   VAL B 320      75.020 100.210  50.030  1.00  0.00           N
ATOM  15378  HN  VAL B 320      74.180 100.190  50.570  1.00  0.00           H
ATOM  15379  CA  VAL B 320      76.300 100.120  50.660  1.00  0.00           C
ATOM  15380  HA  VAL B 320      76.800 101.050  50.420  1.00  0.00           H
ATOM  15381  CB  VAL B 320      76.280 100.060  52.200  1.00  0.00           C
ATOM  15382  HB  VAL B 320      75.470  99.360  52.480  1.00  0.00           H
ATOM  15383  CG1 VAL B 320      77.700  99.760  52.720  1.00  0.00           C
ATOM  15384 1HG1 VAL B 320      78.450 100.520  52.390  1.00  0.00           H
ATOM  15385 2HG1 VAL B 320      78.190  98.820  52.370  1.00  0.00           H
ATOM  15386 3HG1 VAL B 320      77.690  99.630  53.820  1.00  0.00           H
ATOM  15387  CG2 VAL B 320      75.650 101.350  52.790  1.00  0.00           C
ATOM  15388 1HG2 VAL B 320      75.580 101.270  53.890  1.00  0.00           H
ATOM  15389 2HG2 VAL B 320      74.590 101.490  52.480  1.00  0.00           H
ATOM  15390 3HG2 VAL B 320      76.280 102.220  52.500  1.00  0.00           H
ATOM  15391  C   VAL B 320      77.190  99.100  50.020  1.00  0.00           C
ATOM  15392  O   VAL B 320      78.390  99.230  49.740  1.00  0.00           O
ATOM  15393  N   ARG B 321      76.550  97.960  49.710  1.00  0.00           N
ATOM  15394  HN  ARG B 321      75.560  97.880  49.830  1.00  0.00           H
ATOM  15395  CA  ARG B 321      77.190  96.950  48.920  1.00  0.00           C
ATOM  15396  HA  ARG B 321      78.140  96.710  49.380  1.00  0.00           H
ATOM  15397  CB  ARG B 321      76.510  95.560  49.160  1.00  0.00           C
ATOM  15398  HB1 ARG B 321      75.410  95.660  49.230  1.00  0.00           H
ATOM  15399  HB2 ARG B 321      76.980  95.160  50.080  1.00  0.00           H
ATOM  15400  CG  ARG B 321      76.950  94.490  48.060  1.00  0.00           C
ATOM  15401  HG1 ARG B 321      76.890  93.550  48.650  1.00  0.00           H
ATOM  15402  HG2 ARG B 321      77.980  94.620  47.670  1.00  0.00           H
ATOM  15403  CD  ARG B 321      75.970  94.280  46.850  1.00  0.00           C
ATOM  15404  HD1 ARG B 321      75.890  95.170  46.190  1.00  0.00           H
ATOM  15405  HD2 ARG B 321      74.920  94.070  47.150  1.00  0.00           H
ATOM  15406  NE  ARG B 321      76.570  93.150  46.050  1.00  0.00           N
ATOM  15407  HE  ARG B 321      77.540  92.960  46.200  1.00  0.00           H
ATOM  15408  CZ  ARG B 321      75.960  92.410  45.110  1.00  0.00           C
ATOM  15409  NH1 ARG B 321      74.660  92.420  44.870  1.00  0.00           N
ATOM  15410 1HH1 ARG B 321      74.180  93.260  45.090  1.00  0.00           H
ATOM  15411 2HH1 ARG B 321      74.530  92.060  43.950  1.00  0.00           H
ATOM  15412  NH2 ARG B 321      76.730  91.700  44.360  1.00  0.00           N
ATOM  15413 1HH2 ARG B 321      77.630  91.380  44.660  1.00  0.00           H
ATOM  15414 2HH2 ARG B 321      76.180  91.110  43.760  1.00  0.00           H
ATOM  15415  C   ARG B 321      77.480  97.290  47.440  1.00  0.00           C
ATOM  15416  O   ARG B 321      78.540  96.970  46.910  1.00  0.00           O
ATOM  15417  N   LYS B 322      76.570  98.140  46.760  1.00  0.00           N
ATOM  15418  HN  LYS B 322      75.670  98.230  47.170  1.00  0.00           H
ATOM  15419  CA  LYS B 322      76.710  98.520  45.350  1.00  0.00           C
ATOM  15420  HA  LYS B 322      76.860  97.690  44.670  1.00  0.00           H
ATOM  15421  CB  LYS B 322      75.410  99.240  44.780  1.00  0.00           C
ATOM  15422  HB1 LYS B 322      75.150 100.070  45.470  1.00  0.00           H
ATOM  15423  HB2 LYS B 322      74.660  98.420  44.710  1.00  0.00           H
ATOM  15424  CG  LYS B 322      75.510  99.750  43.380  1.00  0.00           C
ATOM  15425  HG1 LYS B 322      75.730  98.790  42.860  1.00  0.00           H
ATOM  15426  HG2 LYS B 322      76.420 100.360  43.210  1.00  0.00           H
ATOM  15427  CD  LYS B 322      74.230 100.430  42.930  1.00  0.00           C
ATOM  15428  HD1 LYS B 322      74.210 101.330  43.580  1.00  0.00           H
ATOM  15429  HD2 LYS B 322      73.360  99.740  43.050  1.00  0.00           H
ATOM  15430  CE  LYS B 322      74.280 100.930  41.480  1.00  0.00           C
ATOM  15431  HE1 LYS B 322      73.500 101.680  41.230  1.00  0.00           H
ATOM  15432  HE2 LYS B 322      74.150 100.040  40.830  1.00  0.00           H
ATOM  15433  NZ  LYS B 322      75.560 101.530  41.120  1.00  0.00           N
ATOM  15434  HZ1 LYS B 322      76.310 100.830  40.970  1.00  0.00           H
ATOM  15435  HZ2 LYS B 322      75.830 102.410  41.600  1.00  0.00           H
ATOM  15436  HZ3 LYS B 322      75.370 101.900  40.160  1.00  0.00           H
ATOM  15437  C   LYS B 322      78.040  99.410  45.280  1.00  0.00           C
ATOM  15438  O   LYS B 322      78.860  99.250  44.400  1.00  0.00           O
ATOM  15439  N   TYR B 323      78.250 100.330  46.240  1.00  0.00           N
ATOM  15440  HN  TYR B 323      77.520 100.570  46.880  1.00  0.00           H
ATOM  15441  CA  TYR B 323      79.300 101.330  46.140  1.00  0.00           C
ATOM  15442  HA  TYR B 323      79.730 101.500  45.170  1.00  0.00           H
ATOM  15443  CB  TYR B 323      78.750 102.730  46.530  1.00  0.00           C
ATOM  15444  HB1 TYR B 323      78.500 102.750  47.610  1.00  0.00           H
ATOM  15445  HB2 TYR B 323      77.800 102.830  45.980  1.00  0.00           H
ATOM  15446  CG  TYR B 323      79.790 103.820  46.250  1.00  0.00           C
ATOM  15447  CD1 TYR B 323      79.840 104.390  44.990  1.00  0.00           C
ATOM  15448  HD1 TYR B 323      79.090 104.040  44.300  1.00  0.00           H
ATOM  15449  CE1 TYR B 323      80.810 105.390  44.640  1.00  0.00           C
ATOM  15450  HE1 TYR B 323      80.640 105.890  43.700  1.00  0.00           H
ATOM  15451  CZ  TYR B 323      81.730 105.840  45.640  1.00  0.00           C
ATOM  15452  OH  TYR B 323      82.810 106.820  45.420  1.00  0.00           O
ATOM  15453  HH  TYR B 323      83.030 107.050  46.330  1.00  0.00           H
ATOM  15454  CD2 TYR B 323      80.750 104.290  47.180  1.00  0.00           C
ATOM  15455  HD2 TYR B 323      80.800 103.740  48.110  1.00  0.00           H
ATOM  15456  CE2 TYR B 323      81.680 105.300  46.870  1.00  0.00           C
ATOM  15457  HE2 TYR B 323      82.410 105.630  47.590  1.00  0.00           H
ATOM  15458  C   TYR B 323      80.510 100.890  46.900  1.00  0.00           C
ATOM  15459  O   TYR B 323      81.600 101.160  46.460  1.00  0.00           O
ATOM  15460  N   PHE B 324      80.420 100.320  48.070  1.00  0.00           N
ATOM  15461  HN  PHE B 324      79.570 100.110  48.550  1.00  0.00           H
ATOM  15462  CA  PHE B 324      81.570 100.100  48.980  1.00  0.00           C
ATOM  15463  HA  PHE B 324      82.480 100.510  48.580  1.00  0.00           H
ATOM  15464  CB  PHE B 324      81.280 100.660  50.420  1.00  0.00           C
ATOM  15465  HB1 PHE B 324      82.280 100.460  50.860  1.00  0.00           H
ATOM  15466  HB2 PHE B 324      80.410 100.110  50.820  1.00  0.00           H
ATOM  15467  CG  PHE B 324      80.940 102.120  50.520  1.00  0.00           C
ATOM  15468  CD1 PHE B 324      79.600 102.520  50.450  1.00  0.00           C
ATOM  15469  HD1 PHE B 324      78.760 101.850  50.410  1.00  0.00           H
ATOM  15470  CE1 PHE B 324      79.350 103.910  50.650  1.00  0.00           C
ATOM  15471  HE1 PHE B 324      78.320 104.120  50.890  1.00  0.00           H
ATOM  15472  CZ  PHE B 324      80.340 104.860  50.670  1.00  0.00           C
ATOM  15473  HZ  PHE B 324      80.120 105.910  50.770  1.00  0.00           H
ATOM  15474  CD2 PHE B 324      82.000 103.040  50.580  1.00  0.00           C
ATOM  15475  HD2 PHE B 324      83.020 102.690  50.690  1.00  0.00           H
ATOM  15476  CE2 PHE B 324      81.680 104.430  50.620  1.00  0.00           C
ATOM  15477  HE2 PHE B 324      82.450 105.170  50.750  1.00  0.00           H
ATOM  15478  C   PHE B 324      81.760  98.540  49.020  1.00  0.00           C
ATOM  15479  O   PHE B 324      82.370  98.040  49.970  1.00  0.00           O
ATOM  15480  N   GLY B 325      81.290  97.780  48.030  1.00  0.00           N
ATOM  15481  HN  GLY B 325      80.860  98.260  47.270  1.00  0.00           H
ATOM  15482  CA  GLY B 325      81.350  96.340  48.020  1.00  0.00           C
ATOM  15483  HA1 GLY B 325      82.390  96.080  48.080  1.00  0.00           H
ATOM  15484  HA2 GLY B 325      80.960  95.950  47.090  1.00  0.00           H
ATOM  15485  C   GLY B 325      80.670  95.550  49.190  1.00  0.00           C
ATOM  15486  O   GLY B 325      80.310  96.040  50.280  1.00  0.00           O
ATOM  15487  N   GLU B 326      80.570  94.240  48.960  1.00  0.00           N
ATOM  15488  HN  GLU B 326      80.860  94.000  48.040  1.00  0.00           H
ATOM  15489  CA  GLU B 326      79.970  93.200  49.800  1.00  0.00           C
ATOM  15490  HA  GLU B 326      78.910  93.390  49.870  1.00  0.00           H
ATOM  15491  CB  GLU B 326      80.100  91.740  49.140  1.00  0.00           C
ATOM  15492  HB1 GLU B 326      79.820  90.990  49.900  1.00  0.00           H
ATOM  15493  HB2 GLU B 326      81.170  91.560  48.890  1.00  0.00           H
ATOM  15494  CG  GLU B 326      79.020  91.410  48.090  1.00  0.00           C
ATOM  15495  HG1 GLU B 326      78.200  92.160  48.130  1.00  0.00           H
ATOM  15496  HG2 GLU B 326      78.630  90.370  48.190  1.00  0.00           H
ATOM  15497  CD  GLU B 326      79.680  91.420  46.720  1.00  0.00           C
ATOM  15498  OE1 GLU B 326      79.320  92.410  46.000  1.00  0.00           O
ATOM  15499  OE2 GLU B 326      80.520  90.580  46.450  1.00  0.00           O
ATOM  15500  C   GLU B 326      80.520  93.180  51.210  1.00  0.00           C
ATOM  15501  O   GLU B 326      79.840  93.040  52.190  1.00  0.00           O
ATOM  15502  N   LYS B 327      81.810  93.280  51.450  1.00  0.00           N
ATOM  15503  HN  LYS B 327      82.450  93.360  50.690  1.00  0.00           H
ATOM  15504  CA  LYS B 327      82.380  93.240  52.780  1.00  0.00           C
ATOM  15505  HA  LYS B 327      82.050  92.360  53.310  1.00  0.00           H
ATOM  15506  CB  LYS B 327      83.960  93.220  52.780  1.00  0.00           C
ATOM  15507  HB1 LYS B 327      84.300  94.220  52.430  1.00  0.00           H
ATOM  15508  HB2 LYS B 327      84.340  92.610  51.930  1.00  0.00           H
ATOM  15509  CG  LYS B 327      84.600  92.680  54.050  1.00  0.00           C
ATOM  15510  HG1 LYS B 327      84.120  91.690  54.240  1.00  0.00           H
ATOM  15511  HG2 LYS B 327      84.290  93.470  54.770  1.00  0.00           H
ATOM  15512  CD  LYS B 327      86.120  92.560  53.970  1.00  0.00           C
ATOM  15513  HD1 LYS B 327      86.520  93.570  53.750  1.00  0.00           H
ATOM  15514  HD2 LYS B 327      86.480  91.850  53.190  1.00  0.00           H
ATOM  15515  CE  LYS B 327      86.710  92.110  55.310  1.00  0.00           C
ATOM  15516  HE1 LYS B 327      86.170  91.160  55.500  1.00  0.00           H
ATOM  15517  HE2 LYS B 327      86.660  92.940  56.050  1.00  0.00           H
ATOM  15518  NZ  LYS B 327      88.200  91.910  55.250  1.00  0.00           N
ATOM  15519  HZ1 LYS B 327      88.750  92.640  54.740  1.00  0.00           H
ATOM  15520  HZ2 LYS B 327      88.540  91.000  54.880  1.00  0.00           H
ATOM  15521  HZ3 LYS B 327      88.510  92.020  56.240  1.00  0.00           H
ATOM  15522  C   LYS B 327      81.960  94.350  53.680  1.00  0.00           C
ATOM  15523  O   LYS B 327      81.740  94.180  54.870  1.00  0.00           O
ATOM  15524  N   VAL B 328      81.960  95.600  53.160  1.00  0.00           N
ATOM  15525  HN  VAL B 328      82.420  95.800  52.290  1.00  0.00           H
ATOM  15526  CA  VAL B 328      81.380  96.770  53.840  1.00  0.00           C
ATOM  15527  HA  VAL B 328      81.760  96.700  54.850  1.00  0.00           H
ATOM  15528  CB  VAL B 328      81.860  98.180  53.330  1.00  0.00           C
ATOM  15529  HB  VAL B 328      81.600  98.360  52.260  1.00  0.00           H
ATOM  15530  CG1 VAL B 328      81.210  99.380  54.090  1.00  0.00           C
ATOM  15531 1HG1 VAL B 328      81.200  99.240  55.190  1.00  0.00           H
ATOM  15532 2HG1 VAL B 328      80.190  99.550  53.670  1.00  0.00           H
ATOM  15533 3HG1 VAL B 328      81.810 100.290  53.870  1.00  0.00           H
ATOM  15534  CG2 VAL B 328      83.290  98.350  53.550  1.00  0.00           C
ATOM  15535 1HG2 VAL B 328      83.560  98.350  54.630  1.00  0.00           H
ATOM  15536 2HG2 VAL B 328      83.570  99.340  53.130  1.00  0.00           H
ATOM  15537 3HG2 VAL B 328      83.960  97.630  53.020  1.00  0.00           H
ATOM  15538  C   VAL B 328      79.890  96.720  54.050  1.00  0.00           C
ATOM  15539  O   VAL B 328      79.380  96.890  55.170  1.00  0.00           O
ATOM  15540  N   GLY B 329      79.240  96.290  52.990  1.00  0.00           N
ATOM  15541  HN  GLY B 329      79.700  96.220  52.110  1.00  0.00           H
ATOM  15542  CA  GLY B 329      77.830  95.870  53.020  1.00  0.00           C
ATOM  15543  HA1 GLY B 329      77.780  95.280  52.120  1.00  0.00           H
ATOM  15544  HA2 GLY B 329      77.190  96.710  52.820  1.00  0.00           H
ATOM  15545  C   GLY B 329      77.410  94.970  54.080  1.00  0.00           C
ATOM  15546  O   GLY B 329      76.320  95.190  54.630  1.00  0.00           O
ATOM  15547  N   LEU B 330      78.260  93.940  54.350  1.00  0.00           N
ATOM  15548  HN  LEU B 330      79.080  93.870  53.790  1.00  0.00           H
ATOM  15549  CA  LEU B 330      77.940  92.870  55.400  1.00  0.00           C
ATOM  15550  HA  LEU B 330      76.900  92.590  55.300  1.00  0.00           H
ATOM  15551  CB  LEU B 330      78.690  91.550  55.460  1.00  0.00           C
ATOM  15552  HB1 LEU B 330      78.240  91.000  56.320  1.00  0.00           H
ATOM  15553  HB2 LEU B 330      79.770  91.600  55.680  1.00  0.00           H
ATOM  15554  CG  LEU B 330      78.580  90.690  54.160  1.00  0.00           C
ATOM  15555  HG  LEU B 330      78.670  91.380  53.300  1.00  0.00           H
ATOM  15556  CD1 LEU B 330      79.710  89.710  53.830  1.00  0.00           C
ATOM  15557 1HD1 LEU B 330      80.660  90.220  54.080  1.00  0.00           H
ATOM  15558 2HD1 LEU B 330      79.670  89.420  52.760  1.00  0.00           H
ATOM  15559 3HD1 LEU B 330      79.650  88.850  54.530  1.00  0.00           H
ATOM  15560  CD2 LEU B 330      77.190  90.000  54.030  1.00  0.00           C
ATOM  15561 1HD2 LEU B 330      77.170  89.460  53.050  1.00  0.00           H
ATOM  15562 2HD2 LEU B 330      76.410  90.790  54.040  1.00  0.00           H
ATOM  15563 3HD2 LEU B 330      77.040  89.290  54.870  1.00  0.00           H
ATOM  15564  C   LEU B 330      78.060  93.580  56.810  1.00  0.00           C
ATOM  15565  O   LEU B 330      77.320  93.240  57.730  1.00  0.00           O
ATOM  15566  N   TYR B 331      78.960  94.540  57.000  1.00  0.00           N
ATOM  15567  HN  TYR B 331      79.580  94.730  56.240  1.00  0.00           H
ATOM  15568  CA  TYR B 331      79.080  95.280  58.250  1.00  0.00           C
ATOM  15569  HA  TYR B 331      78.940  94.520  59.010  1.00  0.00           H
ATOM  15570  CB  TYR B 331      80.420  96.090  58.370  1.00  0.00           C
ATOM  15571  HB1 TYR B 331      80.600  96.560  57.380  1.00  0.00           H
ATOM  15572  HB2 TYR B 331      81.240  95.420  58.700  1.00  0.00           H
ATOM  15573  CG  TYR B 331      80.430  97.270  59.370  1.00  0.00           C
ATOM  15574  CD1 TYR B 331      80.070  96.980  60.720  1.00  0.00           C
ATOM  15575  HD1 TYR B 331      80.000  95.940  60.980  1.00  0.00           H
ATOM  15576  CE1 TYR B 331      80.240  97.910  61.750  1.00  0.00           C
ATOM  15577  HE1 TYR B 331      80.100  97.630  62.790  1.00  0.00           H
ATOM  15578  CZ  TYR B 331      80.610  99.260  61.360  1.00  0.00           C
ATOM  15579  OH  TYR B 331      80.770 100.250  62.420  1.00  0.00           O
ATOM  15580  HH  TYR B 331      81.040 101.110  62.110  1.00  0.00           H
ATOM  15581  CD2 TYR B 331      80.670  98.560  59.000  1.00  0.00           C
ATOM  15582  HD2 TYR B 331      80.940  98.860  58.000  1.00  0.00           H
ATOM  15583  CE2 TYR B 331      80.810  99.570  59.990  1.00  0.00           C
ATOM  15584  HE2 TYR B 331      80.890 100.620  59.740  1.00  0.00           H
ATOM  15585  C   TYR B 331      77.830  96.090  58.520  1.00  0.00           C
ATOM  15586  O   TYR B 331      77.170  96.020  59.550  1.00  0.00           O
ATOM  15587  N   PHE B 332      77.370  96.840  57.500  1.00  0.00           N
ATOM  15588  HN  PHE B 332      77.930  96.740  56.680  1.00  0.00           H
ATOM  15589  CA  PHE B 332      76.110  97.680  57.580  1.00  0.00           C
ATOM  15590  HA  PHE B 332      76.210  98.200  58.530  1.00  0.00           H
ATOM  15591  CB  PHE B 332      76.240  98.730  56.430  1.00  0.00           C
ATOM  15592  HB1 PHE B 332      75.200  99.090  56.230  1.00  0.00           H
ATOM  15593  HB2 PHE B 332      76.540  98.190  55.510  1.00  0.00           H
ATOM  15594  CG  PHE B 332      77.080  99.950  56.830  1.00  0.00           C
ATOM  15595  CD1 PHE B 332      76.540 100.940  57.710  1.00  0.00           C
ATOM  15596  HD1 PHE B 332      75.500 100.810  57.950  1.00  0.00           H
ATOM  15597  CE1 PHE B 332      77.330 102.040  58.080  1.00  0.00           C
ATOM  15598  HE1 PHE B 332      76.930 102.860  58.670  1.00  0.00           H
ATOM  15599  CZ  PHE B 332      78.640 102.160  57.580  1.00  0.00           C
ATOM  15600  HZ  PHE B 332      79.170 103.050  57.880  1.00  0.00           H
ATOM  15601  CD2 PHE B 332      78.390 100.100  56.400  1.00  0.00           C
ATOM  15602  HD2 PHE B 332      78.750  99.340  55.710  1.00  0.00           H
ATOM  15603  CE2 PHE B 332      79.180 101.210  56.730  1.00  0.00           C
ATOM  15604  HE2 PHE B 332      80.160 101.320  56.290  1.00  0.00           H
ATOM  15605  C   PHE B 332      74.710  96.960  57.700  1.00  0.00           C
ATOM  15606  O   PHE B 332      73.780  97.450  58.400  1.00  0.00           O
ATOM  15607  N   ALA B 333      74.570  95.790  57.080  1.00  0.00           N
ATOM  15608  HN  ALA B 333      75.270  95.640  56.390  1.00  0.00           H
ATOM  15609  CA  ALA B 333      73.450  94.840  57.250  1.00  0.00           C
ATOM  15610  HA  ALA B 333      72.540  95.400  57.320  1.00  0.00           H
ATOM  15611  CB  ALA B 333      73.510  93.720  56.150  1.00  0.00           C
ATOM  15612  HB1 ALA B 333      74.390  93.060  56.310  1.00  0.00           H
ATOM  15613  HB2 ALA B 333      73.570  94.170  55.130  1.00  0.00           H
ATOM  15614  HB3 ALA B 333      72.560  93.150  56.180  1.00  0.00           H
ATOM  15615  C   ALA B 333      73.570  94.310  58.760  1.00  0.00           C
ATOM  15616  O   ALA B 333      72.630  94.240  59.570  1.00  0.00           O
ATOM  15617  N   TRP B 334      74.740  93.830  59.150  1.00  0.00           N
ATOM  15618  HN  TRP B 334      75.550  93.860  58.580  1.00  0.00           H
ATOM  15619  CA  TRP B 334      74.870  93.360  60.480  1.00  0.00           C
ATOM  15620  HA  TRP B 334      74.080  92.640  60.650  1.00  0.00           H
ATOM  15621  CB  TRP B 334      76.320  92.660  60.730  1.00  0.00           C
ATOM  15622  HB1 TRP B 334      77.100  93.360  60.370  1.00  0.00           H
ATOM  15623  HB2 TRP B 334      76.390  91.740  60.110  1.00  0.00           H
ATOM  15624  CG  TRP B 334      76.700  92.280  62.120  1.00  0.00           C
ATOM  15625  CD1 TRP B 334      76.520  90.990  62.530  1.00  0.00           C
ATOM  15626  HD1 TRP B 334      76.420  90.140  61.880  1.00  0.00           H
ATOM  15627  NE1 TRP B 334      76.870  90.930  63.850  1.00  0.00           N
ATOM  15628  HE1 TRP B 334      77.230  90.130  64.290  1.00  0.00           H
ATOM  15629  CE2 TRP B 334      77.130  92.180  64.360  1.00  0.00           C
ATOM  15630  CD2 TRP B 334      77.010  93.110  63.260  1.00  0.00           C
ATOM  15631  CE3 TRP B 334      77.260  94.370  63.420  1.00  0.00           C
ATOM  15632  HE3 TRP B 334      77.350  94.890  62.470  1.00  0.00           H
ATOM  15633  CZ3 TRP B 334      77.710  94.880  64.620  1.00  0.00           C
ATOM  15634  HZ3 TRP B 334      78.050  95.900  64.770  1.00  0.00           H
ATOM  15635  CZ2 TRP B 334      77.430  92.610  65.610  1.00  0.00           C
ATOM  15636  HZ2 TRP B 334      77.370  92.030  66.520  1.00  0.00           H
ATOM  15637  CH2 TRP B 334      77.790  93.930  65.660  1.00  0.00           C
ATOM  15638  HH2 TRP B 334      78.000  94.340  66.640  1.00  0.00           H
ATOM  15639  C   TRP B 334      74.700  94.400  61.590  1.00  0.00           C
ATOM  15640  O   TRP B 334      74.180  94.070  62.660  1.00  0.00           O
ATOM  15641  N   LEU B 335      75.140  95.640  61.340  1.00  0.00           N
ATOM  15642  HN  LEU B 335      75.620  95.850  60.490  1.00  0.00           H
ATOM  15643  CA  LEU B 335      74.960  96.640  62.360  1.00  0.00           C
ATOM  15644  HA  LEU B 335      75.290  96.410  63.360  1.00  0.00           H
ATOM  15645  CB  LEU B 335      75.910  97.750  61.790  1.00  0.00           C
ATOM  15646  HB1 LEU B 335      75.600  97.980  60.750  1.00  0.00           H
ATOM  15647  HB2 LEU B 335      76.920  97.300  61.710  1.00  0.00           H
ATOM  15648  CG  LEU B 335      75.730  99.050  62.670  1.00  0.00           C
ATOM  15649  HG  LEU B 335      74.820  99.580  62.300  1.00  0.00           H
ATOM  15650  CD1 LEU B 335      75.780  99.060  64.150  1.00  0.00           C
ATOM  15651 1HD1 LEU B 335      76.720  98.580  64.500  1.00  0.00           H
ATOM  15652 2HD1 LEU B 335      74.860  98.610  64.570  1.00  0.00           H
ATOM  15653 3HD1 LEU B 335      75.860 100.120  64.480  1.00  0.00           H
ATOM  15654  CD2 LEU B 335      76.800  99.890  62.100  1.00  0.00           C
ATOM  15655 1HD2 LEU B 335      76.660 100.100  61.020  1.00  0.00           H
ATOM  15656 2HD2 LEU B 335      77.830  99.480  62.240  1.00  0.00           H
ATOM  15657 3HD2 LEU B 335      76.810 100.880  62.610  1.00  0.00           H
ATOM  15658  C   LEU B 335      73.470  97.100  62.360  1.00  0.00           C
ATOM  15659  O   LEU B 335      72.900  97.480  63.390  1.00  0.00           O
ATOM  15660  N   GLY B 336      72.820  96.970  61.210  1.00  0.00           N
ATOM  15661  HN  GLY B 336      73.320  96.670  60.390  1.00  0.00           H
ATOM  15662  CA  GLY B 336      71.350  96.930  61.080  1.00  0.00           C
ATOM  15663  HA1 GLY B 336      71.080  96.820  60.040  1.00  0.00           H
ATOM  15664  HA2 GLY B 336      70.990  97.900  61.390  1.00  0.00           H
ATOM  15665  C   GLY B 336      70.690  95.840  61.910  1.00  0.00           C
ATOM  15666  O   GLY B 336      69.800  96.100  62.740  1.00  0.00           O
ATOM  15667  N   ALA B 337      71.080  94.570  61.860  1.00  0.00           N
ATOM  15668  HN  ALA B 337      71.650  94.200  61.130  1.00  0.00           H
ATOM  15669  CA  ALA B 337      70.640  93.580  62.860  1.00  0.00           C
ATOM  15670  HA  ALA B 337      69.570  93.390  62.860  1.00  0.00           H
ATOM  15671  CB  ALA B 337      71.140  92.230  62.520  1.00  0.00           C
ATOM  15672  HB1 ALA B 337      72.250  92.260  62.570  1.00  0.00           H
ATOM  15673  HB2 ALA B 337      70.860  92.080  61.450  1.00  0.00           H
ATOM  15674  HB3 ALA B 337      70.810  91.440  63.220  1.00  0.00           H
ATOM  15675  C   ALA B 337      70.930  93.940  64.290  1.00  0.00           C
ATOM  15676  O   ALA B 337      70.130  93.700  65.140  1.00  0.00           O
ATOM  15677  N   TYR B 338      72.170  94.470  64.590  1.00  0.00           N
ATOM  15678  HN  TYR B 338      72.910  94.420  63.930  1.00  0.00           H
ATOM  15679  CA  TYR B 338      72.580  94.800  65.950  1.00  0.00           C
ATOM  15680  HA  TYR B 338      72.390  93.880  66.480  1.00  0.00           H
ATOM  15681  CB  TYR B 338      74.030  95.310  65.920  1.00  0.00           C
ATOM  15682  HB1 TYR B 338      74.130  96.200  65.260  1.00  0.00           H
ATOM  15683  HB2 TYR B 338      74.700  94.530  65.490  1.00  0.00           H
ATOM  15684  CG  TYR B 338      74.660  95.680  67.230  1.00  0.00           C
ATOM  15685  CD1 TYR B 338      75.730  96.630  67.280  1.00  0.00           C
ATOM  15686  HD1 TYR B 338      76.190  96.980  66.370  1.00  0.00           H
ATOM  15687  CE1 TYR B 338      76.150  97.230  68.550  1.00  0.00           C
ATOM  15688  HE1 TYR B 338      76.910  98.000  68.550  1.00  0.00           H
ATOM  15689  CZ  TYR B 338      75.620  96.700  69.730  1.00  0.00           C
ATOM  15690  OH  TYR B 338      75.910  97.300  71.010  1.00  0.00           O
ATOM  15691  HH  TYR B 338      76.420  98.070  70.730  1.00  0.00           H
ATOM  15692  CD2 TYR B 338      74.100  95.340  68.470  1.00  0.00           C
ATOM  15693  HD2 TYR B 338      73.270  94.670  68.580  1.00  0.00           H
ATOM  15694  CE2 TYR B 338      74.620  95.760  69.700  1.00  0.00           C
ATOM  15695  HE2 TYR B 338      74.090  95.310  70.520  1.00  0.00           H
ATOM  15696  C   TYR B 338      71.710  96.000  66.600  1.00  0.00           C
ATOM  15697  O   TYR B 338      71.080  95.860  67.630  1.00  0.00           O
ATOM  15698  N   THR B 339      71.540  97.130  65.850  1.00  0.00           N
ATOM  15699  HN  THR B 339      72.080  97.220  65.010  1.00  0.00           H
ATOM  15700  CA  THR B 339      70.690  98.260  66.170  1.00  0.00           C
ATOM  15701  HA  THR B 339      70.950  98.660  67.140  1.00  0.00           H
ATOM  15702  CB  THR B 339      70.830  99.380  65.120  1.00  0.00           C
ATOM  15703  HB  THR B 339      70.260  99.190  64.190  1.00  0.00           H
ATOM  15704  OG1 THR B 339      72.200  99.690  64.910  1.00  0.00           O
ATOM  15705  HG1 THR B 339      72.520  99.090  64.240  1.00  0.00           H
ATOM  15706  CG2 THR B 339      70.230 100.790  65.760  1.00  0.00           C
ATOM  15707 1HG2 THR B 339      69.220 100.770  66.210  1.00  0.00           H
ATOM  15708 2HG2 THR B 339      70.180 101.600  65.000  1.00  0.00           H
ATOM  15709 3HG2 THR B 339      70.880 101.130  66.600  1.00  0.00           H
ATOM  15710  C   THR B 339      69.250  97.930  66.360  1.00  0.00           C
ATOM  15711  O   THR B 339      68.670  98.410  67.310  1.00  0.00           O
ATOM  15712  N   GLN B 340      68.640  97.050  65.520  1.00  0.00           N
ATOM  15713  HN  GLN B 340      69.120  96.840  64.680  1.00  0.00           H
ATOM  15714  CA  GLN B 340      67.330  96.540  65.690  1.00  0.00           C
ATOM  15715  HA  GLN B 340      66.800  97.470  65.810  1.00  0.00           H
ATOM  15716  CB  GLN B 340      66.760  95.920  64.390  1.00  0.00           C
ATOM  15717  HB1 GLN B 340      65.800  95.380  64.500  1.00  0.00           H
ATOM  15718  HB2 GLN B 340      67.510  95.210  63.970  1.00  0.00           H
ATOM  15719  CG  GLN B 340      66.660  96.820  63.120  1.00  0.00           C
ATOM  15720  HG1 GLN B 340      66.280  96.180  62.290  1.00  0.00           H
ATOM  15721  HG2 GLN B 340      67.570  97.380  62.810  1.00  0.00           H
ATOM  15722  CD  GLN B 340      65.620  97.860  63.450  1.00  0.00           C
ATOM  15723  OE1 GLN B 340      65.990  99.030  63.620  1.00  0.00           O
ATOM  15724  NE2 GLN B 340      64.320  97.460  63.630  1.00  0.00           N
ATOM  15725 1HE2 GLN B 340      63.650  98.200  63.710  1.00  0.00           H
ATOM  15726 2HE2 GLN B 340      64.030  96.570  63.260  1.00  0.00           H
ATOM  15727  C   GLN B 340      67.170  95.570  66.810  1.00  0.00           C
ATOM  15728  O   GLN B 340      66.100  95.550  67.420  1.00  0.00           O
ATOM  15729  N   MET B 341      68.180  94.750  67.100  1.00  0.00           N
ATOM  15730  HN  MET B 341      68.960  94.810  66.480  1.00  0.00           H
ATOM  15731  CA  MET B 341      68.120  93.880  68.220  1.00  0.00           C
ATOM  15732  HA  MET B 341      67.350  93.130  68.100  1.00  0.00           H
ATOM  15733  CB  MET B 341      69.300  92.860  68.040  1.00  0.00           C
ATOM  15734  HB1 MET B 341      69.460  92.470  69.070  1.00  0.00           H
ATOM  15735  HB2 MET B 341      70.210  93.420  67.760  1.00  0.00           H
ATOM  15736  CG  MET B 341      69.020  91.660  67.120  1.00  0.00           C
ATOM  15737  HG1 MET B 341      69.960  91.090  66.990  1.00  0.00           H
ATOM  15738  HG2 MET B 341      68.780  92.060  66.110  1.00  0.00           H
ATOM  15739  SD  MET B 341      67.610  90.560  67.650  1.00  0.00           S
ATOM  15740  CE  MET B 341      68.690  89.230  68.220  1.00  0.00           C
ATOM  15741  HE1 MET B 341      69.470  88.990  67.460  1.00  0.00           H
ATOM  15742  HE2 MET B 341      67.970  88.430  68.480  1.00  0.00           H
ATOM  15743  HE3 MET B 341      69.270  89.580  69.100  1.00  0.00           H
ATOM  15744  C   MET B 341      68.110  94.640  69.600  1.00  0.00           C
ATOM  15745  O   MET B 341      67.710  94.100  70.610  1.00  0.00           O
ATOM  15746  N   LEU B 342      68.530  95.930  69.700  1.00  0.00           N
ATOM  15747  HN  LEU B 342      68.810  96.480  68.910  1.00  0.00           H
ATOM  15748  CA  LEU B 342      68.470  96.540  70.960  1.00  0.00           C
ATOM  15749  HA  LEU B 342      68.610  95.830  71.760  1.00  0.00           H
ATOM  15750  CB  LEU B 342      69.700  97.460  71.150  1.00  0.00           C
ATOM  15751  HB1 LEU B 342      69.620  98.000  72.120  1.00  0.00           H
ATOM  15752  HB2 LEU B 342      69.620  98.280  70.410  1.00  0.00           H
ATOM  15753  CG  LEU B 342      71.150  96.840  71.010  1.00  0.00           C
ATOM  15754  HG  LEU B 342      71.330  96.250  70.080  1.00  0.00           H
ATOM  15755  CD1 LEU B 342      72.020  98.080  71.020  1.00  0.00           C
ATOM  15756 1HD1 LEU B 342      73.050  97.820  71.320  1.00  0.00           H
ATOM  15757 2HD1 LEU B 342      71.670  98.850  71.740  1.00  0.00           H
ATOM  15758 3HD1 LEU B 342      72.000  98.470  69.980  1.00  0.00           H
ATOM  15759  CD2 LEU B 342      71.360  95.980  72.240  1.00  0.00           C
ATOM  15760 1HD2 LEU B 342      72.460  95.830  72.310  1.00  0.00           H
ATOM  15761 2HD2 LEU B 342      70.900  94.980  72.130  1.00  0.00           H
ATOM  15762 3HD2 LEU B 342      71.030  96.480  73.180  1.00  0.00           H
ATOM  15763  C   LEU B 342      67.150  97.270  71.230  1.00  0.00           C
ATOM  15764  O   LEU B 342      66.980  97.880  72.290  1.00  0.00           O
ATOM  15765  N   ILE B 343      66.210  97.190  70.320  1.00  0.00           N
ATOM  15766  HN  ILE B 343      66.320  96.730  69.440  1.00  0.00           H
ATOM  15767  CA  ILE B 343      64.870  97.830  70.400  1.00  0.00           C
ATOM  15768  HA  ILE B 343      64.870  98.860  70.740  1.00  0.00           H
ATOM  15769  CB  ILE B 343      64.270  98.030  68.960  1.00  0.00           C
ATOM  15770  HB  ILE B 343      64.470  97.110  68.380  1.00  0.00           H
ATOM  15771  CG2 ILE B 343      62.780  98.390  69.080  1.00  0.00           C
ATOM  15772 1HG2 ILE B 343      62.450  98.690  68.070  1.00  0.00           H
ATOM  15773 2HG2 ILE B 343      62.580  99.140  69.880  1.00  0.00           H
ATOM  15774 3HG2 ILE B 343      62.160  97.500  69.290  1.00  0.00           H
ATOM  15775  CG1 ILE B 343      65.060  99.130  68.220  1.00  0.00           C
ATOM  15776 1HG1 ILE B 343      66.120  98.820  68.230  1.00  0.00           H
ATOM  15777 2HG1 ILE B 343      64.990 100.090  68.770  1.00  0.00           H
ATOM  15778  CD  ILE B 343      64.680  99.340  66.700  1.00  0.00           C
ATOM  15779  HD1 ILE B 343      63.600  99.590  66.620  1.00  0.00           H
ATOM  15780  HD2 ILE B 343      64.910  98.400  66.160  1.00  0.00           H
ATOM  15781  HD3 ILE B 343      65.350 100.160  66.340  1.00  0.00           H
ATOM  15782  C   ILE B 343      63.890  97.100  71.370  1.00  0.00           C
ATOM  15783  O   ILE B 343      63.360  97.760  72.300  1.00  0.00           O
ATOM  15784  N   PRO B 344      63.620  95.780  71.370  1.00  0.00           N
ATOM  15785  CD  PRO B 344      64.020  94.850  70.290  1.00  0.00           C
ATOM  15786  HD1 PRO B 344      65.010  95.170  69.900  1.00  0.00           H
ATOM  15787  HD2 PRO B 344      63.260  94.900  69.480  1.00  0.00           H
ATOM  15788  CA  PRO B 344      62.870  95.020  72.430  1.00  0.00           C
ATOM  15789  HA  PRO B 344      61.950  95.540  72.640  1.00  0.00           H
ATOM  15790  CB  PRO B 344      62.800  93.550  71.920  1.00  0.00           C
ATOM  15791  HB1 PRO B 344      61.820  93.500  71.400  1.00  0.00           H
ATOM  15792  HB2 PRO B 344      62.930  92.830  72.760  1.00  0.00           H
ATOM  15793  CG  PRO B 344      63.980  93.450  70.940  1.00  0.00           C
ATOM  15794  HG1 PRO B 344      64.990  93.240  71.360  1.00  0.00           H
ATOM  15795  HG2 PRO B 344      63.660  92.730  70.160  1.00  0.00           H
ATOM  15796  C   PRO B 344      63.620  95.090  73.750  1.00  0.00           C
ATOM  15797  O   PRO B 344      63.000  95.410  74.820  1.00  0.00           O
ATOM  15798  N   ALA B 345      64.940  94.930  73.740  1.00  0.00           N
ATOM  15799  HN  ALA B 345      65.320  94.700  72.850  1.00  0.00           H
ATOM  15800  CA  ALA B 345      65.730  95.010  74.970  1.00  0.00           C
ATOM  15801  HA  ALA B 345      65.380  94.270  75.680  1.00  0.00           H
ATOM  15802  CB  ALA B 345      67.150  94.680  74.590  1.00  0.00           C
ATOM  15803  HB1 ALA B 345      67.250  93.760  73.980  1.00  0.00           H
ATOM  15804  HB2 ALA B 345      67.800  94.650  75.490  1.00  0.00           H
ATOM  15805  HB3 ALA B 345      67.570  95.530  74.020  1.00  0.00           H
ATOM  15806  C   ALA B 345      65.660  96.400  75.720  1.00  0.00           C
ATOM  15807  O   ALA B 345      65.490  96.560  76.950  1.00  0.00           O
ATOM  15808  N   SER B 346      65.750  97.520  74.920  1.00  0.00           N
ATOM  15809  HN  SER B 346      65.800  97.480  73.930  1.00  0.00           H
ATOM  15810  CA  SER B 346      65.660  98.880  75.460  1.00  0.00           C
ATOM  15811  HA  SER B 346      66.340  98.960  76.290  1.00  0.00           H
ATOM  15812  CB  SER B 346      66.010 100.050  74.420  1.00  0.00           C
ATOM  15813  HB1 SER B 346      65.880 101.070  74.840  1.00  0.00           H
ATOM  15814  HB2 SER B 346      65.400  99.820  73.530  1.00  0.00           H
ATOM  15815  OG  SER B 346      67.380  99.930  74.080  1.00  0.00           O
ATOM  15816  HG1 SER B 346      67.540  99.090  73.640  1.00  0.00           H
ATOM  15817  C   SER B 346      64.310  99.270  76.010  1.00  0.00           C
ATOM  15818  O   SER B 346      64.320 100.050  77.010  1.00  0.00           O
ATOM  15819  N   ILE B 347      63.200  98.920  75.350  1.00  0.00           N
ATOM  15820  HN  ILE B 347      63.170  98.310  74.560  1.00  0.00           H
ATOM  15821  CA  ILE B 347      61.810  99.310  75.800  1.00  0.00           C
ATOM  15822  HA  ILE B 347      61.810 100.360  76.020  1.00  0.00           H
ATOM  15823  CB  ILE B 347      60.750  99.110  74.760  1.00  0.00           C
ATOM  15824  HB  ILE B 347      60.960  99.720  73.850  1.00  0.00           H
ATOM  15825  CG2 ILE B 347      60.720  97.640  74.240  1.00  0.00           C
ATOM  15826 1HG2 ILE B 347      60.530  96.890  75.030  1.00  0.00           H
ATOM  15827 2HG2 ILE B 347      61.730  97.370  73.880  1.00  0.00           H
ATOM  15828 3HG2 ILE B 347      60.000  97.640  73.380  1.00  0.00           H
ATOM  15829  CG1 ILE B 347      59.320  99.560  75.310  1.00  0.00           C
ATOM  15830 1HG1 ILE B 347      59.130  98.870  76.150  1.00  0.00           H
ATOM  15831 2HG1 ILE B 347      58.630  99.200  74.520  1.00  0.00           H
ATOM  15832  CD  ILE B 347      59.140 100.960  75.890  1.00  0.00           C
ATOM  15833  HD1 ILE B 347      58.130 100.970  76.350  1.00  0.00           H
ATOM  15834  HD2 ILE B 347      59.220 101.710  75.070  1.00  0.00           H
ATOM  15835  HD3 ILE B 347      59.860 101.280  76.670  1.00  0.00           H
ATOM  15836  C   ILE B 347      61.580  98.520  77.170  1.00  0.00           C
ATOM  15837  O   ILE B 347      60.950  99.010  78.070  1.00  0.00           O
ATOM  15838  N   VAL B 348      62.050  97.240  77.190  1.00  0.00           N
ATOM  15839  HN  VAL B 348      62.510  96.770  76.450  1.00  0.00           H
ATOM  15840  CA  VAL B 348      61.980  96.430  78.430  1.00  0.00           C
ATOM  15841  HA  VAL B 348      60.990  96.500  78.870  1.00  0.00           H
ATOM  15842  CB  VAL B 348      62.300  94.980  78.060  1.00  0.00           C
ATOM  15843  HB  VAL B 348      63.280  94.810  77.560  1.00  0.00           H
ATOM  15844  CG1 VAL B 348      62.370  94.120  79.320  1.00  0.00           C
ATOM  15845 1HG1 VAL B 348      62.560  93.050  79.060  1.00  0.00           H
ATOM  15846 2HG1 VAL B 348      61.440  94.210  79.920  1.00  0.00           H
ATOM  15847 3HG1 VAL B 348      63.240  94.420  79.930  1.00  0.00           H
ATOM  15848  CG2 VAL B 348      61.130  94.520  77.270  1.00  0.00           C
ATOM  15849 1HG2 VAL B 348      61.160  93.440  77.020  1.00  0.00           H
ATOM  15850 2HG2 VAL B 348      60.970  95.030  76.290  1.00  0.00           H
ATOM  15851 3HG2 VAL B 348      60.230  94.650  77.910  1.00  0.00           H
ATOM  15852  C   VAL B 348      62.760  97.060  79.610  1.00  0.00           C
ATOM  15853  O   VAL B 348      62.240  97.270  80.690  1.00  0.00           O
ATOM  15854  N   GLY B 349      64.000  97.470  79.340  1.00  0.00           N
ATOM  15855  HN  GLY B 349      64.290  97.170  78.430  1.00  0.00           H
ATOM  15856  CA  GLY B 349      64.850  98.150  80.200  1.00  0.00           C
ATOM  15857  HA1 GLY B 349      65.660  98.550  79.610  1.00  0.00           H
ATOM  15858  HA2 GLY B 349      65.080  97.360  80.890  1.00  0.00           H
ATOM  15859  C   GLY B 349      64.380  99.330  80.980  1.00  0.00           C
ATOM  15860  O   GLY B 349      64.670  99.360  82.200  1.00  0.00           O
ATOM  15861  N   VAL B 350      63.710 100.290  80.370  1.00  0.00           N
ATOM  15862  HN  VAL B 350      63.520 100.100  79.410  1.00  0.00           H
ATOM  15863  CA  VAL B 350      63.020 101.360  81.130  1.00  0.00           C
ATOM  15864  HA  VAL B 350      63.750 101.730  81.840  1.00  0.00           H
ATOM  15865  CB  VAL B 350      62.800 102.510  80.130  1.00  0.00           C
ATOM  15866  HB  VAL B 350      63.730 102.780  79.580  1.00  0.00           H
ATOM  15867  CG1 VAL B 350      61.770 102.270  78.990  1.00  0.00           C
ATOM  15868 1HG1 VAL B 350      62.090 101.410  78.360  1.00  0.00           H
ATOM  15869 2HG1 VAL B 350      61.780 103.190  78.380  1.00  0.00           H
ATOM  15870 3HG1 VAL B 350      60.810 102.050  79.500  1.00  0.00           H
ATOM  15871  CG2 VAL B 350      62.400 103.660  80.940  1.00  0.00           C
ATOM  15872 1HG2 VAL B 350      63.130 103.830  81.750  1.00  0.00           H
ATOM  15873 2HG2 VAL B 350      61.410 103.630  81.440  1.00  0.00           H
ATOM  15874 3HG2 VAL B 350      62.450 104.630  80.410  1.00  0.00           H
ATOM  15875  C   VAL B 350      61.920 101.010  81.990  1.00  0.00           C
ATOM  15876  O   VAL B 350      61.670 101.520  83.120  1.00  0.00           O
ATOM  15877  N   ILE B 351      61.070 100.070  81.560  1.00  0.00           N
ATOM  15878  HN  ILE B 351      61.240  99.680  80.660  1.00  0.00           H
ATOM  15879  CA  ILE B 351      59.930  99.580  82.250  1.00  0.00           C
ATOM  15880  HA  ILE B 351      59.410 100.440  82.660  1.00  0.00           H
ATOM  15881  CB  ILE B 351      58.960  98.870  81.330  1.00  0.00           C
ATOM  15882  HB  ILE B 351      59.470  98.090  80.730  1.00  0.00           H
ATOM  15883  CG2 ILE B 351      57.980  98.120  82.190  1.00  0.00           C
ATOM  15884 1HG2 ILE B 351      57.190  97.730  81.520  1.00  0.00           H
ATOM  15885 2HG2 ILE B 351      57.490  98.770  82.940  1.00  0.00           H
ATOM  15886 3HG2 ILE B 351      58.520  97.260  82.650  1.00  0.00           H
ATOM  15887  CG1 ILE B 351      58.210  99.840  80.440  1.00  0.00           C
ATOM  15888 1HG1 ILE B 351      58.930 100.610  80.110  1.00  0.00           H
ATOM  15889 2HG1 ILE B 351      57.470 100.390  81.060  1.00  0.00           H
ATOM  15890  CD  ILE B 351      57.420  99.140  79.300  1.00  0.00           C
ATOM  15891  HD1 ILE B 351      58.090  98.640  78.560  1.00  0.00           H
ATOM  15892  HD2 ILE B 351      56.810  99.910  78.780  1.00  0.00           H
ATOM  15893  HD3 ILE B 351      56.650  98.440  79.700  1.00  0.00           H
ATOM  15894  C   ILE B 351      60.330  98.780  83.440  1.00  0.00           C
ATOM  15895  O   ILE B 351      59.920  98.900  84.570  1.00  0.00           O
ATOM  15896  N   VAL B 352      61.340  97.910  83.280  1.00  0.00           N
ATOM  15897  HN  VAL B 352      61.570  97.760  82.320  1.00  0.00           H
ATOM  15898  CA  VAL B 352      62.040  97.180  84.320  1.00  0.00           C
ATOM  15899  HA  VAL B 352      61.230  96.630  84.780  1.00  0.00           H
ATOM  15900  CB  VAL B 352      63.070  96.280  83.650  1.00  0.00           C
ATOM  15901  HB  VAL B 352      63.670  96.880  82.930  1.00  0.00           H
ATOM  15902  CG1 VAL B 352      64.030  95.510  84.640  1.00  0.00           C
ATOM  15903 1HG1 VAL B 352      63.410  94.830  85.260  1.00  0.00           H
ATOM  15904 2HG1 VAL B 352      64.710  96.130  85.260  1.00  0.00           H
ATOM  15905 3HG1 VAL B 352      64.700  94.840  84.070  1.00  0.00           H
ATOM  15906  CG2 VAL B 352      62.420  95.120  82.850  1.00  0.00           C
ATOM  15907 1HG2 VAL B 352      63.080  94.570  82.140  1.00  0.00           H
ATOM  15908 2HG2 VAL B 352      61.670  95.560  82.160  1.00  0.00           H
ATOM  15909 3HG2 VAL B 352      61.880  94.450  83.550  1.00  0.00           H
ATOM  15910  C   VAL B 352      62.690  97.990  85.330  1.00  0.00           C
ATOM  15911  O   VAL B 352      62.440  97.890  86.550  1.00  0.00           O
ATOM  15912  N   PHE B 353      63.410  98.980  84.880  1.00  0.00           N
ATOM  15913  HN  PHE B 353      63.520  99.090  83.890  1.00  0.00           H
ATOM  15914  CA  PHE B 353      64.010  99.950  85.770  1.00  0.00           C
ATOM  15915  HA  PHE B 353      64.490  99.390  86.550  1.00  0.00           H
ATOM  15916  CB  PHE B 353      65.020 100.860  85.030  1.00  0.00           C
ATOM  15917  HB1 PHE B 353      64.420 101.230  84.170  1.00  0.00           H
ATOM  15918  HB2 PHE B 353      65.890 100.310  84.600  1.00  0.00           H
ATOM  15919  CG  PHE B 353      65.440 102.110  85.730  1.00  0.00           C
ATOM  15920  CD1 PHE B 353      65.680 103.250  84.930  1.00  0.00           C
ATOM  15921  HD1 PHE B 353      65.400 103.210  83.890  1.00  0.00           H
ATOM  15922  CE1 PHE B 353      66.210 104.400  85.510  1.00  0.00           C
ATOM  15923  HE1 PHE B 353      66.230 105.290  84.890  1.00  0.00           H
ATOM  15924  CZ  PHE B 353      66.420 104.460  86.820  1.00  0.00           C
ATOM  15925  HZ  PHE B 353      66.820 105.390  87.210  1.00  0.00           H
ATOM  15926  CD2 PHE B 353      65.920 102.100  87.040  1.00  0.00           C
ATOM  15927  HD2 PHE B 353      65.860 101.170  87.590  1.00  0.00           H
ATOM  15928  CE2 PHE B 353      66.360 103.300  87.640  1.00  0.00           C
ATOM  15929  HE2 PHE B 353      66.470 103.320  88.710  1.00  0.00           H
ATOM  15930  C   PHE B 353      62.830 100.740  86.570  1.00  0.00           C
ATOM  15931  O   PHE B 353      62.890 100.920  87.810  1.00  0.00           O
ATOM  15932  N   LEU B 354      61.780 101.210  85.800  1.00  0.00           N
ATOM  15933  HN  LEU B 354      61.670 101.020  84.830  1.00  0.00           H
ATOM  15934  CA  LEU B 354      60.670 101.860  86.440  1.00  0.00           C
ATOM  15935  HA  LEU B 354      61.080 102.720  86.950  1.00  0.00           H
ATOM  15936  CB  LEU B 354      59.660 102.360  85.320  1.00  0.00           C
ATOM  15937  HB1 LEU B 354      59.320 101.450  84.790  1.00  0.00           H
ATOM  15938  HB2 LEU B 354      60.290 102.890  84.560  1.00  0.00           H
ATOM  15939  CG  LEU B 354      58.440 103.150  85.820  1.00  0.00           C
ATOM  15940  HG  LEU B 354      58.000 102.530  86.630  1.00  0.00           H
ATOM  15941  CD1 LEU B 354      58.790 104.570  86.390  1.00  0.00           C
ATOM  15942 1HD1 LEU B 354      59.340 105.150  85.620  1.00  0.00           H
ATOM  15943 2HD1 LEU B 354      59.430 104.400  87.280  1.00  0.00           H
ATOM  15944 3HD1 LEU B 354      57.810 105.000  86.690  1.00  0.00           H
ATOM  15945  CD2 LEU B 354      57.490 103.390  84.620  1.00  0.00           C
ATOM  15946 1HD2 LEU B 354      56.670 104.140  84.750  1.00  0.00           H
ATOM  15947 2HD2 LEU B 354      57.100 102.450  84.180  1.00  0.00           H
ATOM  15948 3HD2 LEU B 354      58.170 103.830  83.860  1.00  0.00           H
ATOM  15949  C   LEU B 354      59.870 101.020  87.430  1.00  0.00           C
ATOM  15950  O   LEU B 354      59.550 101.510  88.520  1.00  0.00           O
ATOM  15951  N   TYR B 355      59.600  99.690  87.220  1.00  0.00           N
ATOM  15952  HN  TYR B 355      59.910  99.340  86.340  1.00  0.00           H
ATOM  15953  CA  TYR B 355      58.890  98.770  88.030  1.00  0.00           C
ATOM  15954  HA  TYR B 355      58.100  99.300  88.540  1.00  0.00           H
ATOM  15955  CB  TYR B 355      58.370  97.690  87.060  1.00  0.00           C
ATOM  15956  HB1 TYR B 355      59.110  97.060  86.520  1.00  0.00           H
ATOM  15957  HB2 TYR B 355      57.860  98.240  86.230  1.00  0.00           H
ATOM  15958  CG  TYR B 355      57.310  96.700  87.640  1.00  0.00           C
ATOM  15959  CD1 TYR B 355      57.470  95.290  87.740  1.00  0.00           C
ATOM  15960  HD1 TYR B 355      58.440  94.900  87.450  1.00  0.00           H
ATOM  15961  CE1 TYR B 355      56.480  94.420  88.270  1.00  0.00           C
ATOM  15962  HE1 TYR B 355      56.640  93.380  88.510  1.00  0.00           H
ATOM  15963  CZ  TYR B 355      55.240  94.990  88.420  1.00  0.00           C
ATOM  15964  OH  TYR B 355      54.220  94.100  88.960  1.00  0.00           O
ATOM  15965  HH  TYR B 355      53.440  94.580  89.260  1.00  0.00           H
ATOM  15966  CD2 TYR B 355      56.020  97.260  87.850  1.00  0.00           C
ATOM  15967  HD2 TYR B 355      55.830  98.290  87.570  1.00  0.00           H
ATOM  15968  CE2 TYR B 355      54.980  96.370  88.200  1.00  0.00           C
ATOM  15969  HE2 TYR B 355      54.010  96.780  88.450  1.00  0.00           H
ATOM  15970  C   TYR B 355      59.710  98.280  89.240  1.00  0.00           C
ATOM  15971  O   TYR B 355      59.310  98.290  90.410  1.00  0.00           O
ATOM  15972  N   GLY B 356      61.040  98.050  89.050  1.00  0.00           N
ATOM  15973  HN  GLY B 356      61.370  97.910  88.120  1.00  0.00           H
ATOM  15974  CA  GLY B 356      62.060  98.000  90.110  1.00  0.00           C
ATOM  15975  HA1 GLY B 356      63.040  97.860  89.670  1.00  0.00           H
ATOM  15976  HA2 GLY B 356      61.930  97.060  90.640  1.00  0.00           H
ATOM  15977  C   GLY B 356      62.020  99.140  91.140  1.00  0.00           C
ATOM  15978  O   GLY B 356      61.860  98.970  92.380  1.00  0.00           O
ATOM  15979  N   CYS B 357      62.140 100.380  90.610  1.00  0.00           N
ATOM  15980  HN  CYS B 357      62.100 100.430  89.610  1.00  0.00           H
ATOM  15981  CA  CYS B 357      61.940 101.570  91.430  1.00  0.00           C
ATOM  15982  HA  CYS B 357      62.580 101.450  92.290  1.00  0.00           H
ATOM  15983  CB  CYS B 357      62.310 102.850  90.710  1.00  0.00           C
ATOM  15984  HB1 CYS B 357      61.580 103.050  89.890  1.00  0.00           H
ATOM  15985  HB2 CYS B 357      63.160 102.560  90.060  1.00  0.00           H
ATOM  15986  SG  CYS B 357      62.670 104.350  91.740  1.00  0.00           S
ATOM  15987  HG1 CYS B 357      61.590 104.060  92.460  1.00  0.00           H
ATOM  15988  C   CYS B 357      60.580 101.670  92.090  1.00  0.00           C
ATOM  15989  O   CYS B 357      60.430 102.190  93.200  1.00  0.00           O
ATOM  15990  N   ALA B 358      59.450 101.250  91.420  1.00  0.00           N
ATOM  15991  HN  ALA B 358      59.620 100.910  90.490  1.00  0.00           H
ATOM  15992  CA  ALA B 358      58.120 101.260  91.970  1.00  0.00           C
ATOM  15993  HA  ALA B 358      58.060 102.250  92.410  1.00  0.00           H
ATOM  15994  CB  ALA B 358      57.060 101.170  90.790  1.00  0.00           C
ATOM  15995  HB1 ALA B 358      55.990 101.360  91.000  1.00  0.00           H
ATOM  15996  HB2 ALA B 358      57.050 100.140  90.370  1.00  0.00           H
ATOM  15997  HB3 ALA B 358      57.380 101.890  90.000  1.00  0.00           H
ATOM  15998  C   ALA B 358      57.880 100.210  93.050  1.00  0.00           C
ATOM  15999  O   ALA B 358      57.180 100.420  94.060  1.00  0.00           O
ATOM  16000  N   THR B 359      58.550  99.070  92.870  1.00  0.00           N
ATOM  16001  HN  THR B 359      59.210  99.050  92.120  1.00  0.00           H
ATOM  16002  CA  THR B 359      58.590  97.940  93.760  1.00  0.00           C
ATOM  16003  HA  THR B 359      57.590  97.590  93.960  1.00  0.00           H
ATOM  16004  CB  THR B 359      59.330  96.680  93.200  1.00  0.00           C
ATOM  16005  HB  THR B 359      60.390  97.010  93.170  1.00  0.00           H
ATOM  16006  OG1 THR B 359      58.750  96.340  91.950  1.00  0.00           O
ATOM  16007  HG1 THR B 359      58.900  97.130  91.430  1.00  0.00           H
ATOM  16008  CG2 THR B 359      59.270  95.410  94.030  1.00  0.00           C
ATOM  16009 1HG2 THR B 359      59.860  94.560  93.630  1.00  0.00           H
ATOM  16010 2HG2 THR B 359      58.230  95.120  94.320  1.00  0.00           H
ATOM  16011 3HG2 THR B 359      59.790  95.660  94.970  1.00  0.00           H
ATOM  16012  C   THR B 359      59.200  98.260  95.120  1.00  0.00           C
ATOM  16013  O   THR B 359      58.720  97.850  96.210  1.00  0.00           O
ATOM  16014  N   VAL B 360      60.300  98.990  95.110  1.00  0.00           N
ATOM  16015  HN  VAL B 360      60.740  99.330  94.280  1.00  0.00           H
ATOM  16016  CA  VAL B 360      61.230  98.960  96.250  1.00  0.00           C
ATOM  16017  HA  VAL B 360      61.240  97.990  96.720  1.00  0.00           H
ATOM  16018  CB  VAL B 360      62.690  99.280  95.750  1.00  0.00           C
ATOM  16019  HB  VAL B 360      62.820  98.770  94.770  1.00  0.00           H
ATOM  16020  CG1 VAL B 360      63.000 100.730  95.430  1.00  0.00           C
ATOM  16021 1HG1 VAL B 360      63.920 100.850  94.820  1.00  0.00           H
ATOM  16022 2HG1 VAL B 360      63.060 101.380  96.320  1.00  0.00           H
ATOM  16023 3HG1 VAL B 360      62.170 101.140  94.810  1.00  0.00           H
ATOM  16024  CG2 VAL B 360      63.690  98.680  96.780  1.00  0.00           C
ATOM  16025 1HG2 VAL B 360      63.610  97.590  96.960  1.00  0.00           H
ATOM  16026 2HG2 VAL B 360      63.560  99.220  97.750  1.00  0.00           H
ATOM  16027 3HG2 VAL B 360      64.660  98.900  96.290  1.00  0.00           H
ATOM  16028  C   VAL B 360      60.790  99.960  97.320  1.00  0.00           C
ATOM  16029  O   VAL B 360      61.250  99.910  98.450  1.00  0.00           O
ATOM  16030  N   ASP B 361      59.830 100.880  96.960  1.00  0.00           N
ATOM  16031  HN  ASP B 361      59.610 100.890  95.990  1.00  0.00           H
ATOM  16032  CA  ASP B 361      59.150 101.700  98.010  1.00  0.00           C
ATOM  16033  HA  ASP B 361      59.890 102.130  98.670  1.00  0.00           H
ATOM  16034  CB  ASP B 361      58.440 102.840  97.260  1.00  0.00           C
ATOM  16035  HB1 ASP B 361      57.830 102.380  96.450  1.00  0.00           H
ATOM  16036  HB2 ASP B 361      59.220 103.540  96.870  1.00  0.00           H
ATOM  16037  CG  ASP B 361      57.600 103.730  98.140  1.00  0.00           C
ATOM  16038  OD1 ASP B 361      58.110 103.990  99.270  1.00  0.00           O
ATOM  16039  OD2 ASP B 361      56.580 104.200  97.670  1.00  0.00           O
ATOM  16040  C   ASP B 361      58.160 100.900  98.790  1.00  0.00           C
ATOM  16041  O   ASP B 361      57.970 101.190  99.960  1.00  0.00           O
ATOM  16042  N   GLU B 362      57.560  99.850  98.170  1.00  0.00           N
ATOM  16043  HN  GLU B 362      57.670  99.610  97.210  1.00  0.00           H
ATOM  16044  CA  GLU B 362      56.590  98.910  98.850  1.00  0.00           C
ATOM  16045  HA  GLU B 362      56.170  99.340  99.750  1.00  0.00           H
ATOM  16046  CB  GLU B 362      55.450  98.550  97.830  1.00  0.00           C
ATOM  16047  HB1 GLU B 362      54.810  97.790  98.320  1.00  0.00           H
ATOM  16048  HB2 GLU B 362      55.800  97.990  96.940  1.00  0.00           H
ATOM  16049  CG  GLU B 362      54.670  99.820  97.400  1.00  0.00           C
ATOM  16050  HG1 GLU B 362      55.250 100.560  96.820  1.00  0.00           H
ATOM  16051  HG2 GLU B 362      54.400 100.350  98.340  1.00  0.00           H
ATOM  16052  CD  GLU B 362      53.370  99.440  96.630  1.00  0.00           C
ATOM  16053  OE1 GLU B 362      53.430  99.000  95.490  1.00  0.00           O
ATOM  16054  OE2 GLU B 362      52.310  99.710  97.270  1.00  0.00           O
ATOM  16055  C   GLU B 362      57.280  97.650  99.260  1.00  0.00           C
ATOM  16056  O   GLU B 362      56.650  96.670  99.810  1.00  0.00           O
ATOM  16057  N   ASN B 363      58.620  97.530  99.140  1.00  0.00           N
ATOM  16058  HN  ASN B 363      59.070  98.250  98.620  1.00  0.00           H
ATOM  16059  CA  ASN B 363      59.440  96.360  99.540  1.00  0.00           C
ATOM  16060  HA  ASN B 363      58.820  95.500  99.320  1.00  0.00           H
ATOM  16061  CB  ASN B 363      60.710  96.270  98.610  1.00  0.00           C
ATOM  16062  HB1 ASN B 363      61.250  97.240  98.590  1.00  0.00           H
ATOM  16063  HB2 ASN B 363      60.280  95.890  97.660  1.00  0.00           H
ATOM  16064  CG  ASN B 363      61.860  95.370  99.050  1.00  0.00           C
ATOM  16065  OD1 ASN B 363      62.940  95.670  99.560  1.00  0.00           O
ATOM  16066  ND2 ASN B 363      61.620  94.060  98.780  1.00  0.00           N
ATOM  16067 1HD2 ASN B 363      60.850  93.700  98.250  1.00  0.00           H
ATOM  16068 2HD2 ASN B 363      62.240  93.460  99.280  1.00  0.00           H
ATOM  16069  C   ASN B 363      59.790  96.380 101.040  1.00  0.00           C
ATOM  16070  O   ASN B 363      60.390  97.290 101.550  1.00  0.00           O
ATOM  16071  N   ILE B 364      59.310  95.280 101.710  1.00  0.00           N
ATOM  16072  HN  ILE B 364      58.720  94.640 101.230  1.00  0.00           H
ATOM  16073  CA  ILE B 364      59.520  95.100 103.190  1.00  0.00           C
ATOM  16074  HA  ILE B 364      59.070  95.950 103.670  1.00  0.00           H
ATOM  16075  CB  ILE B 364      58.680  93.960 103.770  1.00  0.00           C
ATOM  16076  HB  ILE B 364      58.720  93.080 103.100  1.00  0.00           H
ATOM  16077  CG2 ILE B 364      59.090  93.520 105.230  1.00  0.00           C
ATOM  16078 1HG2 ILE B 364      58.260  92.890 105.630  1.00  0.00           H
ATOM  16079 2HG2 ILE B 364      59.380  94.380 105.880  1.00  0.00           H
ATOM  16080 3HG2 ILE B 364      59.950  92.830 105.170  1.00  0.00           H
ATOM  16081  CG1 ILE B 364      57.150  94.380 103.750  1.00  0.00           C
ATOM  16082 1HG1 ILE B 364      56.910  94.910 102.800  1.00  0.00           H
ATOM  16083 2HG1 ILE B 364      57.070  95.120 104.570  1.00  0.00           H
ATOM  16084  CD  ILE B 364      56.250  93.210 103.910  1.00  0.00           C
ATOM  16085  HD1 ILE B 364      56.470  92.580 104.800  1.00  0.00           H
ATOM  16086  HD2 ILE B 364      56.480  92.550 103.060  1.00  0.00           H
ATOM  16087  HD3 ILE B 364      55.180  93.530 103.920  1.00  0.00           H
ATOM  16088  C   ILE B 364      60.920  95.140 103.770  1.00  0.00           C
ATOM  16089  O   ILE B 364      61.090  95.840 104.730  1.00  0.00           O
ATOM  16090  N   PRO B 365      61.850  94.390 103.300  1.00  0.00           N
ATOM  16091  CD  PRO B 365      61.600  93.140 102.470  1.00  0.00           C
ATOM  16092  HD1 PRO B 365      61.470  93.470 101.420  1.00  0.00           H
ATOM  16093  HD2 PRO B 365      60.760  92.500 102.780  1.00  0.00           H
ATOM  16094  CA  PRO B 365      63.240  94.550 103.770  1.00  0.00           C
ATOM  16095  HA  PRO B 365      63.440  94.350 104.810  1.00  0.00           H
ATOM  16096  CB  PRO B 365      63.990  93.490 102.950  1.00  0.00           C
ATOM  16097  HB1 PRO B 365      64.930  93.140 103.440  1.00  0.00           H
ATOM  16098  HB2 PRO B 365      64.230  93.930 101.950  1.00  0.00           H
ATOM  16099  CG  PRO B 365      62.930  92.420 102.850  1.00  0.00           C
ATOM  16100  HG1 PRO B 365      63.280  91.600 102.180  1.00  0.00           H
ATOM  16101  HG2 PRO B 365      62.620  92.020 103.840  1.00  0.00           H
ATOM  16102  C   PRO B 365      63.840  96.020 103.580  1.00  0.00           C
ATOM  16103  O   PRO B 365      64.630  96.470 104.370  1.00  0.00           O
ATOM  16104  N   SER B 366      63.480  96.800 102.500  1.00  0.00           N
ATOM  16105  HN  SER B 366      62.920  96.440 101.760  1.00  0.00           H
ATOM  16106  CA  SER B 366      63.860  98.280 102.390  1.00  0.00           C
ATOM  16107  HA  SER B 366      64.900  98.390 102.680  1.00  0.00           H
ATOM  16108  CB  SER B 366      63.590  98.780 100.900  1.00  0.00           C
ATOM  16109  HB1 SER B 366      64.050  99.790 100.830  1.00  0.00           H
ATOM  16110  HB2 SER B 366      62.520  98.800 100.630  1.00  0.00           H
ATOM  16111  OG  SER B 366      64.340  97.930  99.980  1.00  0.00           O
ATOM  16112  HG1 SER B 366      63.820  97.130  99.840  1.00  0.00           H
ATOM  16113  C   SER B 366      63.170  99.070 103.410  1.00  0.00           C
ATOM  16114  O   SER B 366      63.760  99.940 104.070  1.00  0.00           O
ATOM  16115  N   MET B 367      61.880  98.760 103.640  1.00  0.00           N
ATOM  16116  HN  MET B 367      61.360  98.130 103.070  1.00  0.00           H
ATOM  16117  CA  MET B 367      61.240  99.510 104.730  1.00  0.00           C
ATOM  16118  HA  MET B 367      61.320 100.570 104.540  1.00  0.00           H
ATOM  16119  CB  MET B 367      59.720  99.180 104.650  1.00  0.00           C
ATOM  16120  HB1 MET B 367      59.180  99.570 105.540  1.00  0.00           H
ATOM  16121  HB2 MET B 367      59.460  98.100 104.730  1.00  0.00           H
ATOM  16122  CG  MET B 367      59.070  99.690 103.300  1.00  0.00           C
ATOM  16123  HG1 MET B 367      59.810  99.590 102.480  1.00  0.00           H
ATOM  16124  HG2 MET B 367      58.920 100.780 103.410  1.00  0.00           H
ATOM  16125  SD  MET B 367      57.460  98.790 103.050  1.00  0.00           S
ATOM  16126  CE  MET B 367      56.620  99.880 104.240  1.00  0.00           C
ATOM  16127  HE1 MET B 367      57.310 100.310 105.000  1.00  0.00           H
ATOM  16128  HE2 MET B 367      55.760  99.360 104.730  1.00  0.00           H
ATOM  16129  HE3 MET B 367      56.140 100.730 103.710  1.00  0.00           H
ATOM  16130  C   MET B 367      61.770  99.200 106.100  1.00  0.00           C
ATOM  16131  O   MET B 367      61.910 100.120 106.900  1.00  0.00           O
ATOM  16132  N   GLU B 368      62.140  97.940 106.340  1.00  0.00           N
ATOM  16133  HN  GLU B 368      61.940  97.200 105.700  1.00  0.00           H
ATOM  16134  CA  GLU B 368      62.720  97.510 107.580  1.00  0.00           C
ATOM  16135  HA  GLU B 368      62.030  97.730 108.380  1.00  0.00           H
ATOM  16136  CB  GLU B 368      62.900  95.980 107.650  1.00  0.00           C
ATOM  16137  HB1 GLU B 368      63.370  95.820 108.650  1.00  0.00           H
ATOM  16138  HB2 GLU B 368      63.560  95.450 106.930  1.00  0.00           H
ATOM  16139  CG  GLU B 368      61.540  95.230 107.580  1.00  0.00           C
ATOM  16140  HG1 GLU B 368      61.560  94.490 106.750  1.00  0.00           H
ATOM  16141  HG2 GLU B 368      60.720  95.980 107.450  1.00  0.00           H
ATOM  16142  CD  GLU B 368      61.140  94.500 108.880  1.00  0.00           C
ATOM  16143  OE1 GLU B 368      60.380  94.980 109.760  1.00  0.00           O
ATOM  16144  OE2 GLU B 368      61.750  93.370 109.080  1.00  0.00           O
ATOM  16145  C   GLU B 368      64.060  98.240 107.900  1.00  0.00           C
ATOM  16146  O   GLU B 368      64.410  98.550 109.030  1.00  0.00           O
ATOM  16147  N   MET B 369      64.860  98.350 106.890  1.00  0.00           N
ATOM  16148  HN  MET B 369      64.470  98.030 106.030  1.00  0.00           H
ATOM  16149  CA  MET B 369      66.210  99.040 106.930  1.00  0.00           C
ATOM  16150  HA  MET B 369      66.770  98.760 107.810  1.00  0.00           H
ATOM  16151  CB  MET B 369      67.010  98.820 105.600  1.00  0.00           C
ATOM  16152  HB1 MET B 369      67.730  99.650 105.430  1.00  0.00           H
ATOM  16153  HB2 MET B 369      66.220  98.910 104.820  1.00  0.00           H
ATOM  16154  CG  MET B 369      67.700  97.470 105.630  1.00  0.00           C
ATOM  16155  HG1 MET B 369      66.960  96.670 105.390  1.00  0.00           H
ATOM  16156  HG2 MET B 369      68.040  97.280 106.670  1.00  0.00           H
ATOM  16157  SD  MET B 369      69.190  97.320 104.480  1.00  0.00           S
ATOM  16158  CE  MET B 369      68.950  95.530 104.520  1.00  0.00           C
ATOM  16159  HE1 MET B 369      69.840  94.990 104.140  1.00  0.00           H
ATOM  16160  HE2 MET B 369      68.080  95.090 103.990  1.00  0.00           H
ATOM  16161  HE3 MET B 369      68.850  95.300 105.600  1.00  0.00           H
ATOM  16162  C   MET B 369      66.030 100.550 107.170  1.00  0.00           C
ATOM  16163  O   MET B 369      66.790 101.060 107.960  1.00  0.00           O
ATOM  16164  N   CYS B 370      65.220 101.240 106.390  1.00  0.00           N
ATOM  16165  HN  CYS B 370      64.760 100.710 105.680  1.00  0.00           H
ATOM  16166  CA  CYS B 370      64.880 102.630 106.610  1.00  0.00           C
ATOM  16167  HA  CYS B 370      65.790 103.220 106.590  1.00  0.00           H
ATOM  16168  CB  CYS B 370      63.950 103.130 105.450  1.00  0.00           C
ATOM  16169  HB1 CYS B 370      62.970 102.610 105.560  1.00  0.00           H
ATOM  16170  HB2 CYS B 370      64.380 102.820 104.470  1.00  0.00           H
ATOM  16171  SG  CYS B 370      63.470 104.870 105.420  1.00  0.00           S
ATOM  16172  C   CYS B 370      64.280 102.940 107.990  1.00  0.00           C
ATOM  16173  O   CYS B 370      64.780 103.860 108.690  1.00  0.00           O
ATOM  16174  N   ASP B 371      63.310 102.120 108.460  1.00  0.00           N
ATOM  16175  HN  ASP B 371      62.920 101.320 108.020  1.00  0.00           H
ATOM  16176  CA  ASP B 371      62.790 102.330 109.820  1.00  0.00           C
ATOM  16177  HA  ASP B 371      62.460 103.360 109.820  1.00  0.00           H
ATOM  16178  CB  ASP B 371      61.490 101.520 110.050  1.00  0.00           C
ATOM  16179  HB1 ASP B 371      61.780 100.450 110.090  1.00  0.00           H
ATOM  16180  HB2 ASP B 371      60.770 101.580 109.200  1.00  0.00           H
ATOM  16181  CG  ASP B 371      60.750 101.920 111.260  1.00  0.00           C
ATOM  16182  OD1 ASP B 371      60.050 101.050 111.880  1.00  0.00           O
ATOM  16183  OD2 ASP B 371      60.730 103.130 111.650  1.00  0.00           O
ATOM  16184  C   ASP B 371      63.780 102.220 111.010  1.00  0.00           C
ATOM  16185  O   ASP B 371      64.860 101.740 110.720  1.00  0.00           O
ATOM  16186  N   GLN B 372      63.510 102.780 112.190  1.00  0.00           N
ATOM  16187  HN  GLN B 372      62.680 103.330 112.270  1.00  0.00           H
ATOM  16188  CA  GLN B 372      64.280 102.850 113.330  1.00  0.00           C
ATOM  16189  HA  GLN B 372      65.310 102.850 112.980  1.00  0.00           H
ATOM  16190  CB  GLN B 372      63.950 104.210 114.010  1.00  0.00           C
ATOM  16191  HB1 GLN B 372      63.540 104.030 115.030  1.00  0.00           H
ATOM  16192  HB2 GLN B 372      63.070 104.650 113.490  1.00  0.00           H
ATOM  16193  CG  GLN B 372      65.120 105.160 114.040  1.00  0.00           C
ATOM  16194  HG1 GLN B 372      64.700 106.160 114.280  1.00  0.00           H
ATOM  16195  HG2 GLN B 372      65.430 105.160 112.970  1.00  0.00           H
ATOM  16196  CD  GLN B 372      66.290 104.610 114.820  1.00  0.00           C
ATOM  16197  OE1 GLN B 372      67.260 104.210 114.180  1.00  0.00           O
ATOM  16198  NE2 GLN B 372      66.250 104.430 116.160  1.00  0.00           N
ATOM  16199 1HE2 GLN B 372      65.460 104.730 116.690  1.00  0.00           H
ATOM  16200 2HE2 GLN B 372      66.710 103.580 116.430  1.00  0.00           H
ATOM  16201  C   GLN B 372      64.090 101.620 114.300  1.00  0.00           C
ATOM  16202  O   GLN B 372      64.660 101.570 115.350  1.00  0.00           O
ATOM  16203  N   ARG B 373      63.230 100.600 113.940  1.00  0.00           N
ATOM  16204  HN  ARG B 373      62.610 100.720 113.170  1.00  0.00           H
ATOM  16205  CA  ARG B 373      62.840  99.390 114.690  1.00  0.00           C
ATOM  16206  HA  ARG B 373      62.430  99.580 115.670  1.00  0.00           H
ATOM  16207  CB  ARG B 373      61.690  98.550 113.960  1.00  0.00           C
ATOM  16208  HB1 ARG B 373      60.770  99.150 114.070  1.00  0.00           H
ATOM  16209  HB2 ARG B 373      61.670  97.620 114.560  1.00  0.00           H
ATOM  16210  CG  ARG B 373      61.910  98.170 112.470  1.00  0.00           C
ATOM  16211  HG1 ARG B 373      62.870  97.620 112.410  1.00  0.00           H
ATOM  16212  HG2 ARG B 373      62.010  99.120 111.910  1.00  0.00           H
ATOM  16213  CD  ARG B 373      60.820  97.380 111.870  1.00  0.00           C
ATOM  16214  HD1 ARG B 373      60.310  96.670 112.560  1.00  0.00           H
ATOM  16215  HD2 ARG B 373      61.160  96.930 110.920  1.00  0.00           H
ATOM  16216  NE  ARG B 373      59.820  98.380 111.330  1.00  0.00           N
ATOM  16217  HE  ARG B 373      59.940  99.300 111.700  1.00  0.00           H
ATOM  16218  CZ  ARG B 373      59.030  98.190 110.260  1.00  0.00           C
ATOM  16219  NH1 ARG B 373      58.920  97.140 109.470  1.00  0.00           N
ATOM  16220 1HH1 ARG B 373      58.460  97.210 108.580  1.00  0.00           H
ATOM  16221 2HH1 ARG B 373      59.480  96.330 109.630  1.00  0.00           H
ATOM  16222  NH2 ARG B 373      58.330  99.260 109.790  1.00  0.00           N
ATOM  16223 1HH2 ARG B 373      58.440 100.170 110.190  1.00  0.00           H
ATOM  16224 2HH2 ARG B 373      57.850  99.110 108.920  1.00  0.00           H
ATOM  16225  C   ARG B 373      63.980  98.440 115.110  1.00  0.00           C
ATOM  16226  O   ARG B 373      63.810  97.840 116.190  1.00  0.00           O
ATOM  16227  N   TYR B 374      65.090  98.260 114.370  1.00  0.00           N
ATOM  16228  HN  TYR B 374      65.170  98.670 113.460  1.00  0.00           H
ATOM  16229  CA  TYR B 374      66.160  97.400 114.790  1.00  0.00           C
ATOM  16230  HA  TYR B 374      65.970  96.820 115.680  1.00  0.00           H
ATOM  16231  CB  TYR B 374      66.520  96.420 113.610  1.00  0.00           C
ATOM  16232  HB1 TYR B 374      67.340  95.690 113.810  1.00  0.00           H
ATOM  16233  HB2 TYR B 374      66.890  97.050 112.770  1.00  0.00           H
ATOM  16234  CG  TYR B 374      65.340  95.580 113.220  1.00  0.00           C
ATOM  16235  CD1 TYR B 374      65.070  95.410 111.820  1.00  0.00           C
ATOM  16236  HD1 TYR B 374      65.720  95.880 111.100  1.00  0.00           H
ATOM  16237  CE1 TYR B 374      64.050  94.570 111.460  1.00  0.00           C
ATOM  16238  HE1 TYR B 374      63.860  94.480 110.400  1.00  0.00           H
ATOM  16239  CZ  TYR B 374      63.120  94.020 112.350  1.00  0.00           C
ATOM  16240  OH  TYR B 374      62.150  93.120 111.850  1.00  0.00           O
ATOM  16241  HH  TYR B 374      61.980  93.430 110.950  1.00  0.00           H
ATOM  16242  CD2 TYR B 374      64.510  95.000 114.130  1.00  0.00           C
ATOM  16243  HD2 TYR B 374      64.660  95.150 115.190  1.00  0.00           H
ATOM  16244  CE2 TYR B 374      63.350  94.240 113.710  1.00  0.00           C
ATOM  16245  HE2 TYR B 374      62.800  93.720 114.470  1.00  0.00           H
ATOM  16246  C   TYR B 374      67.370  98.340 115.100  1.00  0.00           C
ATOM  16247  O   TYR B 374      68.440  97.930 115.430  1.00  0.00           O
ATOM  16248  N   ASN B 375      67.110  99.660 115.080  1.00  0.00           N
ATOM  16249  HN  ASN B 375      66.170  99.960 114.910  1.00  0.00           H
ATOM  16250  CA  ASN B 375      68.050 100.680 115.540  1.00  0.00           C
ATOM  16251  HA  ASN B 375      67.490 101.570 115.330  1.00  0.00           H
ATOM  16252  CB  ASN B 375      67.990 100.620 117.090  1.00  0.00           C
ATOM  16253  HB1 ASN B 375      68.620  99.820 117.540  1.00  0.00           H
ATOM  16254  HB2 ASN B 375      66.980 100.390 117.500  1.00  0.00           H
ATOM  16255  CG  ASN B 375      68.580 101.890 117.610  1.00  0.00           C
ATOM  16256  OD1 ASN B 375      68.600 102.980 117.010  1.00  0.00           O
ATOM  16257  ND2 ASN B 375      68.900 101.870 118.930  1.00  0.00           N
ATOM  16258 1HD2 ASN B 375      68.660 101.120 119.550  1.00  0.00           H
ATOM  16259 2HD2 ASN B 375      69.540 102.580 119.220  1.00  0.00           H
ATOM  16260  C   ASN B 375      69.490 100.590 114.910  1.00  0.00           C
ATOM  16261  O   ASN B 375      70.580 100.660 115.540  1.00  0.00           O
ATOM  16262  N   ILE B 376      69.610 100.320 113.580  1.00  0.00           N
ATOM  16263  HN  ILE B 376      68.750 100.120 113.110  1.00  0.00           H
ATOM  16264  CA  ILE B 376      70.860  99.860 112.940  1.00  0.00           C
ATOM  16265  HA  ILE B 376      71.330  99.280 113.720  1.00  0.00           H
ATOM  16266  CB  ILE B 376      70.490  98.840 111.810  1.00  0.00           C
ATOM  16267  HB  ILE B 376      69.620  99.380 111.380  1.00  0.00           H
ATOM  16268  CG2 ILE B 376      71.670  98.780 110.800  1.00  0.00           C
ATOM  16269 1HG2 ILE B 376      71.860  99.740 110.280  1.00  0.00           H
ATOM  16270 2HG2 ILE B 376      71.320  98.170 109.940  1.00  0.00           H
ATOM  16271 3HG2 ILE B 376      72.570  98.310 111.250  1.00  0.00           H
ATOM  16272  CG1 ILE B 376      70.080  97.470 112.400  1.00  0.00           C
ATOM  16273 1HG1 ILE B 376      69.210  97.480 113.100  1.00  0.00           H
ATOM  16274 2HG1 ILE B 376      71.000  97.100 112.890  1.00  0.00           H
ATOM  16275  CD  ILE B 376      69.740  96.440 111.340  1.00  0.00           C
ATOM  16276  HD1 ILE B 376      69.110  95.620 111.740  1.00  0.00           H
ATOM  16277  HD2 ILE B 376      70.590  96.300 110.630  1.00  0.00           H
ATOM  16278  HD3 ILE B 376      69.060  97.000 110.660  1.00  0.00           H
ATOM  16279  C   ILE B 376      71.870 100.970 112.570  1.00  0.00           C
ATOM  16280  O   ILE B 376      71.510 102.030 112.050  1.00  0.00           O
ATOM  16281  N   THR B 377      73.170 100.750 112.770  1.00  0.00           N
ATOM  16282  HN  THR B 377      73.500  99.890 113.140  1.00  0.00           H
ATOM  16283  CA  THR B 377      74.160 101.520 112.040  1.00  0.00           C
ATOM  16284  HA  THR B 377      73.760 102.120 111.240  1.00  0.00           H
ATOM  16285  CB  THR B 377      74.800 102.590 112.930  1.00  0.00           C
ATOM  16286  HB  THR B 377      73.950 103.220 113.290  1.00  0.00           H
ATOM  16287  OG1 THR B 377      75.870 103.290 112.220  1.00  0.00           O
ATOM  16288  HG1 THR B 377      76.080 104.030 112.790  1.00  0.00           H
ATOM  16289  CG2 THR B 377      75.550 101.930 114.100  1.00  0.00           C
ATOM  16290 1HG2 THR B 377      76.470 101.370 113.840  1.00  0.00           H
ATOM  16291 2HG2 THR B 377      74.910 101.250 114.710  1.00  0.00           H
ATOM  16292 3HG2 THR B 377      75.990 102.690 114.790  1.00  0.00           H
ATOM  16293  C   THR B 377      75.140 100.590 111.310  1.00  0.00           C
ATOM  16294  O   THR B 377      75.360  99.490 111.820  1.00  0.00           O
ATOM  16295  N   MET B 378      75.770 101.110 110.230  1.00  0.00           N
ATOM  16296  HN  MET B 378      75.720 102.100 110.080  1.00  0.00           H
ATOM  16297  CA  MET B 378      76.500 100.310 109.300  1.00  0.00           C
ATOM  16298  HA  MET B 378      76.330  99.270 109.530  1.00  0.00           H
ATOM  16299  CB  MET B 378      76.100 100.500 107.820  1.00  0.00           C
ATOM  16300  HB1 MET B 378      76.770  99.790 107.290  1.00  0.00           H
ATOM  16301  HB2 MET B 378      76.450 101.530 107.590  1.00  0.00           H
ATOM  16302  CG  MET B 378      74.600 100.510 107.440  1.00  0.00           C
ATOM  16303  HG1 MET B 378      74.480 100.860 106.390  1.00  0.00           H
ATOM  16304  HG2 MET B 378      74.090 101.210 108.140  1.00  0.00           H
ATOM  16305  SD  MET B 378      73.750  98.870 107.750  1.00  0.00           S
ATOM  16306  CE  MET B 378      74.400  97.850 106.420  1.00  0.00           C
ATOM  16307  HE1 MET B 378      75.510  97.760 106.490  1.00  0.00           H
ATOM  16308  HE2 MET B 378      74.330  98.460 105.500  1.00  0.00           H
ATOM  16309  HE3 MET B 378      73.830  96.900 106.330  1.00  0.00           H
ATOM  16310  C   MET B 378      78.030 100.500 109.490  1.00  0.00           C
ATOM  16311  O   MET B 378      78.460 101.550 109.970  1.00  0.00           O
ATOM  16312  N   CYS B 379      78.780  99.390 109.240  1.00  0.00           N
ATOM  16313  HN  CYS B 379      78.380  98.550 108.880  1.00  0.00           H
ATOM  16314  CA  CYS B 379      80.240  99.350 109.140  1.00  0.00           C
ATOM  16315  HA  CYS B 379      80.600  99.810 110.040  1.00  0.00           H
ATOM  16316  CB  CYS B 379      80.830  97.920 109.120  1.00  0.00           C
ATOM  16317  HB1 CYS B 379      81.930  97.920 109.040  1.00  0.00           H
ATOM  16318  HB2 CYS B 379      80.360  97.410 108.250  1.00  0.00           H
ATOM  16319  SG  CYS B 379      80.230  96.780 110.460  1.00  0.00           S
ATOM  16320  C   CYS B 379      80.710 100.020 107.890  1.00  0.00           C
ATOM  16321  O   CYS B 379      80.210  99.750 106.810  1.00  0.00           O
ATOM  16322  N   PRO B 380      81.650 101.010 107.960  1.00  0.00           N
ATOM  16323  CD  PRO B 380      82.030 101.690 109.170  1.00  0.00           C
ATOM  16324  HD1 PRO B 380      82.340 100.970 109.950  1.00  0.00           H
ATOM  16325  HD2 PRO B 380      81.210 102.370 109.470  1.00  0.00           H
ATOM  16326  CA  PRO B 380      82.140 101.750 106.810  1.00  0.00           C
ATOM  16327  HA  PRO B 380      81.240 102.070 106.310  1.00  0.00           H
ATOM  16328  CB  PRO B 380      82.890 102.990 107.390  1.00  0.00           C
ATOM  16329  HB1 PRO B 380      82.170 103.830 107.460  1.00  0.00           H
ATOM  16330  HB2 PRO B 380      83.680 103.370 106.710  1.00  0.00           H
ATOM  16331  CG  PRO B 380      83.220 102.560 108.810  1.00  0.00           C
ATOM  16332  HG1 PRO B 380      84.130 101.940 108.940  1.00  0.00           H
ATOM  16333  HG2 PRO B 380      83.410 103.420 109.480  1.00  0.00           H
ATOM  16334  C   PRO B 380      82.920 100.860 105.900  1.00  0.00           C
ATOM  16335  O   PRO B 380      82.780 100.980 104.700  1.00  0.00           O
ATOM  16336  N   LEU B 381      83.780 100.000 106.520  1.00  0.00           N
ATOM  16337  HN  LEU B 381      83.800  99.970 107.510  1.00  0.00           H
ATOM  16338  CA  LEU B 381      84.740  99.120 105.910  1.00  0.00           C
ATOM  16339  HA  LEU B 381      85.060  98.410 106.650  1.00  0.00           H
ATOM  16340  CB  LEU B 381      84.270  98.370 104.610  1.00  0.00           C
ATOM  16341  HB1 LEU B 381      84.980  97.600 104.260  1.00  0.00           H
ATOM  16342  HB2 LEU B 381      84.070  98.970 103.700  1.00  0.00           H
ATOM  16343  CG  LEU B 381      82.960  97.540 104.850  1.00  0.00           C
ATOM  16344  HG  LEU B 381      82.170  98.300 105.020  1.00  0.00           H
ATOM  16345  CD1 LEU B 381      82.500  96.670 103.660  1.00  0.00           C
ATOM  16346 1HD1 LEU B 381      82.150  97.270 102.800  1.00  0.00           H
ATOM  16347 2HD1 LEU B 381      81.630  96.020 103.910  1.00  0.00           H
ATOM  16348 3HD1 LEU B 381      83.360  96.070 103.290  1.00  0.00           H
ATOM  16349  CD2 LEU B 381      82.770  96.660 106.190  1.00  0.00           C
ATOM  16350 1HD2 LEU B 381      83.520  95.880 105.940  1.00  0.00           H
ATOM  16351 2HD2 LEU B 381      81.680  96.440 106.250  1.00  0.00           H
ATOM  16352 3HD2 LEU B 381      83.070  97.300 107.050  1.00  0.00           H
ATOM  16353  C   LEU B 381      86.080  99.800 105.520  1.00  0.00           C
ATOM  16354  O   LEU B 381      86.870  99.400 104.710  1.00  0.00           O
ATOM  16355  N   CYS B 382      86.370 100.880 106.240  1.00  0.00           N
ATOM  16356  HN  CYS B 382      85.740 101.060 106.990  1.00  0.00           H
ATOM  16357  CA  CYS B 382      87.660 101.610 106.260  1.00  0.00           C
ATOM  16358  HA  CYS B 382      88.380 100.810 106.190  1.00  0.00           H
ATOM  16359  CB  CYS B 382      87.900 102.520 105.030  1.00  0.00           C
ATOM  16360  HB1 CYS B 382      88.150 101.780 104.240  1.00  0.00           H
ATOM  16361  HB2 CYS B 382      88.810 103.160 104.970  1.00  0.00           H
ATOM  16362  SG  CYS B 382      86.530 103.690 104.710  1.00  0.00           S
ATOM  16363  C   CYS B 382      87.740 102.330 107.660  1.00  0.00           C
ATOM  16364  O   CYS B 382      86.710 102.480 108.300  1.00  0.00           O
ATOM  16365  N   ASP B 383      88.970 102.680 108.140  1.00  0.00           N
ATOM  16366  HN  ASP B 383      89.810 102.420 107.670  1.00  0.00           H
ATOM  16367  CA  ASP B 383      89.100 103.230 109.530  1.00  0.00           C
ATOM  16368  HA  ASP B 383      88.150 103.280 110.040  1.00  0.00           H
ATOM  16369  CB  ASP B 383      90.190 102.420 110.390  1.00  0.00           C
ATOM  16370  HB1 ASP B 383      89.760 101.430 110.640  1.00  0.00           H
ATOM  16371  HB2 ASP B 383      90.450 102.980 111.310  1.00  0.00           H
ATOM  16372  CG  ASP B 383      91.490 102.140 109.560  1.00  0.00           C
ATOM  16373  OD1 ASP B 383      91.680 102.730 108.450  1.00  0.00           O
ATOM  16374  OD2 ASP B 383      92.320 101.410 110.170  1.00  0.00           O
ATOM  16375  C   ASP B 383      89.440 104.740 109.470  1.00  0.00           C
ATOM  16376  O   ASP B 383      88.620 105.590 109.760  1.00  0.00           O
ATOM  16377  N   LYS B 384      90.670 105.120 109.100  1.00  0.00           N
ATOM  16378  HN  LYS B 384      91.350 104.380 109.010  1.00  0.00           H
ATOM  16379  CA  LYS B 384      91.120 106.440 108.990  1.00  0.00           C
ATOM  16380  HA  LYS B 384      91.080 106.940 109.950  1.00  0.00           H
ATOM  16381  CB  LYS B 384      92.610 106.640 108.720  1.00  0.00           C
ATOM  16382  HB1 LYS B 384      92.820 107.720 108.560  1.00  0.00           H
ATOM  16383  HB2 LYS B 384      92.730 106.220 107.700  1.00  0.00           H
ATOM  16384  CG  LYS B 384      93.570 106.260 109.820  1.00  0.00           C
ATOM  16385  HG1 LYS B 384      93.840 105.200 110.020  1.00  0.00           H
ATOM  16386  HG2 LYS B 384      93.170 106.720 110.750  1.00  0.00           H
ATOM  16387  CD  LYS B 384      94.890 106.970 109.740  1.00  0.00           C
ATOM  16388  HD1 LYS B 384      94.710 108.060 109.630  1.00  0.00           H
ATOM  16389  HD2 LYS B 384      95.450 106.590 108.860  1.00  0.00           H
ATOM  16390  CE  LYS B 384      95.600 106.770 111.050  1.00  0.00           C
ATOM  16391  HE1 LYS B 384      95.550 105.780 111.540  1.00  0.00           H
ATOM  16392  HE2 LYS B 384      95.120 107.430 111.800  1.00  0.00           H
ATOM  16393  NZ  LYS B 384      97.000 107.100 110.970  1.00  0.00           N
ATOM  16394  HZ1 LYS B 384      97.420 106.710 110.100  1.00  0.00           H
ATOM  16395  HZ2 LYS B 384      97.460 106.590 111.750  1.00  0.00           H
ATOM  16396  HZ3 LYS B 384      97.120 108.130 111.040  1.00  0.00           H
ATOM  16397  C   LYS B 384      90.220 107.350 108.110  1.00  0.00           C
ATOM  16398  O   LYS B 384      89.950 107.010 106.980  1.00  0.00           O
ATOM  16399  N   THR B 385      89.630 108.420 108.720  1.00  0.00           N
ATOM  16400  HN  THR B 385      89.850 108.540 109.690  1.00  0.00           H
ATOM  16401  CA  THR B 385      88.670 109.340 108.070  1.00  0.00           C
ATOM  16402  HA  THR B 385      88.570 110.170 108.750  1.00  0.00           H
ATOM  16403  CB  THR B 385      89.260 110.080 106.770  1.00  0.00           C
ATOM  16404  HB  THR B 385      88.440 110.730 106.410  1.00  0.00           H
ATOM  16405  OG1 THR B 385      89.500 109.180 105.710  1.00  0.00           O
ATOM  16406  HG1 THR B 385      89.860 108.410 106.150  1.00  0.00           H
ATOM  16407  CG2 THR B 385      90.590 110.630 107.090  1.00  0.00           C
ATOM  16408 1HG2 THR B 385      91.090 110.980 106.160  1.00  0.00           H
ATOM  16409 2HG2 THR B 385      91.210 109.910 107.680  1.00  0.00           H
ATOM  16410 3HG2 THR B 385      90.600 111.580 107.670  1.00  0.00           H
ATOM  16411  C   THR B 385      87.260 108.750 107.840  1.00  0.00           C
ATOM  16412  O   THR B 385      86.400 109.380 107.270  1.00  0.00           O
ATOM  16413  N   CYS B 386      86.980 107.490 108.170  1.00  0.00           N
ATOM  16414  HN  CYS B 386      87.700 106.870 108.480  1.00  0.00           H
ATOM  16415  CA  CYS B 386      85.670 106.770 107.860  1.00  0.00           C
ATOM  16416  HA  CYS B 386      85.040 107.490 107.360  1.00  0.00           H
ATOM  16417  CB  CYS B 386      85.900 105.420 107.110  1.00  0.00           C
ATOM  16418  HB1 CYS B 386      84.930 105.170 106.630  1.00  0.00           H
ATOM  16419  HB2 CYS B 386      86.080 104.650 107.890  1.00  0.00           H
ATOM  16420  SG  CYS B 386      87.040 105.420 105.740  1.00  0.00           S
ATOM  16421  C   CYS B 386      85.050 106.580 109.260  1.00  0.00           C
ATOM  16422  O   CYS B 386      85.780 106.460 110.250  1.00  0.00           O
ATOM  16423  N   SER B 387      83.700 106.630 109.410  1.00  0.00           N
ATOM  16424  HN  SER B 387      83.110 106.730 108.610  1.00  0.00           H
ATOM  16425  CA  SER B 387      83.020 106.360 110.600  1.00  0.00           C
ATOM  16426  HA  SER B 387      83.610 105.680 111.200  1.00  0.00           H
ATOM  16427  CB  SER B 387      82.740 107.760 111.260  1.00  0.00           C
ATOM  16428  HB1 SER B 387      81.960 108.370 110.740  1.00  0.00           H
ATOM  16429  HB2 SER B 387      83.650 108.390 111.220  1.00  0.00           H
ATOM  16430  OG  SER B 387      82.240 107.630 112.600  1.00  0.00           O
ATOM  16431  HG1 SER B 387      82.890 107.250 113.190  1.00  0.00           H
ATOM  16432  C   SER B 387      81.630 105.670 110.290  1.00  0.00           C
ATOM  16433  O   SER B 387      81.140 105.700 109.180  1.00  0.00           O
ATOM  16434  N   TYR B 388      81.030 105.020 111.290  1.00  0.00           N
ATOM  16435  HN  TYR B 388      81.370 105.000 112.230  1.00  0.00           H
ATOM  16436  CA  TYR B 388      79.730 104.310 111.260  1.00  0.00           C
ATOM  16437  HA  TYR B 388      79.870 103.510 110.550  1.00  0.00           H
ATOM  16438  CB  TYR B 388      79.260 103.720 112.610  1.00  0.00           C
ATOM  16439  HB1 TYR B 388      78.570 102.870 112.380  1.00  0.00           H
ATOM  16440  HB2 TYR B 388      78.640 104.440 113.180  1.00  0.00           H
ATOM  16441  CG  TYR B 388      80.510 103.150 113.390  1.00  0.00           C
ATOM  16442  CD1 TYR B 388      81.140 101.870 113.100  1.00  0.00           C
ATOM  16443  HD1 TYR B 388      80.660 101.220 112.380  1.00  0.00           H
ATOM  16444  CE1 TYR B 388      82.240 101.380 113.790  1.00  0.00           C
ATOM  16445  HE1 TYR B 388      82.590 100.370 113.650  1.00  0.00           H
ATOM  16446  CZ  TYR B 388      82.890 102.220 114.680  1.00  0.00           C
ATOM  16447  OH  TYR B 388      84.020 101.730 115.370  1.00  0.00           O
ATOM  16448  HH  TYR B 388      84.480 102.480 115.740  1.00  0.00           H
ATOM  16449  CD2 TYR B 388      81.280 103.990 114.270  1.00  0.00           C
ATOM  16450  HD2 TYR B 388      81.020 105.000 114.550  1.00  0.00           H
ATOM  16451  CE2 TYR B 388      82.470 103.530 114.900  1.00  0.00           C
ATOM  16452  HE2 TYR B 388      82.880 104.240 115.600  1.00  0.00           H
ATOM  16453  C   TYR B 388      78.620 105.240 110.840  1.00  0.00           C
ATOM  16454  O   TYR B 388      78.590 106.470 111.060  1.00  0.00           O
ATOM  16455  N   TRP B 389      77.640 104.730 110.040  1.00  0.00           N
ATOM  16456  HN  TRP B 389      77.720 103.760 109.810  1.00  0.00           H
ATOM  16457  CA  TRP B 389      76.580 105.510 109.430  1.00  0.00           C
ATOM  16458  HA  TRP B 389      76.510 106.460 109.940  1.00  0.00           H
ATOM  16459  CB  TRP B 389      76.850 105.880 107.940  1.00  0.00           C
ATOM  16460  HB1 TRP B 389      77.680 106.630 107.930  1.00  0.00           H
ATOM  16461  HB2 TRP B 389      75.950 106.410 107.550  1.00  0.00           H
ATOM  16462  CG  TRP B 389      77.280 104.750 107.040  1.00  0.00           C
ATOM  16463  CD1 TRP B 389      78.510 104.180 106.880  1.00  0.00           C
ATOM  16464  HD1 TRP B 389      79.350 104.650 107.360  1.00  0.00           H
ATOM  16465  NE1 TRP B 389      78.430 103.280 105.850  1.00  0.00           N
ATOM  16466  HE1 TRP B 389      79.150 103.210 105.190  1.00  0.00           H
ATOM  16467  CE2 TRP B 389      77.140 103.180 105.440  1.00  0.00           C
ATOM  16468  CD2 TRP B 389      76.370 104.120 106.110  1.00  0.00           C
ATOM  16469  CE3 TRP B 389      75.020 104.210 105.870  1.00  0.00           C
ATOM  16470  HE3 TRP B 389      74.370 104.910 106.390  1.00  0.00           H
ATOM  16471  CZ3 TRP B 389      74.500 103.360 104.940  1.00  0.00           C
ATOM  16472  HZ3 TRP B 389      73.440 103.450 104.730  1.00  0.00           H
ATOM  16473  CZ2 TRP B 389      76.640 102.400 104.440  1.00  0.00           C
ATOM  16474  HZ2 TRP B 389      77.280 101.710 103.910  1.00  0.00           H
ATOM  16475  CH2 TRP B 389      75.310 102.460 104.130  1.00  0.00           C
ATOM  16476  HH2 TRP B 389      74.890 101.770 103.410  1.00  0.00           H
ATOM  16477  C   TRP B 389      75.170 104.830 109.480  1.00  0.00           C
ATOM  16478  O   TRP B 389      75.030 103.640 109.080  1.00  0.00           O
ATOM  16479  N   LYS B 390      74.120 105.460 110.050  1.00  0.00           N
ATOM  16480  HN  LYS B 390      74.350 106.340 110.450  1.00  0.00           H
ATOM  16481  CA  LYS B 390      72.860 104.790 110.280  1.00  0.00           C
ATOM  16482  HA  LYS B 390      73.130 103.960 110.910  1.00  0.00           H
ATOM  16483  CB  LYS B 390      72.040 105.830 111.040  1.00  0.00           C
ATOM  16484  HB1 LYS B 390      70.940 105.680 110.910  1.00  0.00           H
ATOM  16485  HB2 LYS B 390      72.220 106.790 110.530  1.00  0.00           H
ATOM  16486  CG  LYS B 390      72.410 105.920 112.480  1.00  0.00           C
ATOM  16487  HG1 LYS B 390      73.490 105.790 112.700  1.00  0.00           H
ATOM  16488  HG2 LYS B 390      71.860 105.210 113.140  1.00  0.00           H
ATOM  16489  CD  LYS B 390      72.180 107.380 113.050  1.00  0.00           C
ATOM  16490  HD1 LYS B 390      71.140 107.780 112.940  1.00  0.00           H
ATOM  16491  HD2 LYS B 390      72.890 108.040 112.510  1.00  0.00           H
ATOM  16492  CE  LYS B 390      72.390 107.370 114.570  1.00  0.00           C
ATOM  16493  HE1 LYS B 390      73.370 106.920 114.800  1.00  0.00           H
ATOM  16494  HE2 LYS B 390      71.630 106.690 115.000  1.00  0.00           H
ATOM  16495  NZ  LYS B 390      72.180 108.700 115.190  1.00  0.00           N
ATOM  16496  HZ1 LYS B 390      72.060 108.620 116.220  1.00  0.00           H
ATOM  16497  HZ2 LYS B 390      71.300 109.140 114.850  1.00  0.00           H
ATOM  16498  HZ3 LYS B 390      72.930 109.370 114.940  1.00  0.00           H
ATOM  16499  C   LYS B 390      72.100 104.400 109.040  1.00  0.00           C
ATOM  16500  O   LYS B 390      71.810 105.240 108.210  1.00  0.00           O
ATOM  16501  N   MET B 391      71.580 103.140 108.970  1.00  0.00           N
ATOM  16502  HN  MET B 391      71.760 102.450 109.680  1.00  0.00           H
ATOM  16503  CA  MET B 391      70.650 102.860 107.920  1.00  0.00           C
ATOM  16504  HA  MET B 391      71.130 103.100 106.980  1.00  0.00           H
ATOM  16505  CB  MET B 391      70.280 101.380 107.730  1.00  0.00           C
ATOM  16506  HB1 MET B 391      69.190 101.330 107.490  1.00  0.00           H
ATOM  16507  HB2 MET B 391      70.500 100.880 108.700  1.00  0.00           H
ATOM  16508  CG  MET B 391      71.150 100.740 106.640  1.00  0.00           C
ATOM  16509  HG1 MET B 391      70.820  99.700 106.480  1.00  0.00           H
ATOM  16510  HG2 MET B 391      72.200 100.910 106.950  1.00  0.00           H
ATOM  16511  SD  MET B 391      70.950 101.430 105.020  1.00  0.00           S
ATOM  16512  CE  MET B 391      71.850 100.190 104.020  1.00  0.00           C
ATOM  16513  HE1 MET B 391      72.900 100.250 104.370  1.00  0.00           H
ATOM  16514  HE2 MET B 391      71.880 100.300 102.910  1.00  0.00           H
ATOM  16515  HE3 MET B 391      71.470  99.140 104.080  1.00  0.00           H
ATOM  16516  C   MET B 391      69.440 103.780 107.830  1.00  0.00           C
ATOM  16517  O   MET B 391      69.070 103.970 106.690  1.00  0.00           O
ATOM  16518  N   SER B 392      68.840 104.390 108.890  1.00  0.00           N
ATOM  16519  HN  SER B 392      69.130 104.200 109.830  1.00  0.00           H
ATOM  16520  CA  SER B 392      67.760 105.270 108.840  1.00  0.00           C
ATOM  16521  HA  SER B 392      67.060 104.790 108.170  1.00  0.00           H
ATOM  16522  CB  SER B 392      67.150 105.590 110.240  1.00  0.00           C
ATOM  16523  HB1 SER B 392      66.560 104.720 110.590  1.00  0.00           H
ATOM  16524  HB2 SER B 392      66.430 106.440 110.190  1.00  0.00           H
ATOM  16525  OG  SER B 392      68.040 105.950 111.250  1.00  0.00           O
ATOM  16526  HG1 SER B 392      68.490 105.180 111.600  1.00  0.00           H
ATOM  16527  C   SER B 392      68.120 106.610 108.230  1.00  0.00           C
ATOM  16528  O   SER B 392      67.250 107.320 107.770  1.00  0.00           O
ATOM  16529  N   SER B 393      69.450 106.960 108.220  1.00  0.00           N
ATOM  16530  HN  SER B 393      70.090 106.250 108.480  1.00  0.00           H
ATOM  16531  CA  SER B 393      69.880 108.220 107.700  1.00  0.00           C
ATOM  16532  HA  SER B 393      69.130 108.980 107.880  1.00  0.00           H
ATOM  16533  CB  SER B 393      71.130 108.750 108.440  1.00  0.00           C
ATOM  16534  HB1 SER B 393      71.410 109.740 108.010  1.00  0.00           H
ATOM  16535  HB2 SER B 393      72.000 108.090 108.300  1.00  0.00           H
ATOM  16536  OG  SER B 393      70.880 108.840 109.870  1.00  0.00           O
ATOM  16537  HG1 SER B 393      71.620 109.410 110.110  1.00  0.00           H
ATOM  16538  C   SER B 393      70.170 108.020 106.200  1.00  0.00           C
ATOM  16539  O   SER B 393      70.660 108.900 105.560  1.00  0.00           O
ATOM  16540  N   ALA B 394      69.920 106.800 105.710  1.00  0.00           N
ATOM  16541  HN  ALA B 394      69.510 106.120 106.310  1.00  0.00           H
ATOM  16542  CA  ALA B 394      70.620 106.430 104.420  1.00  0.00           C
ATOM  16543  HA  ALA B 394      71.050 107.280 103.920  1.00  0.00           H
ATOM  16544  CB  ALA B 394      71.770 105.550 104.840  1.00  0.00           C
ATOM  16545  HB1 ALA B 394      71.380 104.620 105.310  1.00  0.00           H
ATOM  16546  HB2 ALA B 394      72.540 106.060 105.460  1.00  0.00           H
ATOM  16547  HB3 ALA B 394      72.350 105.270 103.930  1.00  0.00           H
ATOM  16548  C   ALA B 394      69.530 105.720 103.650  1.00  0.00           C
ATOM  16549  O   ALA B 394      69.860 104.770 102.870  1.00  0.00           O
ATOM  16550  N   CYS B 395      68.300 106.150 103.870  1.00  0.00           N
ATOM  16551  HN  CYS B 395      68.140 107.050 104.270  1.00  0.00           H
ATOM  16552  CA  CYS B 395      67.150 105.470 103.380  1.00  0.00           C
ATOM  16553  HA  CYS B 395      67.100 104.510 103.890  1.00  0.00           H
ATOM  16554  CB  CYS B 395      65.830 106.100 103.770  1.00  0.00           C
ATOM  16555  HB1 CYS B 395      64.960 105.590 103.300  1.00  0.00           H
ATOM  16556  HB2 CYS B 395      65.660 107.170 103.520  1.00  0.00           H
ATOM  16557  SG  CYS B 395      65.320 105.860 105.540  1.00  0.00           S
ATOM  16558  C   CYS B 395      67.140 105.170 101.930  1.00  0.00           C
ATOM  16559  O   CYS B 395      66.790 104.060 101.470  1.00  0.00           O
ATOM  16560  N   ALA B 396      67.560 106.140 101.010  1.00  0.00           N
ATOM  16561  HN  ALA B 396      67.640 107.080 101.350  1.00  0.00           H
ATOM  16562  CA  ALA B 396      67.660 105.870  99.590  1.00  0.00           C
ATOM  16563  HA  ALA B 396      66.740 105.460  99.210  1.00  0.00           H
ATOM  16564  CB  ALA B 396      67.800 107.260  98.900  1.00  0.00           C
ATOM  16565  HB1 ALA B 396      68.000 107.100  97.820  1.00  0.00           H
ATOM  16566  HB2 ALA B 396      68.670 107.770  99.380  1.00  0.00           H
ATOM  16567  HB3 ALA B 396      66.970 107.970  99.080  1.00  0.00           H
ATOM  16568  C   ALA B 396      68.850 104.980  99.270  1.00  0.00           C
ATOM  16569  O   ALA B 396      68.750 104.230  98.250  1.00  0.00           O
ATOM  16570  N   THR B 397      69.910 104.900 100.100  1.00  0.00           N
ATOM  16571  HN  THR B 397      69.890 105.470 100.920  1.00  0.00           H
ATOM  16572  CA  THR B 397      70.990 103.880  99.900  1.00  0.00           C
ATOM  16573  HA  THR B 397      71.340 103.930  98.880  1.00  0.00           H
ATOM  16574  CB  THR B 397      72.310 104.170 100.720  1.00  0.00           C
ATOM  16575  HB  THR B 397      72.100 104.170 101.810  1.00  0.00           H
ATOM  16576  OG1 THR B 397      72.830 105.380 100.250  1.00  0.00           O
ATOM  16577  HG1 THR B 397      72.210 106.060 100.510  1.00  0.00           H
ATOM  16578  CG2 THR B 397      73.430 103.160 100.370  1.00  0.00           C
ATOM  16579 1HG2 THR B 397      73.510 103.030  99.270  1.00  0.00           H
ATOM  16580 2HG2 THR B 397      73.350 102.150 100.820  1.00  0.00           H
ATOM  16581 3HG2 THR B 397      74.370 103.650 100.700  1.00  0.00           H
ATOM  16582  C   THR B 397      70.570 102.480 100.220  1.00  0.00           C
ATOM  16583  O   THR B 397      70.870 101.550  99.490  1.00  0.00           O
ATOM  16584  N   ALA B 398      69.750 102.290 101.250  1.00  0.00           N
ATOM  16585  HN  ALA B 398      69.570 103.080 101.820  1.00  0.00           H
ATOM  16586  CA  ALA B 398      68.930 101.090 101.570  1.00  0.00           C
ATOM  16587  HA  ALA B 398      69.560 100.230 101.700  1.00  0.00           H
ATOM  16588  CB  ALA B 398      67.990 101.330 102.820  1.00  0.00           C
ATOM  16589  HB1 ALA B 398      67.170 102.050 102.640  1.00  0.00           H
ATOM  16590  HB2 ALA B 398      68.620 101.650 103.680  1.00  0.00           H
ATOM  16591  HB3 ALA B 398      67.590 100.350 103.160  1.00  0.00           H
ATOM  16592  C   ALA B 398      68.030 100.740 100.340  1.00  0.00           C
ATOM  16593  O   ALA B 398      68.020  99.640  99.830  1.00  0.00           O
ATOM  16594  N   ARG B 399      67.300 101.670  99.710  1.00  0.00           N
ATOM  16595  HN  ARG B 399      67.200 102.570 100.150  1.00  0.00           H
ATOM  16596  CA  ARG B 399      66.470 101.490  98.520  1.00  0.00           C
ATOM  16597  HA  ARG B 399      65.940 100.560  98.670  1.00  0.00           H
ATOM  16598  CB  ARG B 399      65.380 102.610  98.360  1.00  0.00           C
ATOM  16599  HB1 ARG B 399      64.860 102.470  97.390  1.00  0.00           H
ATOM  16600  HB2 ARG B 399      65.730 103.660  98.300  1.00  0.00           H
ATOM  16601  CG  ARG B 399      64.260 102.540  99.400  1.00  0.00           C
ATOM  16602  HG1 ARG B 399      64.800 102.620 100.370  1.00  0.00           H
ATOM  16603  HG2 ARG B 399      63.780 101.550  99.360  1.00  0.00           H
ATOM  16604  CD  ARG B 399      63.130 103.600  99.100  1.00  0.00           C
ATOM  16605  HD1 ARG B 399      62.190 103.550  99.710  1.00  0.00           H
ATOM  16606  HD2 ARG B 399      62.860 103.300  98.070  1.00  0.00           H
ATOM  16607  NE  ARG B 399      63.820 104.970  99.030  1.00  0.00           N
ATOM  16608  HE  ARG B 399      64.390 105.240  98.260  1.00  0.00           H
ATOM  16609  CZ  ARG B 399      63.690 105.860  99.940  1.00  0.00           C
ATOM  16610  NH1 ARG B 399      63.080 105.680 101.090  1.00  0.00           N
ATOM  16611 1HH1 ARG B 399      62.710 104.800 101.380  1.00  0.00           H
ATOM  16612 2HH1 ARG B 399      62.900 106.410 101.760  1.00  0.00           H
ATOM  16613  NH2 ARG B 399      64.130 107.080  99.660  1.00  0.00           N
ATOM  16614 1HH2 ARG B 399      64.110 107.830 100.320  1.00  0.00           H
ATOM  16615 2HH2 ARG B 399      64.450 107.220  98.730  1.00  0.00           H
ATOM  16616  C   ARG B 399      67.290 101.270  97.220  1.00  0.00           C
ATOM  16617  O   ARG B 399      67.000 100.370  96.460  1.00  0.00           O
ATOM  16618  N   ALA B 400      68.480 101.970  96.960  1.00  0.00           N
ATOM  16619  HN  ALA B 400      68.740 102.580  97.710  1.00  0.00           H
ATOM  16620  CA  ALA B 400      69.380 101.830  95.810  1.00  0.00           C
ATOM  16621  HA  ALA B 400      68.810 101.890  94.900  1.00  0.00           H
ATOM  16622  CB  ALA B 400      70.540 102.870  95.980  1.00  0.00           C
ATOM  16623  HB1 ALA B 400      71.360 102.570  95.290  1.00  0.00           H
ATOM  16624  HB2 ALA B 400      70.920 102.900  97.020  1.00  0.00           H
ATOM  16625  HB3 ALA B 400      70.230 103.890  95.690  1.00  0.00           H
ATOM  16626  C   ALA B 400      70.000 100.400  95.780  1.00  0.00           C
ATOM  16627  O   ALA B 400      70.230  99.750  94.750  1.00  0.00           O
ATOM  16628  N   SER B 401      70.240  99.850  97.000  1.00  0.00           N
ATOM  16629  HN  SER B 401      69.870 100.350  97.780  1.00  0.00           H
ATOM  16630  CA  SER B 401      70.750  98.500  97.200  1.00  0.00           C
ATOM  16631  HA  SER B 401      71.640  98.370  96.610  1.00  0.00           H
ATOM  16632  CB  SER B 401      71.170  98.280  98.680  1.00  0.00           C
ATOM  16633  HB1 SER B 401      71.550  97.230  98.690  1.00  0.00           H
ATOM  16634  HB2 SER B 401      70.250  98.260  99.300  1.00  0.00           H
ATOM  16635  OG  SER B 401      72.150  99.160  99.140  1.00  0.00           O
ATOM  16636  HG1 SER B 401      71.870 100.060  98.980  1.00  0.00           H
ATOM  16637  C   SER B 401      69.820  97.410  96.820  1.00  0.00           C
ATOM  16638  O   SER B 401      70.260  96.310  96.540  1.00  0.00           O
ATOM  16639  N   HSD B 402      68.520  97.540  96.700  1.00  0.00           N
ATOM  16640  HN  HSD B 402      68.160  98.440  96.920  1.00  0.00           H
ATOM  16641  CA  HSD B 402      67.530  96.450  96.630  1.00  0.00           C
ATOM  16642  HA  HSD B 402      67.920  95.500  96.320  1.00  0.00           H
ATOM  16643  CB  HSD B 402      66.790  96.210  97.900  1.00  0.00           C
ATOM  16644  HB1 HSD B 402      66.130  95.310  97.950  1.00  0.00           H
ATOM  16645  HB2 HSD B 402      66.180  97.130  98.040  1.00  0.00           H
ATOM  16646  ND1 HSD B 402      68.690  95.010  98.980  1.00  0.00           N
ATOM  16647  HD1 HSD B 402      68.860  94.370  98.230  1.00  0.00           H
ATOM  16648  CG  HSD B 402      67.710  95.980  98.970  1.00  0.00           C
ATOM  16649  CE1 HSD B 402      69.380  95.120 100.130  1.00  0.00           C
ATOM  16650  HE1 HSD B 402      70.220  94.480 100.400  1.00  0.00           H
ATOM  16651  NE2 HSD B 402      68.890  96.060 100.870  1.00  0.00           N
ATOM  16652  CD2 HSD B 402      67.850  96.680 100.160  1.00  0.00           C
ATOM  16653  HD2 HSD B 402      67.250  97.510 100.510  1.00  0.00           H
ATOM  16654  C   HSD B 402      66.730  96.960  95.420  1.00  0.00           C
ATOM  16655  O   HSD B 402      65.540  96.600  95.170  1.00  0.00           O
ATOM  16656  N   LEU B 403      67.230  97.840  94.580  1.00  0.00           N
ATOM  16657  HN  LEU B 403      68.160  98.160  94.730  1.00  0.00           H
ATOM  16658  CA  LEU B 403      66.440  98.350  93.430  1.00  0.00           C
ATOM  16659  HA  LEU B 403      65.440  98.640  93.690  1.00  0.00           H
ATOM  16660  CB  LEU B 403      67.180  99.610  92.930  1.00  0.00           C
ATOM  16661  HB1 LEU B 403      68.130  99.170  92.550  1.00  0.00           H
ATOM  16662  HB2 LEU B 403      67.510 100.290  93.740  1.00  0.00           H
ATOM  16663  CG  LEU B 403      66.600 100.350  91.660  1.00  0.00           C
ATOM  16664  HG  LEU B 403      66.420  99.650  90.810  1.00  0.00           H
ATOM  16665  CD1 LEU B 403      65.150 100.910  91.820  1.00  0.00           C
ATOM  16666 1HD1 LEU B 403      64.820 101.100  90.780  1.00  0.00           H
ATOM  16667 2HD1 LEU B 403      65.240 101.800  92.470  1.00  0.00           H
ATOM  16668 3HD1 LEU B 403      64.540 100.040  92.170  1.00  0.00           H
ATOM  16669  CD2 LEU B 403      67.440 101.480  91.240  1.00  0.00           C
ATOM  16670 1HD2 LEU B 403      66.940 102.140  90.490  1.00  0.00           H
ATOM  16671 2HD2 LEU B 403      68.400 101.160  90.780  1.00  0.00           H
ATOM  16672 3HD2 LEU B 403      67.740 102.150  92.080  1.00  0.00           H
ATOM  16673  C   LEU B 403      66.180  97.450  92.200  1.00  0.00           C
ATOM  16674  O   LEU B 403      65.140  97.430  91.590  1.00  0.00           O
ATOM  16675  N   PHE B 404      67.080  96.480  91.910  1.00  0.00           N
ATOM  16676  HN  PHE B 404      67.920  96.380  92.430  1.00  0.00           H
ATOM  16677  CA  PHE B 404      67.000  95.710  90.720  1.00  0.00           C
ATOM  16678  HA  PHE B 404      66.080  96.010  90.220  1.00  0.00           H
ATOM  16679  CB  PHE B 404      68.360  95.660  89.930  1.00  0.00           C
ATOM  16680  HB1 PHE B 404      68.150  95.120  88.980  1.00  0.00           H
ATOM  16681  HB2 PHE B 404      69.120  95.120  90.540  1.00  0.00           H
ATOM  16682  CG  PHE B 404      68.840  97.040  89.600  1.00  0.00           C
ATOM  16683  CD1 PHE B 404      69.990  97.610  90.190  1.00  0.00           C
ATOM  16684  HD1 PHE B 404      70.690  97.070  90.810  1.00  0.00           H
ATOM  16685  CE1 PHE B 404      70.320  98.910  89.910  1.00  0.00           C
ATOM  16686  HE1 PHE B 404      71.260  99.330  90.240  1.00  0.00           H
ATOM  16687  CZ  PHE B 404      69.490  99.700  89.090  1.00  0.00           C
ATOM  16688  HZ  PHE B 404      69.700 100.730  88.850  1.00  0.00           H
ATOM  16689  CD2 PHE B 404      68.050  97.780  88.790  1.00  0.00           C
ATOM  16690  HD2 PHE B 404      67.250  97.230  88.320  1.00  0.00           H
ATOM  16691  CE2 PHE B 404      68.390  99.090  88.420  1.00  0.00           C
ATOM  16692  HE2 PHE B 404      67.770  99.780  87.860  1.00  0.00           H
ATOM  16693  C   PHE B 404      66.680  94.260  91.120  1.00  0.00           C
ATOM  16694  O   PHE B 404      66.810  93.360  90.300  1.00  0.00           O
ATOM  16695  N   ASP B 405      66.300  93.990  92.400  1.00  0.00           N
ATOM  16696  HN  ASP B 405      66.280  94.760  93.040  1.00  0.00           H
ATOM  16697  CA  ASP B 405      66.120  92.640  92.920  1.00  0.00           C
ATOM  16698  HA  ASP B 405      66.920  91.970  92.660  1.00  0.00           H
ATOM  16699  CB  ASP B 405      65.980  92.640  94.470  1.00  0.00           C
ATOM  16700  HB1 ASP B 405      65.630  91.620  94.760  1.00  0.00           H
ATOM  16701  HB2 ASP B 405      65.230  93.430  94.710  1.00  0.00           H
ATOM  16702  CG  ASP B 405      67.320  92.880  95.140  1.00  0.00           C
ATOM  16703  OD1 ASP B 405      67.260  93.020  96.450  1.00  0.00           O
ATOM  16704  OD2 ASP B 405      68.390  92.830  94.500  1.00  0.00           O
ATOM  16705  C   ASP B 405      64.880  91.940  92.330  1.00  0.00           C
ATOM  16706  O   ASP B 405      64.890  90.710  92.340  1.00  0.00           O
ATOM  16707  N   ASN B 406      63.850  92.730  91.920  1.00  0.00           N
ATOM  16708  HN  ASN B 406      64.070  93.690  91.800  1.00  0.00           H
ATOM  16709  CA  ASN B 406      62.480  92.220  91.700  1.00  0.00           C
ATOM  16710  HA  ASN B 406      62.190  91.820  92.660  1.00  0.00           H
ATOM  16711  CB  ASN B 406      61.550  93.410  91.490  1.00  0.00           C
ATOM  16712  HB1 ASN B 406      61.840  94.100  92.310  1.00  0.00           H
ATOM  16713  HB2 ASN B 406      60.490  93.140  91.660  1.00  0.00           H
ATOM  16714  CG  ASN B 406      61.660  94.140  90.210  1.00  0.00           C
ATOM  16715  OD1 ASN B 406      62.720  94.180  89.580  1.00  0.00           O
ATOM  16716  ND2 ASN B 406      60.530  94.680  89.710  1.00  0.00           N
ATOM  16717 1HD2 ASN B 406      59.670  94.490  90.180  1.00  0.00           H
ATOM  16718 2HD2 ASN B 406      60.690  95.150  88.840  1.00  0.00           H
ATOM  16719  C   ASN B 406      62.280  91.040  90.670  1.00  0.00           C
ATOM  16720  O   ASN B 406      63.010  90.860  89.700  1.00  0.00           O
ATOM  16721  N   PRO B 407      61.140  90.290  90.850  1.00  0.00           N
ATOM  16722  CD  PRO B 407      60.270  90.360  92.000  1.00  0.00           C
ATOM  16723  HD1 PRO B 407      59.540  91.190  91.920  1.00  0.00           H
ATOM  16724  HD2 PRO B 407      60.820  90.580  92.940  1.00  0.00           H
ATOM  16725  CA  PRO B 407      60.840  89.140  89.950  1.00  0.00           C
ATOM  16726  HA  PRO B 407      61.760  88.580  90.010  1.00  0.00           H
ATOM  16727  CB  PRO B 407      59.590  88.550  90.610  1.00  0.00           C
ATOM  16728  HB1 PRO B 407      59.640  87.440  90.670  1.00  0.00           H
ATOM  16729  HB2 PRO B 407      58.740  88.780  89.940  1.00  0.00           H
ATOM  16730  CG  PRO B 407      59.490  89.050  92.030  1.00  0.00           C
ATOM  16731  HG1 PRO B 407      58.430  89.220  92.340  1.00  0.00           H
ATOM  16732  HG2 PRO B 407      59.990  88.300  92.680  1.00  0.00           H
ATOM  16733  C   PRO B 407      60.680  89.400  88.440  1.00  0.00           C
ATOM  16734  O   PRO B 407      61.080  88.590  87.660  1.00  0.00           O
ATOM  16735  N   ALA B 408      60.260  90.610  88.040  1.00  0.00           N
ATOM  16736  HN  ALA B 408      59.910  91.260  88.710  1.00  0.00           H
ATOM  16737  CA  ALA B 408      60.250  91.050  86.650  1.00  0.00           C
ATOM  16738  HA  ALA B 408      59.890  90.330  85.940  1.00  0.00           H
ATOM  16739  CB  ALA B 408      59.550  92.390  86.660  1.00  0.00           C
ATOM  16740  HB1 ALA B 408      59.790  92.880  85.690  1.00  0.00           H
ATOM  16741  HB2 ALA B 408      59.870  92.970  87.550  1.00  0.00           H
ATOM  16742  HB3 ALA B 408      58.440  92.340  86.610  1.00  0.00           H
ATOM  16743  C   ALA B 408      61.680  91.270  86.100  1.00  0.00           C
ATOM  16744  O   ALA B 408      61.950  90.980  84.990  1.00  0.00           O
ATOM  16745  N   THR B 409      62.690  91.770  86.900  1.00  0.00           N
ATOM  16746  HN  THR B 409      62.520  92.090  87.820  1.00  0.00           H
ATOM  16747  CA  THR B 409      64.060  91.890  86.490  1.00  0.00           C
ATOM  16748  HA  THR B 409      64.010  92.500  85.600  1.00  0.00           H
ATOM  16749  CB  THR B 409      64.890  92.620  87.560  1.00  0.00           C
ATOM  16750  HB  THR B 409      64.650  92.230  88.570  1.00  0.00           H
ATOM  16751  OG1 THR B 409      64.540  94.020  87.560  1.00  0.00           O
ATOM  16752  HG1 THR B 409      64.180  94.120  88.440  1.00  0.00           H
ATOM  16753  CG2 THR B 409      66.490  92.530  87.290  1.00  0.00           C
ATOM  16754 1HG2 THR B 409      66.780  91.460  87.350  1.00  0.00           H
ATOM  16755 2HG2 THR B 409      67.000  93.290  87.920  1.00  0.00           H
ATOM  16756 3HG2 THR B 409      66.580  92.960  86.280  1.00  0.00           H
ATOM  16757  C   THR B 409      64.700  90.580  86.100  1.00  0.00           C
ATOM  16758  O   THR B 409      65.410  90.460  85.140  1.00  0.00           O
ATOM  16759  N   VAL B 410      64.380  89.550  86.920  1.00  0.00           N
ATOM  16760  HN  VAL B 410      63.820  89.710  87.720  1.00  0.00           H
ATOM  16761  CA  VAL B 410      65.020  88.240  86.750  1.00  0.00           C
ATOM  16762  HA  VAL B 410      66.090  88.330  86.690  1.00  0.00           H
ATOM  16763  CB  VAL B 410      64.610  87.280  87.830  1.00  0.00           C
ATOM  16764  HB  VAL B 410      63.510  87.210  87.930  1.00  0.00           H
ATOM  16765  CG1 VAL B 410      65.230  85.890  87.690  1.00  0.00           C
ATOM  16766 1HG1 VAL B 410      65.040  85.240  88.570  1.00  0.00           H
ATOM  16767 2HG1 VAL B 410      66.330  85.910  87.530  1.00  0.00           H
ATOM  16768 3HG1 VAL B 410      64.860  85.420  86.750  1.00  0.00           H
ATOM  16769  CG2 VAL B 410      65.250  87.710  89.150  1.00  0.00           C
ATOM  16770 1HG2 VAL B 410      66.340  87.670  88.940  1.00  0.00           H
ATOM  16771 2HG2 VAL B 410      65.090  87.040  90.020  1.00  0.00           H
ATOM  16772 3HG2 VAL B 410      64.940  88.760  89.360  1.00  0.00           H
ATOM  16773  C   VAL B 410      64.530  87.580  85.410  1.00  0.00           C
ATOM  16774  O   VAL B 410      65.380  87.020  84.700  1.00  0.00           O
ATOM  16775  N   PHE B 411      63.200  87.790  85.100  1.00  0.00           N
ATOM  16776  HN  PHE B 411      62.680  88.350  85.730  1.00  0.00           H
ATOM  16777  CA  PHE B 411      62.590  87.430  83.870  1.00  0.00           C
ATOM  16778  HA  PHE B 411      62.770  86.400  83.570  1.00  0.00           H
ATOM  16779  CB  PHE B 411      61.090  87.660  83.920  1.00  0.00           C
ATOM  16780  HB1 PHE B 411      60.810  88.740  83.870  1.00  0.00           H
ATOM  16781  HB2 PHE B 411      60.820  87.370  84.950  1.00  0.00           H
ATOM  16782  CG  PHE B 411      60.060  87.070  82.950  1.00  0.00           C
ATOM  16783  CD1 PHE B 411      60.410  86.220  81.890  1.00  0.00           C
ATOM  16784  HD1 PHE B 411      61.400  85.860  81.640  1.00  0.00           H
ATOM  16785  CE1 PHE B 411      59.460  85.780  80.940  1.00  0.00           C
ATOM  16786  HE1 PHE B 411      59.660  85.160  80.080  1.00  0.00           H
ATOM  16787  CZ  PHE B 411      58.150  86.010  81.280  1.00  0.00           C
ATOM  16788  HZ  PHE B 411      57.410  85.590  80.610  1.00  0.00           H
ATOM  16789  CD2 PHE B 411      58.650  87.210  83.290  1.00  0.00           C
ATOM  16790  HD2 PHE B 411      58.400  87.670  84.240  1.00  0.00           H
ATOM  16791  CE2 PHE B 411      57.690  86.740  82.410  1.00  0.00           C
ATOM  16792  HE2 PHE B 411      56.630  86.710  82.600  1.00  0.00           H
ATOM  16793  C   PHE B 411      63.240  88.250  82.730  1.00  0.00           C
ATOM  16794  O   PHE B 411      63.380  87.770  81.590  1.00  0.00           O
ATOM  16795  N   PHE B 412      63.700  89.520  83.000  1.00  0.00           N
ATOM  16796  HN  PHE B 412      63.450  89.990  83.840  1.00  0.00           H
ATOM  16797  CA  PHE B 412      64.470  90.280  82.030  1.00  0.00           C
ATOM  16798  HA  PHE B 412      63.890  90.230  81.120  1.00  0.00           H
ATOM  16799  CB  PHE B 412      64.580  91.790  82.420  1.00  0.00           C
ATOM  16800  HB1 PHE B 412      65.260  91.900  83.290  1.00  0.00           H
ATOM  16801  HB2 PHE B 412      63.610  92.250  82.730  1.00  0.00           H
ATOM  16802  CG  PHE B 412      65.270  92.670  81.360  1.00  0.00           C
ATOM  16803  CD1 PHE B 412      65.010  92.570  80.060  1.00  0.00           C
ATOM  16804  HD1 PHE B 412      64.340  91.800  79.720  1.00  0.00           H
ATOM  16805  CE1 PHE B 412      65.540  93.470  79.150  1.00  0.00           C
ATOM  16806  HE1 PHE B 412      65.360  93.540  78.080  1.00  0.00           H
ATOM  16807  CZ  PHE B 412      66.390  94.500  79.550  1.00  0.00           C
ATOM  16808  HZ  PHE B 412      66.720  95.240  78.840  1.00  0.00           H
ATOM  16809  CD2 PHE B 412      66.050  93.840  81.830  1.00  0.00           C
ATOM  16810  HD2 PHE B 412      66.400  94.020  82.830  1.00  0.00           H
ATOM  16811  CE2 PHE B 412      66.700  94.670  80.880  1.00  0.00           C
ATOM  16812  HE2 PHE B 412      67.260  95.540  81.190  1.00  0.00           H
ATOM  16813  C   PHE B 412      65.770  89.650  81.670  1.00  0.00           C
ATOM  16814  O   PHE B 412      66.130  89.500  80.530  1.00  0.00           O
ATOM  16815  N   SER B 413      66.510  89.230  82.670  1.00  0.00           N
ATOM  16816  HN  SER B 413      66.170  89.470  83.570  1.00  0.00           H
ATOM  16817  CA  SER B 413      67.820  88.610  82.500  1.00  0.00           C
ATOM  16818  HA  SER B 413      68.300  89.200  81.740  1.00  0.00           H
ATOM  16819  CB  SER B 413      68.350  88.610  83.970  1.00  0.00           C
ATOM  16820  HB1 SER B 413      67.610  87.980  84.510  1.00  0.00           H
ATOM  16821  HB2 SER B 413      68.480  89.630  84.380  1.00  0.00           H
ATOM  16822  OG  SER B 413      69.510  87.860  84.190  1.00  0.00           O
ATOM  16823  HG1 SER B 413      70.130  88.150  83.520  1.00  0.00           H
ATOM  16824  C   SER B 413      67.730  87.270  81.800  1.00  0.00           C
ATOM  16825  O   SER B 413      68.570  86.930  80.910  1.00  0.00           O
ATOM  16826  N   VAL B 414      66.700  86.400  82.110  1.00  0.00           N
ATOM  16827  HN  VAL B 414      65.980  86.550  82.790  1.00  0.00           H
ATOM  16828  CA  VAL B 414      66.520  85.150  81.310  1.00  0.00           C
ATOM  16829  HA  VAL B 414      67.480  84.660  81.350  1.00  0.00           H
ATOM  16830  CB  VAL B 414      65.430  84.210  81.780  1.00  0.00           C
ATOM  16831  HB  VAL B 414      64.470  84.770  81.760  1.00  0.00           H
ATOM  16832  CG1 VAL B 414      65.310  82.890  80.990  1.00  0.00           C
ATOM  16833 1HG1 VAL B 414      66.110  82.200  81.320  1.00  0.00           H
ATOM  16834 2HG1 VAL B 414      65.240  83.060  79.900  1.00  0.00           H
ATOM  16835 3HG1 VAL B 414      64.390  82.310  81.220  1.00  0.00           H
ATOM  16836  CG2 VAL B 414      65.810  83.870  83.260  1.00  0.00           C
ATOM  16837 1HG2 VAL B 414      66.770  83.330  83.110  1.00  0.00           H
ATOM  16838 2HG2 VAL B 414      65.060  83.230  83.760  1.00  0.00           H
ATOM  16839 3HG2 VAL B 414      66.070  84.770  83.860  1.00  0.00           H
ATOM  16840  C   VAL B 414      66.260  85.420  79.810  1.00  0.00           C
ATOM  16841  O   VAL B 414      66.820  84.840  78.860  1.00  0.00           O
ATOM  16842  N   PHE B 415      65.470  86.460  79.510  1.00  0.00           N
ATOM  16843  HN  PHE B 415      65.240  87.170  80.180  1.00  0.00           H
ATOM  16844  CA  PHE B 415      65.250  86.950  78.220  1.00  0.00           C
ATOM  16845  HA  PHE B 415      64.880  86.130  77.610  1.00  0.00           H
ATOM  16846  CB  PHE B 415      64.130  88.050  78.150  1.00  0.00           C
ATOM  16847  HB1 PHE B 415      64.290  88.750  79.000  1.00  0.00           H
ATOM  16848  HB2 PHE B 415      63.140  87.580  78.340  1.00  0.00           H
ATOM  16849  CG  PHE B 415      64.150  88.880  76.890  1.00  0.00           C
ATOM  16850  CD1 PHE B 415      63.720  88.330  75.650  1.00  0.00           C
ATOM  16851  HD1 PHE B 415      63.360  87.310  75.690  1.00  0.00           H
ATOM  16852  CE1 PHE B 415      63.920  89.000  74.470  1.00  0.00           C
ATOM  16853  HE1 PHE B 415      63.580  88.500  73.570  1.00  0.00           H
ATOM  16854  CZ  PHE B 415      64.510  90.270  74.500  1.00  0.00           C
ATOM  16855  HZ  PHE B 415      64.580  90.750  73.540  1.00  0.00           H
ATOM  16856  CD2 PHE B 415      64.620  90.210  76.890  1.00  0.00           C
ATOM  16857  HD2 PHE B 415      64.860  90.760  77.780  1.00  0.00           H
ATOM  16858  CE2 PHE B 415      64.760  90.930  75.700  1.00  0.00           C
ATOM  16859  HE2 PHE B 415      64.950  91.990  75.820  1.00  0.00           H
ATOM  16860  C   PHE B 415      66.500  87.380  77.470  1.00  0.00           C
ATOM  16861  O   PHE B 415      66.670  87.110  76.270  1.00  0.00           O
ATOM  16862  N   MET B 416      67.290  88.330  78.190  1.00  0.00           N
ATOM  16863  HN  MET B 416      66.990  88.630  79.090  1.00  0.00           H
ATOM  16864  CA  MET B 416      68.470  88.960  77.690  1.00  0.00           C
ATOM  16865  HA  MET B 416      68.330  89.500  76.770  1.00  0.00           H
ATOM  16866  CB  MET B 416      69.140  89.980  78.660  1.00  0.00           C
ATOM  16867  HB1 MET B 416      70.200  90.130  78.330  1.00  0.00           H
ATOM  16868  HB2 MET B 416      69.010  89.520  79.660  1.00  0.00           H
ATOM  16869  CG  MET B 416      68.310  91.290  78.650  1.00  0.00           C
ATOM  16870  HG1 MET B 416      68.620  91.890  79.540  1.00  0.00           H
ATOM  16871  HG2 MET B 416      67.230  91.070  78.790  1.00  0.00           H
ATOM  16872  SD  MET B 416      68.350  92.320  77.060  1.00  0.00           S
ATOM  16873  CE  MET B 416      70.140  92.520  76.840  1.00  0.00           C
ATOM  16874  HE1 MET B 416      70.610  91.550  76.580  1.00  0.00           H
ATOM  16875  HE2 MET B 416      70.610  92.950  77.750  1.00  0.00           H
ATOM  16876  HE3 MET B 416      70.480  93.150  75.980  1.00  0.00           H
ATOM  16877  C   MET B 416      69.550  87.920  77.290  1.00  0.00           C
ATOM  16878  O   MET B 416      70.230  88.070  76.280  1.00  0.00           O
ATOM  16879  N   ALA B 417      69.790  86.890  78.100  1.00  0.00           N
ATOM  16880  HN  ALA B 417      69.160  86.880  78.870  1.00  0.00           H
ATOM  16881  CA  ALA B 417      70.760  85.750  77.980  1.00  0.00           C
ATOM  16882  HA  ALA B 417      71.760  86.080  77.740  1.00  0.00           H
ATOM  16883  CB  ALA B 417      70.760  84.980  79.360  1.00  0.00           C
ATOM  16884  HB1 ALA B 417      69.810  84.430  79.510  1.00  0.00           H
ATOM  16885  HB2 ALA B 417      71.110  85.630  80.190  1.00  0.00           H
ATOM  16886  HB3 ALA B 417      71.520  84.200  79.170  1.00  0.00           H
ATOM  16887  C   ALA B 417      70.350  84.870  76.850  1.00  0.00           C
ATOM  16888  O   ALA B 417      71.190  84.540  76.040  1.00  0.00           O
ATOM  16889  N   LEU B 418      69.050  84.490  76.730  1.00  0.00           N
ATOM  16890  HN  LEU B 418      68.300  84.700  77.350  1.00  0.00           H
ATOM  16891  CA  LEU B 418      68.540  83.680  75.650  1.00  0.00           C
ATOM  16892  HA  LEU B 418      69.200  82.870  75.370  1.00  0.00           H
ATOM  16893  CB  LEU B 418      67.110  83.240  75.900  1.00  0.00           C
ATOM  16894  HB1 LEU B 418      66.480  84.080  76.290  1.00  0.00           H
ATOM  16895  HB2 LEU B 418      67.140  82.570  76.790  1.00  0.00           H
ATOM  16896  CG  LEU B 418      66.360  82.530  74.700  1.00  0.00           C
ATOM  16897  HG  LEU B 418      66.380  83.270  73.870  1.00  0.00           H
ATOM  16898  CD1 LEU B 418      67.070  81.200  74.330  1.00  0.00           C
ATOM  16899 1HD1 LEU B 418      68.070  81.470  73.910  1.00  0.00           H
ATOM  16900 2HD1 LEU B 418      66.540  80.680  73.510  1.00  0.00           H
ATOM  16901 3HD1 LEU B 418      67.220  80.550  75.210  1.00  0.00           H
ATOM  16902  CD2 LEU B 418      64.850  82.280  75.100  1.00  0.00           C
ATOM  16903 1HD2 LEU B 418      64.340  81.790  74.250  1.00  0.00           H
ATOM  16904 2HD2 LEU B 418      64.410  83.290  75.270  1.00  0.00           H
ATOM  16905 3HD2 LEU B 418      64.790  81.560  75.940  1.00  0.00           H
ATOM  16906  C   LEU B 418      68.600  84.510  74.430  1.00  0.00           C
ATOM  16907  O   LEU B 418      68.850  83.980  73.390  1.00  0.00           O
ATOM  16908  N   TRP B 419      68.390  85.820  74.480  1.00  0.00           N
ATOM  16909  HN  TRP B 419      67.960  86.140  75.320  1.00  0.00           H
ATOM  16910  CA  TRP B 419      68.570  86.810  73.410  1.00  0.00           C
ATOM  16911  HA  TRP B 419      67.980  86.480  72.570  1.00  0.00           H
ATOM  16912  CB  TRP B 419      68.000  88.210  73.740  1.00  0.00           C
ATOM  16913  HB1 TRP B 419      68.140  88.500  74.800  1.00  0.00           H
ATOM  16914  HB2 TRP B 419      66.900  88.030  73.690  1.00  0.00           H
ATOM  16915  CG  TRP B 419      68.440  89.400  72.910  1.00  0.00           C
ATOM  16916  CD1 TRP B 419      67.520  90.050  72.060  1.00  0.00           C
ATOM  16917  HD1 TRP B 419      66.720  89.510  71.560  1.00  0.00           H
ATOM  16918  NE1 TRP B 419      68.060  91.290  71.510  1.00  0.00           N
ATOM  16919  HE1 TRP B 419      67.680  92.080  71.070  1.00  0.00           H
ATOM  16920  CE2 TRP B 419      69.250  91.440  72.150  1.00  0.00           C
ATOM  16921  CD2 TRP B 419      69.560  90.280  72.980  1.00  0.00           C
ATOM  16922  CE3 TRP B 419      70.780  90.230  73.660  1.00  0.00           C
ATOM  16923  HE3 TRP B 419      71.010  89.390  74.290  1.00  0.00           H
ATOM  16924  CZ3 TRP B 419      71.630  91.310  73.600  1.00  0.00           C
ATOM  16925  HZ3 TRP B 419      72.620  91.140  74.010  1.00  0.00           H
ATOM  16926  CZ2 TRP B 419      70.240  92.390  71.930  1.00  0.00           C
ATOM  16927  HZ2 TRP B 419      70.100  93.140  71.170  1.00  0.00           H
ATOM  16928  CH2 TRP B 419      71.430  92.340  72.670  1.00  0.00           C
ATOM  16929  HH2 TRP B 419      72.200  93.080  72.480  1.00  0.00           H
ATOM  16930  C   TRP B 419      70.010  86.800  72.820  1.00  0.00           C
ATOM  16931  O   TRP B 419      70.210  86.510  71.600  1.00  0.00           O
ATOM  16932  N   ALA B 420      71.070  86.880  73.700  1.00  0.00           N
ATOM  16933  HN  ALA B 420      70.740  86.970  74.640  1.00  0.00           H
ATOM  16934  CA  ALA B 420      72.440  86.830  73.330  1.00  0.00           C
ATOM  16935  HA  ALA B 420      72.660  87.670  72.690  1.00  0.00           H
ATOM  16936  CB  ALA B 420      73.140  87.090  74.660  1.00  0.00           C
ATOM  16937  HB1 ALA B 420      74.240  87.180  74.530  1.00  0.00           H
ATOM  16938  HB2 ALA B 420      72.950  86.320  75.440  1.00  0.00           H
ATOM  16939  HB3 ALA B 420      72.850  88.050  75.140  1.00  0.00           H
ATOM  16940  C   ALA B 420      72.890  85.570  72.680  1.00  0.00           C
ATOM  16941  O   ALA B 420      73.720  85.440  71.820  1.00  0.00           O
ATOM  16942  N   ALA B 421      72.360  84.460  73.160  1.00  0.00           N
ATOM  16943  HN  ALA B 421      71.680  84.520  73.890  1.00  0.00           H
ATOM  16944  CA  ALA B 421      72.770  83.150  72.840  1.00  0.00           C
ATOM  16945  HA  ALA B 421      73.850  83.100  72.820  1.00  0.00           H
ATOM  16946  CB  ALA B 421      72.290  82.220  73.990  1.00  0.00           C
ATOM  16947  HB1 ALA B 421      72.850  81.270  73.840  1.00  0.00           H
ATOM  16948  HB2 ALA B 421      71.190  82.040  73.980  1.00  0.00           H
ATOM  16949  HB3 ALA B 421      72.680  82.560  74.970  1.00  0.00           H
ATOM  16950  C   ALA B 421      72.210  82.740  71.570  1.00  0.00           C
ATOM  16951  O   ALA B 421      72.810  81.850  70.980  1.00  0.00           O
ATOM  16952  N   THR B 422      71.080  83.360  71.140  1.00  0.00           N
ATOM  16953  HN  THR B 422      70.570  84.050  71.640  1.00  0.00           H
ATOM  16954  CA  THR B 422      70.460  83.070  69.790  1.00  0.00           C
ATOM  16955  HA  THR B 422      71.070  82.300  69.350  1.00  0.00           H
ATOM  16956  CB  THR B 422      69.060  82.530  69.960  1.00  0.00           C
ATOM  16957  HB  THR B 422      68.510  82.560  69.000  1.00  0.00           H
ATOM  16958  OG1 THR B 422      68.220  83.170  70.910  1.00  0.00           O
ATOM  16959  HG1 THR B 422      68.560  83.100  71.810  1.00  0.00           H
ATOM  16960  CG2 THR B 422      69.120  81.030  70.420  1.00  0.00           C
ATOM  16961 1HG2 THR B 422      68.150  80.560  70.200  1.00  0.00           H
ATOM  16962 2HG2 THR B 422      69.290  80.930  71.510  1.00  0.00           H
ATOM  16963 3HG2 THR B 422      69.950  80.440  69.970  1.00  0.00           H
ATOM  16964  C   THR B 422      70.660  84.280  68.830  1.00  0.00           C
ATOM  16965  O   THR B 422      70.030  84.400  67.750  1.00  0.00           O
ATOM  16966  N   PHE B 423      71.500  85.210  69.250  1.00  0.00           N
ATOM  16967  HN  PHE B 423      71.850  85.050  70.170  1.00  0.00           H
ATOM  16968  CA  PHE B 423      71.820  86.440  68.490  1.00  0.00           C
ATOM  16969  HA  PHE B 423      70.870  86.940  68.390  1.00  0.00           H
ATOM  16970  CB  PHE B 423      72.800  87.350  69.330  1.00  0.00           C
ATOM  16971  HB1 PHE B 423      73.770  86.830  69.480  1.00  0.00           H
ATOM  16972  HB2 PHE B 423      72.480  87.590  70.360  1.00  0.00           H
ATOM  16973  CG  PHE B 423      73.090  88.660  68.640  1.00  0.00           C
ATOM  16974  CD1 PHE B 423      74.210  88.780  67.740  1.00  0.00           C
ATOM  16975  HD1 PHE B 423      74.800  87.930  67.410  1.00  0.00           H
ATOM  16976  CE1 PHE B 423      74.550  90.050  67.240  1.00  0.00           C
ATOM  16977  HE1 PHE B 423      75.300  90.300  66.500  1.00  0.00           H
ATOM  16978  CZ  PHE B 423      73.670  91.120  67.510  1.00  0.00           C
ATOM  16979  HZ  PHE B 423      73.940  92.090  67.140  1.00  0.00           H
ATOM  16980  CD2 PHE B 423      72.280  89.750  68.910  1.00  0.00           C
ATOM  16981  HD2 PHE B 423      71.430  89.680  69.570  1.00  0.00           H
ATOM  16982  CE2 PHE B 423      72.560  91.010  68.350  1.00  0.00           C
ATOM  16983  HE2 PHE B 423      72.030  91.930  68.540  1.00  0.00           H
ATOM  16984  C   PHE B 423      72.460  86.190  67.110  1.00  0.00           C
ATOM  16985  O   PHE B 423      72.110  86.840  66.130  1.00  0.00           O
ATOM  16986  N   MET B 424      73.350  85.170  66.960  1.00  0.00           N
ATOM  16987  HN  MET B 424      73.650  84.450  67.580  1.00  0.00           H
ATOM  16988  CA  MET B 424      73.790  84.780  65.650  1.00  0.00           C
ATOM  16989  HA  MET B 424      73.940  85.590  64.950  1.00  0.00           H
ATOM  16990  CB  MET B 424      75.220  84.230  65.790  1.00  0.00           C
ATOM  16991  HB1 MET B 424      75.450  83.900  64.750  1.00  0.00           H
ATOM  16992  HB2 MET B 424      75.060  83.350  66.440  1.00  0.00           H
ATOM  16993  CG  MET B 424      76.250  85.280  66.300  1.00  0.00           C
ATOM  16994  HG1 MET B 424      77.290  84.910  66.400  1.00  0.00           H
ATOM  16995  HG2 MET B 424      76.010  85.480  67.370  1.00  0.00           H
ATOM  16996  SD  MET B 424      76.260  86.880  65.430  1.00  0.00           S
ATOM  16997  CE  MET B 424      76.590  86.420  63.700  1.00  0.00           C
ATOM  16998  HE1 MET B 424      77.560  85.900  63.560  1.00  0.00           H
ATOM  16999  HE2 MET B 424      76.730  87.310  63.060  1.00  0.00           H
ATOM  17000  HE3 MET B 424      75.770  85.840  63.210  1.00  0.00           H
ATOM  17001  C   MET B 424      72.900  83.890  64.870  1.00  0.00           C
ATOM  17002  O   MET B 424      72.870  83.920  63.650  1.00  0.00           O
ATOM  17003  N   GLU B 425      72.070  83.070  65.520  1.00  0.00           N
ATOM  17004  HN  GLU B 425      72.420  82.860  66.440  1.00  0.00           H
ATOM  17005  CA  GLU B 425      71.010  82.280  65.020  1.00  0.00           C
ATOM  17006  HA  GLU B 425      71.380  81.580  64.290  1.00  0.00           H
ATOM  17007  CB  GLU B 425      70.350  81.520  66.170  1.00  0.00           C
ATOM  17008  HB1 GLU B 425      69.720  80.750  65.660  1.00  0.00           H
ATOM  17009  HB2 GLU B 425      69.650  82.070  66.830  1.00  0.00           H
ATOM  17010  CG  GLU B 425      71.400  80.710  67.000  1.00  0.00           C
ATOM  17011  HG1 GLU B 425      70.870  79.830  67.430  1.00  0.00           H
ATOM  17012  HG2 GLU B 425      71.810  81.310  67.840  1.00  0.00           H
ATOM  17013  CD  GLU B 425      72.580  80.170  66.170  1.00  0.00           C
ATOM  17014  OE1 GLU B 425      73.670  80.740  66.320  1.00  0.00           O
ATOM  17015  OE2 GLU B 425      72.360  79.100  65.520  1.00  0.00           O
ATOM  17016  C   GLU B 425      69.980  83.200  64.370  1.00  0.00           C
ATOM  17017  O   GLU B 425      69.530  82.920  63.240  1.00  0.00           O
ATOM  17018  N   HSD B 426      69.710  84.380  64.990  1.00  0.00           N
ATOM  17019  HN  HSD B 426      69.950  84.460  65.950  1.00  0.00           H
ATOM  17020  CA  HSD B 426      68.970  85.440  64.370  1.00  0.00           C
ATOM  17021  HA  HSD B 426      68.130  85.000  63.860  1.00  0.00           H
ATOM  17022  CB  HSD B 426      68.610  86.590  65.270  1.00  0.00           C
ATOM  17023  HB1 HSD B 426      69.430  86.770  66.000  1.00  0.00           H
ATOM  17024  HB2 HSD B 426      67.730  86.250  65.870  1.00  0.00           H
ATOM  17025  ND1 HSD B 426      69.050  88.960  64.420  1.00  0.00           N
ATOM  17026  HD1 HSD B 426      70.050  88.980  64.390  1.00  0.00           H
ATOM  17027  CG  HSD B 426      68.210  87.940  64.680  1.00  0.00           C
ATOM  17028  CE1 HSD B 426      68.290  89.980  63.920  1.00  0.00           C
ATOM  17029  HE1 HSD B 426      68.790  90.910  63.650  1.00  0.00           H
ATOM  17030  NE2 HSD B 426      67.010  89.660  63.840  1.00  0.00           N
ATOM  17031  CD2 HSD B 426      66.950  88.380  64.330  1.00  0.00           C
ATOM  17032  HD2 HSD B 426      66.070  87.750  64.290  1.00  0.00           H
ATOM  17033  C   HSD B 426      69.600  86.010  63.090  1.00  0.00           C
ATOM  17034  O   HSD B 426      68.940  86.130  61.980  1.00  0.00           O
ATOM  17035  N   TRP B 427      70.910  86.480  63.190  1.00  0.00           N
ATOM  17036  HN  TRP B 427      71.330  86.380  64.090  1.00  0.00           H
ATOM  17037  CA  TRP B 427      71.650  87.080  62.110  1.00  0.00           C
ATOM  17038  HA  TRP B 427      71.200  88.010  61.830  1.00  0.00           H
ATOM  17039  CB  TRP B 427      73.120  87.250  62.470  1.00  0.00           C
ATOM  17040  HB1 TRP B 427      73.600  86.260  62.610  1.00  0.00           H
ATOM  17041  HB2 TRP B 427      73.220  87.770  63.440  1.00  0.00           H
ATOM  17042  CG  TRP B 427      73.870  88.020  61.430  1.00  0.00           C
ATOM  17043  CD1 TRP B 427      73.570  89.350  61.140  1.00  0.00           C
ATOM  17044  HD1 TRP B 427      72.830  89.860  61.750  1.00  0.00           H
ATOM  17045  NE1 TRP B 427      74.470  89.840  60.190  1.00  0.00           N
ATOM  17046  HE1 TRP B 427      74.300  90.480  59.470  1.00  0.00           H
ATOM  17047  CE2 TRP B 427      75.330  88.840  59.810  1.00  0.00           C
ATOM  17048  CD2 TRP B 427      74.970  87.670  60.570  1.00  0.00           C
ATOM  17049  CE3 TRP B 427      75.610  86.500  60.310  1.00  0.00           C
ATOM  17050  HE3 TRP B 427      75.320  85.690  60.960  1.00  0.00           H
ATOM  17051  CZ3 TRP B 427      76.600  86.380  59.350  1.00  0.00           C
ATOM  17052  HZ3 TRP B 427      77.090  85.440  59.140  1.00  0.00           H
ATOM  17053  CZ2 TRP B 427      76.370  88.790  58.820  1.00  0.00           C
ATOM  17054  HZ2 TRP B 427      76.680  89.660  58.250  1.00  0.00           H
ATOM  17055  CH2 TRP B 427      76.960  87.560  58.590  1.00  0.00           C
ATOM  17056  HH2 TRP B 427      77.660  87.400  57.790  1.00  0.00           H
ATOM  17057  C   TRP B 427      71.620  86.150  60.860  1.00  0.00           C
ATOM  17058  O   TRP B 427      71.290  86.740  59.830  1.00  0.00           O
ATOM  17059  N   LYS B 428      71.900  84.820  60.980  1.00  0.00           N
ATOM  17060  HN  LYS B 428      72.250  84.470  61.840  1.00  0.00           H
ATOM  17061  CA  LYS B 428      71.900  83.930  59.830  1.00  0.00           C
ATOM  17062  HA  LYS B 428      72.770  84.090  59.210  1.00  0.00           H
ATOM  17063  CB  LYS B 428      72.090  82.490  60.340  1.00  0.00           C
ATOM  17064  HB1 LYS B 428      71.780  81.730  59.600  1.00  0.00           H
ATOM  17065  HB2 LYS B 428      71.470  82.360  61.260  1.00  0.00           H
ATOM  17066  CG  LYS B 428      73.450  82.080  60.760  1.00  0.00           C
ATOM  17067  HG1 LYS B 428      73.860  82.720  61.560  1.00  0.00           H
ATOM  17068  HG2 LYS B 428      74.200  82.150  59.930  1.00  0.00           H
ATOM  17069  CD  LYS B 428      73.510  80.580  61.160  1.00  0.00           C
ATOM  17070  HD1 LYS B 428      74.550  80.230  61.350  1.00  0.00           H
ATOM  17071  HD2 LYS B 428      73.030  79.920  60.410  1.00  0.00           H
ATOM  17072  CE  LYS B 428      72.840  80.240  62.470  1.00  0.00           C
ATOM  17073  HE1 LYS B 428      71.750  80.420  62.560  1.00  0.00           H
ATOM  17074  HE2 LYS B 428      73.300  80.850  63.280  1.00  0.00           H
ATOM  17075  NZ  LYS B 428      73.050  78.730  62.850  1.00  0.00           N
ATOM  17076  HZ1 LYS B 428      72.390  78.090  62.360  1.00  0.00           H
ATOM  17077  HZ2 LYS B 428      72.870  78.660  63.870  1.00  0.00           H
ATOM  17078  HZ3 LYS B 428      74.010  78.440  62.590  1.00  0.00           H
ATOM  17079  C   LYS B 428      70.570  83.940  59.060  1.00  0.00           C
ATOM  17080  O   LYS B 428      70.580  83.950  57.790  1.00  0.00           O
ATOM  17081  N   ARG B 429      69.330  83.950  59.700  1.00  0.00           N
ATOM  17082  HN  ARG B 429      69.220  84.090  60.680  1.00  0.00           H
ATOM  17083  CA  ARG B 429      67.980  84.230  59.060  1.00  0.00           C
ATOM  17084  HA  ARG B 429      67.870  83.510  58.270  1.00  0.00           H
ATOM  17085  CB  ARG B 429      66.870  84.130  60.170  1.00  0.00           C
ATOM  17086  HB1 ARG B 429      65.850  84.430  59.840  1.00  0.00           H
ATOM  17087  HB2 ARG B 429      67.160  84.760  61.030  1.00  0.00           H
ATOM  17088  CG  ARG B 429      66.560  82.680  60.500  1.00  0.00           C
ATOM  17089  HG1 ARG B 429      67.400  81.960  60.370  1.00  0.00           H
ATOM  17090  HG2 ARG B 429      65.720  82.350  59.860  1.00  0.00           H
ATOM  17091  CD  ARG B 429      66.240  82.480  61.980  1.00  0.00           C
ATOM  17092  HD1 ARG B 429      65.370  83.030  62.400  1.00  0.00           H
ATOM  17093  HD2 ARG B 429      67.080  82.890  62.590  1.00  0.00           H
ATOM  17094  NE  ARG B 429      65.960  81.020  62.180  1.00  0.00           N
ATOM  17095  HE  ARG B 429      65.350  80.570  61.540  1.00  0.00           H
ATOM  17096  CZ  ARG B 429      66.700  80.200  62.920  1.00  0.00           C
ATOM  17097  NH1 ARG B 429      67.950  80.530  63.180  1.00  0.00           N
ATOM  17098 1HH1 ARG B 429      68.320  81.320  62.690  1.00  0.00           H
ATOM  17099 2HH1 ARG B 429      68.650  79.830  63.340  1.00  0.00           H
ATOM  17100  NH2 ARG B 429      66.370  78.990  63.280  1.00  0.00           N
ATOM  17101 1HH2 ARG B 429      65.450  78.600  63.240  1.00  0.00           H
ATOM  17102 2HH2 ARG B 429      67.050  78.500  63.820  1.00  0.00           H
ATOM  17103  C   ARG B 429      67.810  85.480  58.340  1.00  0.00           C
ATOM  17104  O   ARG B 429      67.190  85.520  57.290  1.00  0.00           O
ATOM  17105  N   LYS B 430      68.310  86.560  59.000  1.00  0.00           N
ATOM  17106  HN  LYS B 430      68.850  86.430  59.830  1.00  0.00           H
ATOM  17107  CA  LYS B 430      68.310  87.930  58.330  1.00  0.00           C
ATOM  17108  HA  LYS B 430      67.330  88.190  57.930  1.00  0.00           H
ATOM  17109  CB  LYS B 430      68.580  89.140  59.320  1.00  0.00           C
ATOM  17110  HB1 LYS B 430      68.790  90.010  58.670  1.00  0.00           H
ATOM  17111  HB2 LYS B 430      69.550  88.930  59.820  1.00  0.00           H
ATOM  17112  CG  LYS B 430      67.470  89.300  60.430  1.00  0.00           C
ATOM  17113  HG1 LYS B 430      67.950  90.060  61.090  1.00  0.00           H
ATOM  17114  HG2 LYS B 430      67.570  88.300  60.910  1.00  0.00           H
ATOM  17115  CD  LYS B 430      66.130  89.840  59.970  1.00  0.00           C
ATOM  17116  HD1 LYS B 430      65.920  89.460  58.950  1.00  0.00           H
ATOM  17117  HD2 LYS B 430      66.050  90.940  59.850  1.00  0.00           H
ATOM  17118  CE  LYS B 430      64.990  89.480  60.960  1.00  0.00           C
ATOM  17119  HE1 LYS B 430      65.130  88.410  61.200  1.00  0.00           H
ATOM  17120  HE2 LYS B 430      64.050  89.590  60.380  1.00  0.00           H
ATOM  17121  NZ  LYS B 430      64.950  90.360  62.130  1.00  0.00           N
ATOM  17122  HZ1 LYS B 430      64.120  90.140  62.710  1.00  0.00           H
ATOM  17123  HZ2 LYS B 430      64.810  91.350  61.840  1.00  0.00           H
ATOM  17124  HZ3 LYS B 430      65.790  90.300  62.750  1.00  0.00           H
ATOM  17125  C   LYS B 430      69.150  88.210  57.090  1.00  0.00           C
ATOM  17126  O   LYS B 430      68.690  88.880  56.180  1.00  0.00           O
ATOM  17127  N   GLN B 431      70.330  87.610  57.010  1.00  0.00           N
ATOM  17128  HN  GLN B 431      70.540  87.150  57.860  1.00  0.00           H
ATOM  17129  CA  GLN B 431      71.150  87.520  55.860  1.00  0.00           C
ATOM  17130  HA  GLN B 431      71.170  88.520  55.460  1.00  0.00           H
ATOM  17131  CB  GLN B 431      72.590  87.060  56.160  1.00  0.00           C
ATOM  17132  HB1 GLN B 431      73.200  86.990  55.230  1.00  0.00           H
ATOM  17133  HB2 GLN B 431      72.480  86.010  56.490  1.00  0.00           H
ATOM  17134  CG  GLN B 431      73.320  87.950  57.110  1.00  0.00           C
ATOM  17135  HG1 GLN B 431      74.390  87.670  57.190  1.00  0.00           H
ATOM  17136  HG2 GLN B 431      72.920  87.880  58.150  1.00  0.00           H
ATOM  17137  CD  GLN B 431      73.380  89.350  56.670  1.00  0.00           C
ATOM  17138  OE1 GLN B 431      73.000  90.280  57.420  1.00  0.00           O
ATOM  17139  NE2 GLN B 431      73.930  89.680  55.440  1.00  0.00           N
ATOM  17140 1HE2 GLN B 431      74.440  88.940  54.970  1.00  0.00           H
ATOM  17141 2HE2 GLN B 431      73.910  90.620  55.110  1.00  0.00           H
ATOM  17142  C   GLN B 431      70.670  86.790  54.650  1.00  0.00           C
ATOM  17143  O   GLN B 431      71.000  87.240  53.530  1.00  0.00           O
ATOM  17144  N   MET B 432      69.910  85.640  54.910  1.00  0.00           N
ATOM  17145  HN  MET B 432      69.690  85.370  55.850  1.00  0.00           H
ATOM  17146  CA  MET B 432      69.500  84.720  53.800  1.00  0.00           C
ATOM  17147  HA  MET B 432      70.350  84.070  53.620  1.00  0.00           H
ATOM  17148  CB  MET B 432      68.470  83.860  54.440  1.00  0.00           C
ATOM  17149  HB1 MET B 432      67.510  83.880  53.880  1.00  0.00           H
ATOM  17150  HB2 MET B 432      68.090  84.340  55.370  1.00  0.00           H
ATOM  17151  CG  MET B 432      68.970  82.440  54.790  1.00  0.00           C
ATOM  17152  HG1 MET B 432      68.240  81.920  55.440  1.00  0.00           H
ATOM  17153  HG2 MET B 432      69.840  82.500  55.490  1.00  0.00           H
ATOM  17154  SD  MET B 432      69.400  81.420  53.330  1.00  0.00           S
ATOM  17155  CE  MET B 432      70.490  80.150  54.170  1.00  0.00           C
ATOM  17156  HE1 MET B 432      71.420  80.680  54.470  1.00  0.00           H
ATOM  17157  HE2 MET B 432      70.710  79.300  53.490  1.00  0.00           H
ATOM  17158  HE3 MET B 432      70.040  79.700  55.080  1.00  0.00           H
ATOM  17159  C   MET B 432      69.040  85.290  52.480  1.00  0.00           C
ATOM  17160  O   MET B 432      69.580  84.980  51.410  1.00  0.00           O
ATOM  17161  N   ARG B 433      68.170  86.280  52.550  1.00  0.00           N
ATOM  17162  HN  ARG B 433      67.750  86.510  53.420  1.00  0.00           H
ATOM  17163  CA  ARG B 433      67.780  86.960  51.340  1.00  0.00           C
ATOM  17164  HA  ARG B 433      67.370  86.140  50.780  1.00  0.00           H
ATOM  17165  CB  ARG B 433      66.650  88.020  51.620  1.00  0.00           C
ATOM  17166  HB1 ARG B 433      65.830  87.530  52.200  1.00  0.00           H
ATOM  17167  HB2 ARG B 433      66.090  88.170  50.670  1.00  0.00           H
ATOM  17168  CG  ARG B 433      67.080  89.340  52.280  1.00  0.00           C
ATOM  17169  HG1 ARG B 433      67.740  89.960  51.620  1.00  0.00           H
ATOM  17170  HG2 ARG B 433      67.660  89.050  53.180  1.00  0.00           H
ATOM  17171  CD  ARG B 433      65.940  90.290  52.610  1.00  0.00           C
ATOM  17172  HD1 ARG B 433      65.220  89.690  53.210  1.00  0.00           H
ATOM  17173  HD2 ARG B 433      65.440  90.700  51.710  1.00  0.00           H
ATOM  17174  NE  ARG B 433      66.440  91.300  53.560  1.00  0.00           N
ATOM  17175  HE  ARG B 433      66.320  91.030  54.510  1.00  0.00           H
ATOM  17176  CZ  ARG B 433      66.500  92.560  53.230  1.00  0.00           C
ATOM  17177  NH1 ARG B 433      66.500  92.980  51.970  1.00  0.00           N
ATOM  17178 1HH1 ARG B 433      66.420  92.260  51.280  1.00  0.00           H
ATOM  17179 2HH1 ARG B 433      66.820  93.910  51.780  1.00  0.00           H
ATOM  17180  NH2 ARG B 433      66.590  93.580  54.080  1.00  0.00           N
ATOM  17181 1HH2 ARG B 433      66.350  93.370  55.020  1.00  0.00           H
ATOM  17182 2HH2 ARG B 433      66.570  94.470  53.630  1.00  0.00           H
ATOM  17183  C   ARG B 433      68.870  87.750  50.510  1.00  0.00           C
ATOM  17184  O   ARG B 433      68.980  87.630  49.300  1.00  0.00           O
ATOM  17185  N   LEU B 434      69.840  88.460  51.160  1.00  0.00           N
ATOM  17186  HN  LEU B 434      69.890  88.610  52.150  1.00  0.00           H
ATOM  17187  CA  LEU B 434      71.040  89.080  50.590  1.00  0.00           C
ATOM  17188  HA  LEU B 434      70.780  89.800  49.830  1.00  0.00           H
ATOM  17189  CB  LEU B 434      71.890  89.970  51.610  1.00  0.00           C
ATOM  17190  HB1 LEU B 434      72.670  90.430  50.960  1.00  0.00           H
ATOM  17191  HB2 LEU B 434      72.440  89.350  52.350  1.00  0.00           H
ATOM  17192  CG  LEU B 434      70.990  91.130  52.240  1.00  0.00           C
ATOM  17193  HG  LEU B 434      71.700  91.990  52.320  1.00  0.00           H
ATOM  17194  CD1 LEU B 434      69.990  91.780  51.300  1.00  0.00           C
ATOM  17195 1HD1 LEU B 434      69.300  91.020  50.890  1.00  0.00           H
ATOM  17196 2HD1 LEU B 434      70.480  92.380  50.500  1.00  0.00           H
ATOM  17197 3HD1 LEU B 434      69.370  92.520  51.850  1.00  0.00           H
ATOM  17198  CD2 LEU B 434      70.330  90.810  53.610  1.00  0.00           C
ATOM  17199 1HD2 LEU B 434      69.670  91.630  53.960  1.00  0.00           H
ATOM  17200 2HD2 LEU B 434      71.050  90.730  54.440  1.00  0.00           H
ATOM  17201 3HD2 LEU B 434      69.630  89.950  53.530  1.00  0.00           H
ATOM  17202  C   LEU B 434      72.060  88.050  50.070  1.00  0.00           C
ATOM  17203  O   LEU B 434      72.600  88.220  49.000  1.00  0.00           O
ATOM  17204  N   ASN B 435      72.270  86.920  50.780  1.00  0.00           N
ATOM  17205  HN  ASN B 435      71.900  86.740  51.690  1.00  0.00           H
ATOM  17206  CA  ASN B 435      73.110  85.830  50.280  1.00  0.00           C
ATOM  17207  HA  ASN B 435      74.090  86.260  50.220  1.00  0.00           H
ATOM  17208  CB  ASN B 435      73.170  84.700  51.390  1.00  0.00           C
ATOM  17209  HB1 ASN B 435      73.680  83.790  51.030  1.00  0.00           H
ATOM  17210  HB2 ASN B 435      72.160  84.350  51.670  1.00  0.00           H
ATOM  17211  CG  ASN B 435      73.880  85.070  52.730  1.00  0.00           C
ATOM  17212  OD1 ASN B 435      74.350  86.160  52.960  1.00  0.00           O
ATOM  17213  ND2 ASN B 435      73.780  84.120  53.700  1.00  0.00           N
ATOM  17214 1HD2 ASN B 435      73.930  84.460  54.630  1.00  0.00           H
ATOM  17215 2HD2 ASN B 435      73.330  83.240  53.550  1.00  0.00           H
ATOM  17216  C   ASN B 435      72.650  85.290  48.870  1.00  0.00           C
ATOM  17217  O   ASN B 435      73.500  85.110  47.990  1.00  0.00           O
ATOM  17218  N   TYR B 436      71.350  85.070  48.690  1.00  0.00           N
ATOM  17219  HN  TYR B 436      70.830  85.440  49.450  1.00  0.00           H
ATOM  17220  CA  TYR B 436      70.750  84.700  47.450  1.00  0.00           C
ATOM  17221  HA  TYR B 436      71.300  83.900  46.980  1.00  0.00           H
ATOM  17222  CB  TYR B 436      69.270  84.300  47.790  1.00  0.00           C
ATOM  17223  HB1 TYR B 436      68.750  85.130  48.320  1.00  0.00           H
ATOM  17224  HB2 TYR B 436      69.240  83.410  48.440  1.00  0.00           H
ATOM  17225  CG  TYR B 436      68.540  83.850  46.550  1.00  0.00           C
ATOM  17226  CD1 TYR B 436      69.080  82.900  45.700  1.00  0.00           C
ATOM  17227  HD1 TYR B 436      69.980  82.320  45.830  1.00  0.00           H
ATOM  17228  CE1 TYR B 436      68.400  82.600  44.510  1.00  0.00           C
ATOM  17229  HE1 TYR B 436      68.890  81.900  43.850  1.00  0.00           H
ATOM  17230  CZ  TYR B 436      67.260  83.240  44.150  1.00  0.00           C
ATOM  17231  OH  TYR B 436      66.740  82.920  42.880  1.00  0.00           O
ATOM  17232  HH  TYR B 436      66.210  83.650  42.550  1.00  0.00           H
ATOM  17233  CD2 TYR B 436      67.370  84.550  46.180  1.00  0.00           C
ATOM  17234  HD2 TYR B 436      66.970  85.270  46.880  1.00  0.00           H
ATOM  17235  CE2 TYR B 436      66.640  84.190  45.020  1.00  0.00           C
ATOM  17236  HE2 TYR B 436      65.660  84.620  44.890  1.00  0.00           H
ATOM  17237  C   TYR B 436      70.900  85.800  46.440  1.00  0.00           C
ATOM  17238  O   TYR B 436      71.290  85.580  45.250  1.00  0.00           O
ATOM  17239  N   ARG B 437      70.580  87.020  46.740  1.00  0.00           N
ATOM  17240  HN  ARG B 437      70.320  87.120  47.700  1.00  0.00           H
ATOM  17241  CA  ARG B 437      70.650  88.120  45.890  1.00  0.00           C
ATOM  17242  HA  ARG B 437      70.090  88.010  44.970  1.00  0.00           H
ATOM  17243  CB  ARG B 437      69.830  89.290  46.510  1.00  0.00           C
ATOM  17244  HB1 ARG B 437      70.180  90.160  45.920  1.00  0.00           H
ATOM  17245  HB2 ARG B 437      70.090  89.430  47.580  1.00  0.00           H
ATOM  17246  CG  ARG B 437      68.260  89.170  46.330  1.00  0.00           C
ATOM  17247  HG1 ARG B 437      67.760  90.140  46.540  1.00  0.00           H
ATOM  17248  HG2 ARG B 437      67.840  88.380  46.990  1.00  0.00           H
ATOM  17249  CD  ARG B 437      67.860  88.870  44.890  1.00  0.00           C
ATOM  17250  HD1 ARG B 437      68.260  87.910  44.520  1.00  0.00           H
ATOM  17251  HD2 ARG B 437      68.060  89.660  44.140  1.00  0.00           H
ATOM  17252  NE  ARG B 437      66.390  88.740  44.780  1.00  0.00           N
ATOM  17253  HE  ARG B 437      65.830  89.200  45.470  1.00  0.00           H
ATOM  17254  CZ  ARG B 437      65.690  88.040  43.920  1.00  0.00           C
ATOM  17255  NH1 ARG B 437      66.320  87.260  43.040  1.00  0.00           N
ATOM  17256 1HH1 ARG B 437      67.310  87.380  42.970  1.00  0.00           H
ATOM  17257 2HH1 ARG B 437      65.800  86.590  42.510  1.00  0.00           H
ATOM  17258  NH2 ARG B 437      64.370  88.100  43.900  1.00  0.00           N
ATOM  17259 1HH2 ARG B 437      63.860  87.770  43.110  1.00  0.00           H
ATOM  17260 2HH2 ARG B 437      63.910  88.780  44.470  1.00  0.00           H
ATOM  17261  C   ARG B 437      72.040  88.590  45.510  1.00  0.00           C
ATOM  17262  O   ARG B 437      72.330  88.940  44.360  1.00  0.00           O
ATOM  17263  N   TRP B 438      73.050  88.430  46.400  1.00  0.00           N
ATOM  17264  HN  TRP B 438      73.040  88.070  47.330  1.00  0.00           H
ATOM  17265  CA  TRP B 438      74.360  89.030  46.110  1.00  0.00           C
ATOM  17266  HA  TRP B 438      74.130  89.850  45.440  1.00  0.00           H
ATOM  17267  CB  TRP B 438      74.940  89.690  47.430  1.00  0.00           C
ATOM  17268  HB1 TRP B 438      76.000  90.040  47.360  1.00  0.00           H
ATOM  17269  HB2 TRP B 438      74.990  88.830  48.120  1.00  0.00           H
ATOM  17270  CG  TRP B 438      74.310  90.920  48.060  1.00  0.00           C
ATOM  17271  CD1 TRP B 438      73.200  91.590  47.740  1.00  0.00           C
ATOM  17272  HD1 TRP B 438      72.630  91.430  46.830  1.00  0.00           H
ATOM  17273  NE1 TRP B 438      72.880  92.540  48.700  1.00  0.00           N
ATOM  17274  HE1 TRP B 438      72.000  92.920  48.840  1.00  0.00           H
ATOM  17275  CE2 TRP B 438      73.900  92.590  49.600  1.00  0.00           C
ATOM  17276  CD2 TRP B 438      74.810  91.540  49.240  1.00  0.00           C
ATOM  17277  CE3 TRP B 438      75.880  91.260  50.030  1.00  0.00           C
ATOM  17278  HE3 TRP B 438      76.530  90.430  49.780  1.00  0.00           H
ATOM  17279  CZ3 TRP B 438      76.090  92.060  51.150  1.00  0.00           C
ATOM  17280  HZ3 TRP B 438      76.940  91.710  51.730  1.00  0.00           H
ATOM  17281  CZ2 TRP B 438      74.110  93.390  50.750  1.00  0.00           C
ATOM  17282  HZ2 TRP B 438      73.570  94.310  50.910  1.00  0.00           H
ATOM  17283  CH2 TRP B 438      75.210  93.050  51.540  1.00  0.00           C
ATOM  17284  HH2 TRP B 438      75.370  93.580  52.470  1.00  0.00           H
ATOM  17285  C   TRP B 438      75.240  88.020  45.430  1.00  0.00           C
ATOM  17286  O   TRP B 438      76.350  88.350  45.200  1.00  0.00           O
ATOM  17287  N   ASP B 439      74.830  86.780  45.100  1.00  0.00           N
ATOM  17288  HN  ASP B 439      73.870  86.550  45.190  1.00  0.00           H
ATOM  17289  CA  ASP B 439      75.600  85.690  44.520  1.00  0.00           C
ATOM  17290  HA  ASP B 439      74.920  84.870  44.310  1.00  0.00           H
ATOM  17291  CB  ASP B 439      76.310  86.090  43.170  1.00  0.00           C
ATOM  17292  HB1 ASP B 439      76.930  85.320  42.660  1.00  0.00           H
ATOM  17293  HB2 ASP B 439      76.940  86.960  43.430  1.00  0.00           H
ATOM  17294  CG  ASP B 439      75.290  86.580  42.150  1.00  0.00           C
ATOM  17295  OD1 ASP B 439      74.190  86.020  42.200  1.00  0.00           O
ATOM  17296  OD2 ASP B 439      75.530  87.500  41.300  1.00  0.00           O
ATOM  17297  C   ASP B 439      76.530  85.020  45.460  1.00  0.00           C
ATOM  17298  O   ASP B 439      77.650  84.670  45.040  1.00  0.00           O
ATOM  17299  N   LEU B 440      76.210  84.820  46.770  1.00  0.00           N
ATOM  17300  HN  LEU B 440      75.280  85.040  47.060  1.00  0.00           H
ATOM  17301  CA  LEU B 440      77.170  84.310  47.750  1.00  0.00           C
ATOM  17302  HA  LEU B 440      78.170  84.490  47.400  1.00  0.00           H
ATOM  17303  CB  LEU B 440      76.970  85.070  49.090  1.00  0.00           C
ATOM  17304  HB1 LEU B 440      77.810  84.850  49.790  1.00  0.00           H
ATOM  17305  HB2 LEU B 440      75.960  84.790  49.460  1.00  0.00           H
ATOM  17306  CG  LEU B 440      76.940  86.640  49.050  1.00  0.00           C
ATOM  17307  HG  LEU B 440      76.060  86.970  48.460  1.00  0.00           H
ATOM  17308  CD1 LEU B 440      76.610  87.220  50.480  1.00  0.00           C
ATOM  17309 1HD1 LEU B 440      76.200  88.250  50.500  1.00  0.00           H
ATOM  17310 2HD1 LEU B 440      77.500  87.190  51.150  1.00  0.00           H
ATOM  17311 3HD1 LEU B 440      75.770  86.640  50.920  1.00  0.00           H
ATOM  17312  CD2 LEU B 440      78.190  87.270  48.340  1.00  0.00           C
ATOM  17313 1HD2 LEU B 440      78.160  87.280  47.230  1.00  0.00           H
ATOM  17314 2HD2 LEU B 440      79.060  86.690  48.720  1.00  0.00           H
ATOM  17315 3HD2 LEU B 440      78.230  88.340  48.650  1.00  0.00           H
ATOM  17316  C   LEU B 440      77.010  82.780  48.030  1.00  0.00           C
ATOM  17317  O   LEU B 440      77.740  82.220  48.810  1.00  0.00           O
ATOM  17318  N   THR B 441      76.100  82.070  47.340  1.00  0.00           N
ATOM  17319  HN  THR B 441      75.540  82.400  46.590  1.00  0.00           H
ATOM  17320  CA  THR B 441      75.880  80.690  47.560  1.00  0.00           C
ATOM  17321  HA  THR B 441      76.170  80.440  48.570  1.00  0.00           H
ATOM  17322  CB  THR B 441      74.370  80.410  47.290  1.00  0.00           C
ATOM  17323  HB  THR B 441      74.200  79.320  47.180  1.00  0.00           H
ATOM  17324  OG1 THR B 441      73.960  81.080  45.990  1.00  0.00           O
ATOM  17325  HG1 THR B 441      73.130  80.660  45.770  1.00  0.00           H
ATOM  17326  CG2 THR B 441      73.490  81.000  48.390  1.00  0.00           C
ATOM  17327 1HG2 THR B 441      73.620  82.100  48.550  1.00  0.00           H
ATOM  17328 2HG2 THR B 441      73.520  80.420  49.330  1.00  0.00           H
ATOM  17329 3HG2 THR B 441      72.450  81.060  48.000  1.00  0.00           H
ATOM  17330  C   THR B 441      76.710  79.850  46.610  1.00  0.00           C
ATOM  17331  O   THR B 441      76.480  78.620  46.620  1.00  0.00           O
ATOM  17332  N   GLY B 442      77.660  80.420  45.830  1.00  0.00           N
ATOM  17333  HN  GLY B 442      77.690  81.420  45.760  1.00  0.00           H
ATOM  17334  CA  GLY B 442      78.600  79.630  45.080  1.00  0.00           C
ATOM  17335  HA1 GLY B 442      79.240  80.430  44.740  1.00  0.00           H
ATOM  17336  HA2 GLY B 442      78.150  78.960  44.360  1.00  0.00           H
ATOM  17337  C   GLY B 442      79.530  78.710  45.820  1.00  0.00           C
ATOM  17338  O   GLY B 442      79.900  79.010  46.970  1.00  0.00           O
ATOM  17339  N   PHE B 443      80.040  77.640  45.160  1.00  0.00           N
ATOM  17340  HN  PHE B 443      79.670  77.330  44.290  1.00  0.00           H
ATOM  17341  CA  PHE B 443      81.000  76.620  45.760  1.00  0.00           C
ATOM  17342  HA  PHE B 443      80.470  76.080  46.520  1.00  0.00           H
ATOM  17343  CB  PHE B 443      81.380  75.620  44.640  1.00  0.00           C
ATOM  17344  HB1 PHE B 443      81.650  76.200  43.720  1.00  0.00           H
ATOM  17345  HB2 PHE B 443      80.440  75.110  44.340  1.00  0.00           H
ATOM  17346  CG  PHE B 443      82.470  74.590  44.950  1.00  0.00           C
ATOM  17347  CD1 PHE B 443      83.770  74.700  44.410  1.00  0.00           C
ATOM  17348  HD1 PHE B 443      83.850  75.430  43.620  1.00  0.00           H
ATOM  17349  CE1 PHE B 443      84.760  73.750  44.660  1.00  0.00           C
ATOM  17350  HE1 PHE B 443      85.690  73.720  44.120  1.00  0.00           H
ATOM  17351  CZ  PHE B 443      84.430  72.690  45.500  1.00  0.00           C
ATOM  17352  HZ  PHE B 443      85.210  71.960  45.650  1.00  0.00           H
ATOM  17353  CD2 PHE B 443      82.150  73.550  45.740  1.00  0.00           C
ATOM  17354  HD2 PHE B 443      81.130  73.410  46.050  1.00  0.00           H
ATOM  17355  CE2 PHE B 443      83.130  72.550  45.970  1.00  0.00           C
ATOM  17356  HE2 PHE B 443      82.800  71.630  46.450  1.00  0.00           H
ATOM  17357  C   PHE B 443      82.170  77.290  46.480  1.00  0.00           C
ATOM  17358  O   PHE B 443      82.780  78.190  46.000  1.00  0.00           O
ATOM  17359  N   GLU B 444      82.460  76.810  47.720  1.00  0.00           N
ATOM  17360  HN  GLU B 444      81.930  76.170  48.270  1.00  0.00           H
ATOM  17361  CA  GLU B 444      83.470  77.430  48.600  1.00  0.00           C
ATOM  17362  HA  GLU B 444      83.080  78.400  48.870  1.00  0.00           H
ATOM  17363  CB  GLU B 444      83.440  76.900  50.110  1.00  0.00           C
ATOM  17364  HB1 GLU B 444      84.360  77.040  50.710  1.00  0.00           H
ATOM  17365  HB2 GLU B 444      83.370  75.800  50.010  1.00  0.00           H
ATOM  17366  CG  GLU B 444      82.310  77.340  51.090  1.00  0.00           C
ATOM  17367  HG1 GLU B 444      82.520  77.200  52.180  1.00  0.00           H
ATOM  17368  HG2 GLU B 444      81.340  76.840  50.880  1.00  0.00           H
ATOM  17369  CD  GLU B 444      81.920  78.830  51.030  1.00  0.00           C
ATOM  17370  OE1 GLU B 444      80.780  79.150  50.570  1.00  0.00           O
ATOM  17371  OE2 GLU B 444      82.760  79.740  51.360  1.00  0.00           O
ATOM  17372  C   GLU B 444      84.850  77.750  48.110  1.00  0.00           C
ATOM  17373  O   GLU B 444      85.350  77.160  47.140  1.00  0.00           O
ATOM  17374  N   GLU B 445      85.480  78.740  48.790  1.00  0.00           N
ATOM  17375  HN  GLU B 445      84.960  78.970  49.610  1.00  0.00           H
ATOM  17376  CA  GLU B 445      86.840  79.220  48.560  1.00  0.00           C
ATOM  17377  HA  GLU B 445      86.980  79.470  47.520  1.00  0.00           H
ATOM  17378  CB  GLU B 445      87.020  80.550  49.270  1.00  0.00           C
ATOM  17379  HB1 GLU B 445      88.050  80.890  49.030  1.00  0.00           H
ATOM  17380  HB2 GLU B 445      86.860  80.490  50.370  1.00  0.00           H
ATOM  17381  CG  GLU B 445      86.150  81.770  48.820  1.00  0.00           C
ATOM  17382  HG1 GLU B 445      86.450  82.590  49.520  1.00  0.00           H
ATOM  17383  HG2 GLU B 445      85.100  81.570  49.130  1.00  0.00           H
ATOM  17384  CD  GLU B 445      86.260  82.210  47.340  1.00  0.00           C
ATOM  17385  OE1 GLU B 445      85.600  81.640  46.440  1.00  0.00           O
ATOM  17386  OE2 GLU B 445      86.930  83.240  47.110  1.00  0.00           O
ATOM  17387  C   GLU B 445      87.960  78.170  48.770  1.00  0.00           C
ATOM  17388  O   GLU B 445      87.990  77.520  49.810  1.00  0.00           O
ATOM  17389  N   GLU B 446      88.910  78.040  47.900  1.00  0.00           N
ATOM  17390  HN  GLU B 446      89.010  78.660  47.120  1.00  0.00           H
ATOM  17391  CA  GLU B 446      89.860  76.930  47.950  1.00  0.00           C
ATOM  17392  HA  GLU B 446      89.440  75.980  48.240  1.00  0.00           H
ATOM  17393  CB  GLU B 446      90.460  76.850  46.580  1.00  0.00           C
ATOM  17394  HB1 GLU B 446      91.370  76.210  46.650  1.00  0.00           H
ATOM  17395  HB2 GLU B 446      90.860  77.860  46.340  1.00  0.00           H
ATOM  17396  CG  GLU B 446      89.560  76.440  45.420  1.00  0.00           C
ATOM  17397  HG1 GLU B 446      88.820  77.260  45.280  1.00  0.00           H
ATOM  17398  HG2 GLU B 446      89.010  75.490  45.590  1.00  0.00           H
ATOM  17399  CD  GLU B 446      90.410  76.280  44.120  1.00  0.00           C
ATOM  17400  OE1 GLU B 446      90.530  75.180  43.540  1.00  0.00           O
ATOM  17401  OE2 GLU B 446      90.950  77.340  43.710  1.00  0.00           O
ATOM  17402  C   GLU B 446      90.770  77.050  49.140  1.00  0.00           C
ATOM  17403  O   GLU B 446      91.150  78.140  49.590  1.00  0.00           O
ATOM  17404  N   GLU B 447      91.220  75.920  49.790  1.00  0.00           N
ATOM  17405  HN  GLU B 447      90.960  75.000  49.490  1.00  0.00           H
ATOM  17406  CA  GLU B 447      92.000  75.990  50.960  1.00  0.00           C
ATOM  17407  HA  GLU B 447      91.790  76.910  51.480  1.00  0.00           H
ATOM  17408  CB  GLU B 447      91.830  74.830  51.920  1.00  0.00           C
ATOM  17409  HB1 GLU B 447      92.320  75.220  52.830  1.00  0.00           H
ATOM  17410  HB2 GLU B 447      92.250  73.870  51.530  1.00  0.00           H
ATOM  17411  CG  GLU B 447      90.310  74.710  52.310  1.00  0.00           C
ATOM  17412  HG1 GLU B 447      89.730  74.600  51.360  1.00  0.00           H
ATOM  17413  HG2 GLU B 447      90.050  75.720  52.680  1.00  0.00           H
ATOM  17414  CD  GLU B 447      89.960  73.650  53.340  1.00  0.00           C
ATOM  17415  OE1 GLU B 447      89.340  72.610  53.030  1.00  0.00           O
ATOM  17416  OE2 GLU B 447      90.420  73.700  54.510  1.00  0.00           O
ATOM  17417  C   GLU B 447      93.530  76.000  50.640  1.00  0.00           C
ATOM  17418  O   GLU B 447      93.900  75.160  49.810  1.00  0.00           O
ATOM  17419  N   GLU B 448      94.310  76.950  51.210  1.00  0.00           N
ATOM  17420  HN  GLU B 448      93.950  77.360  52.050  1.00  0.00           H
ATOM  17421  CA  GLU B 448      95.540  77.530  50.760  1.00  0.00           C
ATOM  17422  HA  GLU B 448      95.830  78.240  51.510  1.00  0.00           H
ATOM  17423  CB  GLU B 448      96.670  76.480  50.740  1.00  0.00           C
ATOM  17424  HB1 GLU B 448      97.590  76.860  50.240  1.00  0.00           H
ATOM  17425  HB2 GLU B 448      96.380  75.610  50.120  1.00  0.00           H
ATOM  17426  CG  GLU B 448      97.040  76.090  52.160  1.00  0.00           C
ATOM  17427  HG1 GLU B 448      96.290  75.530  52.760  1.00  0.00           H
ATOM  17428  HG2 GLU B 448      97.250  77.060  52.660  1.00  0.00           H
ATOM  17429  CD  GLU B 448      98.330  75.310  52.310  1.00  0.00           C
ATOM  17430  OE1 GLU B 448      99.340  75.640  51.660  1.00  0.00           O
ATOM  17431  OE2 GLU B 448      98.370  74.350  53.140  1.00  0.00           O
ATOM  17432  C   GLU B 448      95.320  78.280  49.420  1.00  0.00           C
ATOM  17433  O   GLU B 448      96.230  78.420  48.570  1.00  0.00           O
ATOM  17434  N   ALA B 449      94.130  78.820  49.050  1.00  0.00           N
ATOM  17435  HN  ALA B 449      93.290  78.610  49.540  1.00  0.00           H
ATOM  17436  CA  ALA B 449      94.090  79.710  47.900  1.00  0.00           C
ATOM  17437  HA  ALA B 449      94.920  79.530  47.240  1.00  0.00           H
ATOM  17438  CB  ALA B 449      92.770  79.530  47.140  1.00  0.00           C
ATOM  17439  HB1 ALA B 449      92.060  79.720  47.970  1.00  0.00           H
ATOM  17440  HB2 ALA B 449      92.710  78.470  46.820  1.00  0.00           H
ATOM  17441  HB3 ALA B 449      92.670  80.250  46.300  1.00  0.00           H
ATOM  17442  C   ALA B 449      94.240  81.210  48.360  1.00  0.00           C
ATOM  17443  O   ALA B 449      93.770  81.610  49.390  1.00  0.00           O
ATOM  17444  N   VAL B 450      94.860  82.050  47.480  1.00  0.00           N
ATOM  17445  HN  VAL B 450      95.040  81.800  46.530  1.00  0.00           H
ATOM  17446  CA  VAL B 450      95.270  83.370  47.840  1.00  0.00           C
ATOM  17447  HA  VAL B 450      95.730  83.820  46.970  1.00  0.00           H
ATOM  17448  CB  VAL B 450      94.080  84.340  48.100  1.00  0.00           C
ATOM  17449  HB  VAL B 450      93.590  84.190  49.090  1.00  0.00           H
ATOM  17450  CG1 VAL B 450      94.520  85.780  47.950  1.00  0.00           C
ATOM  17451 1HG1 VAL B 450      93.600  86.400  48.060  1.00  0.00           H
ATOM  17452 2HG1 VAL B 450      95.040  85.880  46.980  1.00  0.00           H
ATOM  17453 3HG1 VAL B 450      95.300  86.030  48.690  1.00  0.00           H
ATOM  17454  CG2 VAL B 450      92.990  84.120  46.950  1.00  0.00           C
ATOM  17455 1HG2 VAL B 450      93.470  84.040  45.950  1.00  0.00           H
ATOM  17456 2HG2 VAL B 450      92.260  84.950  46.880  1.00  0.00           H
ATOM  17457 3HG2 VAL B 450      92.540  83.130  47.170  1.00  0.00           H
ATOM  17458  C   VAL B 450      96.280  83.410  48.980  1.00  0.00           C
ATOM  17459  O   VAL B 450      95.990  83.950  50.000  1.00  0.00           O
ATOM  17460  N   LYS B 451      97.420  82.670  48.890  1.00  0.00           N
ATOM  17461  HN  LYS B 451      97.560  82.270  47.990  1.00  0.00           H
ATOM  17462  CA  LYS B 451      98.410  82.530  49.850  1.00  0.00           C
ATOM  17463  HA  LYS B 451      97.870  82.280  50.760  1.00  0.00           H
ATOM  17464  CB  LYS B 451      99.480  81.510  49.570  1.00  0.00           C
ATOM  17465  HB1 LYS B 451     100.380  81.750  50.190  1.00  0.00           H
ATOM  17466  HB2 LYS B 451      99.820  81.640  48.520  1.00  0.00           H
ATOM  17467  CG  LYS B 451      99.210  79.990  49.780  1.00  0.00           C
ATOM  17468  HG1 LYS B 451      98.150  79.800  49.490  1.00  0.00           H
ATOM  17469  HG2 LYS B 451      99.280  79.790  50.870  1.00  0.00           H
ATOM  17470  CD  LYS B 451     100.010  79.080  48.820  1.00  0.00           C
ATOM  17471  HD1 LYS B 451     100.910  79.620  48.430  1.00  0.00           H
ATOM  17472  HD2 LYS B 451      99.450  78.930  47.880  1.00  0.00           H
ATOM  17473  CE  LYS B 451     100.510  77.770  49.430  1.00  0.00           C
ATOM  17474  HE1 LYS B 451      99.640  77.230  49.860  1.00  0.00           H
ATOM  17475  HE2 LYS B 451     101.210  77.930  50.270  1.00  0.00           H
ATOM  17476  NZ  LYS B 451     101.180  76.850  48.450  1.00  0.00           N
ATOM  17477  HZ1 LYS B 451     100.800  77.020  47.500  1.00  0.00           H
ATOM  17478  HZ2 LYS B 451     100.940  75.880  48.750  1.00  0.00           H
ATOM  17479  HZ3 LYS B 451     102.220  76.930  48.560  1.00  0.00           H
ATOM  17480  C   LYS B 451      99.080  83.840  50.180  1.00  0.00           C
ATOM  17481  O   LYS B 451      99.320  84.720  49.310  1.00  0.00           O
ATOM  17482  N   ASP B 452      99.420  83.930  51.460  1.00  0.00           N
ATOM  17483  HN  ASP B 452      99.260  83.170  52.090  1.00  0.00           H
ATOM  17484  CA  ASP B 452     100.100  85.100  51.960  1.00  0.00           C
ATOM  17485  HA  ASP B 452      99.700  85.970  51.460  1.00  0.00           H
ATOM  17486  CB  ASP B 452      99.970  85.180  53.550  1.00  0.00           C
ATOM  17487  HB1 ASP B 452     100.630  84.410  54.010  1.00  0.00           H
ATOM  17488  HB2 ASP B 452      98.910  84.910  53.760  1.00  0.00           H
ATOM  17489  CG  ASP B 452     100.330  86.530  54.150  1.00  0.00           C
ATOM  17490  OD1 ASP B 452     100.680  87.440  53.350  1.00  0.00           O
ATOM  17491  OD2 ASP B 452     100.420  86.660  55.390  1.00  0.00           O
ATOM  17492  C   ASP B 452     101.570  85.050  51.500  1.00  0.00           C
ATOM  17493  O   ASP B 452     102.300  84.020  51.500  1.00  0.00           O
ATOM  17494  N   HSD B 453     102.090  86.190  51.100  1.00  0.00           N
ATOM  17495  HN  HSD B 453     101.530  87.000  50.950  1.00  0.00           H
ATOM  17496  CA  HSD B 453     103.410  86.490  50.580  1.00  0.00           C
ATOM  17497  HA  HSD B 453     103.480  85.890  49.680  1.00  0.00           H
ATOM  17498  CB  HSD B 453     103.590  87.950  50.010  1.00  0.00           C
ATOM  17499  HB1 HSD B 453     103.000  88.530  50.760  1.00  0.00           H
ATOM  17500  HB2 HSD B 453     103.070  88.030  49.030  1.00  0.00           H
ATOM  17501  ND1 HSD B 453     105.400  89.670  50.210  1.00  0.00           N
ATOM  17502  HD1 HSD B 453     104.870  90.300  50.780  1.00  0.00           H
ATOM  17503  CG  HSD B 453     104.990  88.400  49.880  1.00  0.00           C
ATOM  17504  CE1 HSD B 453     106.560  89.910  49.510  1.00  0.00           C
ATOM  17505  HE1 HSD B 453     107.160  90.810  49.640  1.00  0.00           H
ATOM  17506  NE2 HSD B 453     106.970  88.860  48.840  1.00  0.00           N
ATOM  17507  CD2 HSD B 453     105.930  87.860  49.020  1.00  0.00           C
ATOM  17508  HD2 HSD B 453     105.920  87.060  48.290  1.00  0.00           H
ATOM  17509  C   HSD B 453     104.580  85.960  51.450  1.00  0.00           C
ATOM  17510  O   HSD B 453     105.380  85.160  50.880  1.00  0.00           O
ATOM  17511  N   PRO B 454     104.700  86.150  52.790  1.00  0.00           N
ATOM  17512  CD  PRO B 454     104.120  87.210  53.480  1.00  0.00           C
ATOM  17513  HD1 PRO B 454     103.020  87.180  53.300  1.00  0.00           H
ATOM  17514  HD2 PRO B 454     104.590  88.170  53.180  1.00  0.00           H
ATOM  17515  CA  PRO B 454     105.830  85.570  53.500  1.00  0.00           C
ATOM  17516  HA  PRO B 454     106.730  85.690  52.910  1.00  0.00           H
ATOM  17517  CB  PRO B 454     105.730  86.200  54.920  1.00  0.00           C
ATOM  17518  HB1 PRO B 454     106.480  87.010  54.940  1.00  0.00           H
ATOM  17519  HB2 PRO B 454     106.030  85.500  55.730  1.00  0.00           H
ATOM  17520  CG  PRO B 454     104.370  86.830  54.910  1.00  0.00           C
ATOM  17521  HG1 PRO B 454     103.690  85.970  55.100  1.00  0.00           H
ATOM  17522  HG2 PRO B 454     104.130  87.670  55.590  1.00  0.00           H
ATOM  17523  C   PRO B 454     105.630  84.040  53.660  1.00  0.00           C
ATOM  17524  O   PRO B 454     106.700  83.410  53.950  1.00  0.00           O
ATOM  17525  N   ARG B 455     104.400  83.490  53.570  1.00  0.00           N
ATOM  17526  HN  ARG B 455     103.610  84.040  53.320  1.00  0.00           H
ATOM  17527  CA  ARG B 455     104.270  82.040  53.620  1.00  0.00           C
ATOM  17528  HA  ARG B 455     104.870  81.720  54.460  1.00  0.00           H
ATOM  17529  CB  ARG B 455     102.750  81.600  53.950  1.00  0.00           C
ATOM  17530  HB1 ARG B 455     102.000  82.120  53.320  1.00  0.00           H
ATOM  17531  HB2 ARG B 455     102.620  82.100  54.940  1.00  0.00           H
ATOM  17532  CG  ARG B 455     102.500  80.120  53.890  1.00  0.00           C
ATOM  17533  HG1 ARG B 455     102.810  79.840  52.870  1.00  0.00           H
ATOM  17534  HG2 ARG B 455     101.410  79.890  53.910  1.00  0.00           H
ATOM  17535  CD  ARG B 455     103.230  79.330  55.030  1.00  0.00           C
ATOM  17536  HD1 ARG B 455     102.850  79.570  56.050  1.00  0.00           H
ATOM  17537  HD2 ARG B 455     104.330  79.480  55.000  1.00  0.00           H
ATOM  17538  NE  ARG B 455     102.900  77.930  54.770  1.00  0.00           N
ATOM  17539  HE  ARG B 455     102.330  77.700  53.980  1.00  0.00           H
ATOM  17540  CZ  ARG B 455     103.280  76.960  55.540  1.00  0.00           C
ATOM  17541  NH1 ARG B 455     104.050  77.170  56.560  1.00  0.00           N
ATOM  17542 1HH1 ARG B 455     104.490  78.070  56.660  1.00  0.00           H
ATOM  17543 2HH1 ARG B 455     104.350  76.340  57.030  1.00  0.00           H
ATOM  17544  NH2 ARG B 455     103.100  75.700  55.270  1.00  0.00           N
ATOM  17545 1HH2 ARG B 455     102.410  75.390  54.610  1.00  0.00           H
ATOM  17546 2HH2 ARG B 455     103.550  75.000  55.830  1.00  0.00           H
ATOM  17547  C   ARG B 455     104.840  81.280  52.460  1.00  0.00           C
ATOM  17548  O   ARG B 455     105.420  80.190  52.500  1.00  0.00           O
ATOM  17549  N   ALA B 456     104.710  81.940  51.280  1.00  0.00           N
ATOM  17550  HN  ALA B 456     104.260  82.820  51.170  1.00  0.00           H
ATOM  17551  CA  ALA B 456     105.270  81.470  50.070  1.00  0.00           C
ATOM  17552  HA  ALA B 456     104.860  80.510  49.800  1.00  0.00           H
ATOM  17553  CB  ALA B 456     104.800  82.490  48.960  1.00  0.00           C
ATOM  17554  HB1 ALA B 456     103.730  82.660  49.200  1.00  0.00           H
ATOM  17555  HB2 ALA B 456     104.830  82.020  47.960  1.00  0.00           H
ATOM  17556  HB3 ALA B 456     105.390  83.430  48.820  1.00  0.00           H
ATOM  17557  C   ALA B 456     106.800  81.350  50.060  1.00  0.00           C
ATOM  17558  O   ALA B 456     107.330  80.340  49.670  1.00  0.00           O
ATOM  17559  N   GLU B 457     107.520  82.360  50.700  1.00  0.00           N
ATOM  17560  HN  GLU B 457     106.960  83.110  51.030  1.00  0.00           H
ATOM  17561  CA  GLU B 457     108.910  82.480  50.930  1.00  0.00           C
ATOM  17562  HA  GLU B 457     109.500  82.440  50.030  1.00  0.00           H
ATOM  17563  CB  GLU B 457     109.330  83.830  51.640  1.00  0.00           C
ATOM  17564  HB1 GLU B 457     110.440  83.710  51.650  1.00  0.00           H
ATOM  17565  HB2 GLU B 457     108.940  84.000  52.670  1.00  0.00           H
ATOM  17566  CG  GLU B 457     108.980  85.030  50.810  1.00  0.00           C
ATOM  17567  HG1 GLU B 457     107.900  85.210  51.010  1.00  0.00           H
ATOM  17568  HG2 GLU B 457     109.080  84.770  49.730  1.00  0.00           H
ATOM  17569  CD  GLU B 457     109.690  86.220  51.250  1.00  0.00           C
ATOM  17570  OE1 GLU B 457     110.330  86.860  50.400  1.00  0.00           O
ATOM  17571  OE2 GLU B 457     109.530  86.680  52.420  1.00  0.00           O
ATOM  17572  C   GLU B 457     109.350  81.270  51.720  1.00  0.00           C
ATOM  17573  O   GLU B 457     110.260  80.610  51.310  1.00  0.00           O
ATOM  17574  N   TYR B 458     108.600  80.970  52.820  1.00  0.00           N
ATOM  17575  HN  TYR B 458     107.840  81.560  53.080  1.00  0.00           H
ATOM  17576  CA  TYR B 458     108.760  79.780  53.560  1.00  0.00           C
ATOM  17577  HA  TYR B 458     109.770  79.720  53.940  1.00  0.00           H
ATOM  17578  CB  TYR B 458     107.830  79.860  54.790  1.00  0.00           C
ATOM  17579  HB1 TYR B 458     106.760  79.920  54.480  1.00  0.00           H
ATOM  17580  HB2 TYR B 458     108.040  80.780  55.370  1.00  0.00           H
ATOM  17581  CG  TYR B 458     107.980  78.660  55.720  1.00  0.00           C
ATOM  17582  CD1 TYR B 458     108.800  78.860  56.860  1.00  0.00           C
ATOM  17583  HD1 TYR B 458     109.240  79.810  57.120  1.00  0.00           H
ATOM  17584  CE1 TYR B 458     109.090  77.760  57.680  1.00  0.00           C
ATOM  17585  HE1 TYR B 458     109.670  77.910  58.580  1.00  0.00           H
ATOM  17586  CZ  TYR B 458     108.560  76.530  57.410  1.00  0.00           C
ATOM  17587  OH  TYR B 458     108.920  75.430  58.220  1.00  0.00           O
ATOM  17588  HH  TYR B 458     109.860  75.420  58.380  1.00  0.00           H
ATOM  17589  CD2 TYR B 458     107.410  77.350  55.450  1.00  0.00           C
ATOM  17590  HD2 TYR B 458     106.720  77.170  54.640  1.00  0.00           H
ATOM  17591  CE2 TYR B 458     107.690  76.350  56.340  1.00  0.00           C
ATOM  17592  HE2 TYR B 458     107.290  75.380  56.110  1.00  0.00           H
ATOM  17593  C   TYR B 458     108.630  78.450  52.850  1.00  0.00           C
ATOM  17594  O   TYR B 458     109.490  77.580  53.050  1.00  0.00           O
ATOM  17595  N   GLU B 459     107.660  78.170  51.920  1.00  0.00           N
ATOM  17596  HN  GLU B 459     107.000  78.840  51.600  1.00  0.00           H
ATOM  17597  CA  GLU B 459     107.670  76.980  51.090  1.00  0.00           C
ATOM  17598  HA  GLU B 459     107.640  76.050  51.630  1.00  0.00           H
ATOM  17599  CB  GLU B 459     106.390  76.960  50.240  1.00  0.00           C
ATOM  17600  HB1 GLU B 459     106.530  76.050  49.600  1.00  0.00           H
ATOM  17601  HB2 GLU B 459     106.270  77.800  49.530  1.00  0.00           H
ATOM  17602  CG  GLU B 459     105.090  76.880  51.140  1.00  0.00           C
ATOM  17603  HG1 GLU B 459     104.850  77.930  51.390  1.00  0.00           H
ATOM  17604  HG2 GLU B 459     105.140  76.190  52.010  1.00  0.00           H
ATOM  17605  CD  GLU B 459     103.900  76.490  50.300  1.00  0.00           C
ATOM  17606  OE1 GLU B 459     103.710  76.840  49.120  1.00  0.00           O
ATOM  17607  OE2 GLU B 459     102.980  75.930  50.980  1.00  0.00           O
ATOM  17608  C   GLU B 459     108.880  76.940  50.170  1.00  0.00           C
ATOM  17609  O   GLU B 459     109.470  75.830  50.030  1.00  0.00           O
ATOM  17610  N   ALA B 460     109.270  78.130  49.600  1.00  0.00           N
ATOM  17611  HN  ALA B 460     108.820  79.020  49.600  1.00  0.00           H
ATOM  17612  CA  ALA B 460     110.530  78.190  48.830  1.00  0.00           C
ATOM  17613  HA  ALA B 460     110.400  77.560  47.970  1.00  0.00           H
ATOM  17614  CB  ALA B 460     110.740  79.610  48.330  1.00  0.00           C
ATOM  17615  HB1 ALA B 460     109.770  80.010  47.990  1.00  0.00           H
ATOM  17616  HB2 ALA B 460     111.410  79.690  47.440  1.00  0.00           H
ATOM  17617  HB3 ALA B 460     111.180  80.280  49.100  1.00  0.00           H
[truncated: 591,948 more chars]
